# Supplementary material for: Multiomic Characterization of High-Grade Serous Ovarian Carcinoma Enables High-Resolution Patient Stratification
Source: Clin Cancer Res. 2022 Jun 13;28(16):3546–56. doi: 10.1158/1078-0432.CCR-22-0368 (PMC9662902; doi:10.1158/1078-0432.CCR-22-0368)
Supplement: Supplementary Data [file ccr-22-0368_supplementary_data_suppsd2.zip]

Archive with 1 entries (1 files):
- set1.normxp.csv
