# Supplementary material for: Multiomic Characterization of High-Grade Serous Ovarian Carcinoma Enables High-Resolution Patient Stratification
Source: Clin Cancer Res. 2022 Jun 13;28(16):3546–56. doi: 10.1158/1078-0432.CCR-22-0368 (PMC9662902; doi:10.1158/1078-0432.CCR-22-0368)
Supplement: Supplementary Data [file ccr-22-0368_supplementary_data_suppsd2.zip › set1.normxp.csv]

	HGSOC_1	HGSOC_2	HGSOC_3	HGSOC_4	HGSOC_5	HGSOC_6	HGSOC_7	HGSOC_8	HGSOC_9	HGSOC_10	HGSOC_11	HGSOC_12	HGSOC_13	HGSOC_14	HGSOC_15	HGSOC_16	HGSOC_17	HGSOC_18	HGSOC_19	HGSOC_20	HGSOC_21	HGSOC_22	HGSOC_23	HGSOC_24	HGSOC_25	HGSOC_26	HGSOC_27	HGSOC_28	HGSOC_29	HGSOC_30	HGSOC_31	HGSOC_32	HGSOC_33	HGSOC_34	HGSOC_35	HGSOC_36	HGSOC_37	HGSOC_38	HGSOC_39	HGSOC_40	HGSOC_41	HGSOC_42	HGSOC_43	HGSOC_44	HGSOC_45	HGSOC_46	HGSOC_47	HGSOC_48	HGSOC_49
A1BG	3.59299	3.50523	3.84342	3.56542	3.80906	3.49611	3.74206	3.935	3.76531	3.91639	3.91993	3.78232	3.63316	3.59355	3.57191	3.68131	3.67107	3.91168	3.4205	3.76167	4.27932	4.03369	3.443	3.71061	3.7005	3.65504	3.46477	3.60684	3.48918	3.54208	3.30079	3.77781	3.57301	3.5509	3.757	3.6941	3.67151	3.39411	3.90535	3.20052	3.29007	4.17142	3.60847	3.45593	3.53647	3.58882	3.7778	3.37844	3.72449
A1CF	2.68853	2.78675	2.88306	3.01106	3.37672	3.41226	2.91204	3.51097	3.01846	2.81617	2.8361	2.68283	2.64265	2.76033	2.7469	3.20147	3.41902	3.57757	3.03202	3.2252	3.05329	2.93744	3.04564	2.6459	3.3573	2.45588	2.50136	2.83279	2.67948	2.49646	3.06637	2.72614	2.42073	3.0197	2.7841	2.5967	2.89915	2.8911	2.82384	2.74858	2.92479	2.94877	3.37073	2.70822	2.7894	2.80325	3.04302	2.46191	2.93178
A2LD1	3.21871	4.19802	3.22089	3.68351	4.46384	4.17617	3.45142	4.39532	4.31869	4.42158	3.44322	2.91085	4.2015	4.14408	4.04352	3.91827	3.74335	4.3586	3.96916	3.53821	3.96742	3.87277	3.46047	3.65352	4.28225	3.93138	3.75867	3.6828	4.05173	2.83625	4.31332	4.52063	3.59867	4.38117	4.16366	3.94881	4.35021	4.00463	3.28862	3.00277	3.98609	3.63476	3.96206	3.72555	3.93615	4.11952	4.24408	3.48471	3.58715
A2M	6.4689	6.72409	6.7371	8.2329	5.66069	5.58835	7.72854	6.65693	5.99317	7.04158	7.33885	8.00164	6.37576	7.13683	7.24385	5.04418	3.11358	6.77808	5.65835	6.05461	4.93369	8.00276	6.39047	6.51466	5.13797	8.13335	7.39538	7.89404	7.0479	7.68579	7.05209	7.08429	8.26418	6.67521	6.69322	8.68253	7.66365	7.67477	9.9974	6.47164	6.41013	7.77483	6.45377	6.76581	7.68304	7.94232	6.98372	5.33154	6.52523
A2ML1	2.50095	2.53252	5.28229	7.52914	4.47958	3.05805	3.13232	4.0719	2.33949	3.50917	2.52944	2.65895	4.83113	2.9252	4.52733	2.99688	6.42027	5.70505	7.3847	2.92447	3.3756	3.89531	2.66971	2.85455	7.90914	2.77682	4.60821	2.69512	3.67383	3.03019	2.77878	3.7975	2.57951	2.66926	2.96349	2.72819	2.96208	3.86628	8.68619	2.22321	3.71373	7.18028	2.88289	3.01516	2.46163	3.33432	3.60992	2.19665	2.89501
A3GALT2	6.07151	5.8078	5.77448	5.99503	6.28843	6.10865	5.80196	5.96982	5.74788	5.95903	6.0656	6.17784	5.6084	5.95234	5.99672	5.90056	5.74009	5.91073	6.15311	6.04919	6.56293	6.0224	5.89524	5.87538	6.0206	5.62909	5.7854	5.7114	5.74341	5.88316	5.80583	6.57311	5.7473	5.96422	5.73765	5.89305	5.87017	5.54001	5.76115	5.80605	5.92876	5.83655	5.72357	5.83285	5.65721	6.00758	6.0791	6.10865	6.21873
A4GALT	6.65605	6.89183	7.21626	6.88702	7.57145	7.08023	7.46655	6.91406	6.89138	6.83391	6.62806	7.21258	7.31077	6.87951	7.47825	7.1252	7.17364	7.35681	7.54576	6.56146	7.46065	6.96948	7.16179	6.68374	7.34786	6.79554	6.99777	6.51713	6.97267	6.90896	6.94775	7.12188	6.85908	6.9883	7.00672	6.56411	6.93779	6.97587	6.76037	6.81042	7.00253	6.82808	6.71241	7.24649	7.1468	7.19299	7.248	7.03115	7.30671
A4GNT	1.34913	1.39972	1.41723	1.61293	1.54689	1.39322	1.52521	1.28072	1.35291	1.70332	1.49807	1.75129	1.47794	1.31427	1.40189	1.69215	1.48196	1.67332	1.6239	1.31237	2.0151	1.61262	1.46398	1.51938	1.40527	1.17785	1.25793	1.66544	1.0796	1.18935	1.27705	1.67994	1.09896	1.302	1.35973	1.40849	1.60871	1.41032	1.24121	1.28732	1.15384	1.34621	1.56311	1.16709	1.2167	1.33596	1.39972	1.35701	1.60871
AAAS	6.1604	6.35829	6.44484	6.93876	5.80901	6.43268	6.07426	6.50161	6.374	6.0093	5.99725	5.80119	5.34324	5.833	5.79462	5.24274	5.57296	5.86437	5.68863	7.23687	5.79694	6.70679	5.67275	6.14857	6.06495	6.41359	5.91734	6.21132	5.7006	6.73317	6.23354	7.28048	6.04897	6.31358	6.41238	6.08266	6.34183	6.16253	5.21805	6.43011	6.35765	6.48906	5.68185	6.40923	5.70344	5.76336	5.53719	6.72541	6.35378
AACS	6.82338	7.16967	6.42448	7.53301	5.22549	7.12743	6.20724	6.63056	6.95401	6.4341	6.8995	6.36407	5.86884	6.38503	6.69549	5.77818	5.55036	4.65773	6.17471	6.90651	5.11671	6.96287	5.88868	7.71446	6.27462	7.22068	7.50922	7.28547	7.29223	7.87909	7.31133	6.15385	6.71421	6.41697	6.81858	6.55267	6.59943	7.67762	7.26492	6.98263	7.21569	7.43589	5.22074	7.11102	7.24372	5.91023	6.54242	6.99315	6.16479
AACSL	1.87469	2.18517	2.44696	2.21698	1.99436	1.87482	3.49606	2.19923	1.98371	2.19645	3.60062	2.69793	1.96191	1.83258	2.11408	2.74407	2.47516	2.09315	2.55988	2.10378	2.55335	1.87059	2.41533	1.84317	2.13848	2.18527	1.7888	1.59226	2.13717	1.8639	2.28252	2.40948	2.38848	2.22027	1.98217	2.05549	2.04989	1.81352	2.29958	2.08989	1.90916	1.77385	2.59557	1.90644	2.27538	3.11318	2.374	1.98043	2.01049
AADAC	1.57699	1.85763	1.27812	1.33867	1.85074	1.18634	2.13254	2.10053	1.14016	1.06634	1.46638	1.30217	1.18363	3.30998	5.21397	1.52229	1.37273	1.83971	1.35672	2.87425	1.70295	1.48063	1.67432	3.24627	1.78994	2.23494	1.84363	1.39596	2.93115	1.89242	5.73203	4.0611	4.17119	3.69581	1.36692	1.78337	5.04458	1.56134	2.80555	1.8332	2.55473	1.39022	1.40654	1.20302	1.74479	2.25046	1.30915	2.54045	1.29053
AADACL2	0.880443	1.0092	0.942195	1.06416	1.35104	0.90169	1.62132	1.95535	0.808527	1.22274	1.85752	0.916467	3.05731	1.80041	1.85096	1.96254	1.50125	1.31167	1.02384	1.52694	1.02789	1.55082	1.83963	1.07491	1.19613	1.18023	1.33794	1.02489	2.10584	1.01293	1.20377	1.20233	1.24731	1.37991	1.5677	1.4682	1.24023	0.884196	2.0045	0.985375	1.57438	1.62752	1.07637	1.1446	1.54936	1.25243	1.14861	1.40792	1.44923
AADACL3	1.01647	0.849127	0.887272	0.925239	1.14197	1.10034	1.38131	1.09433	1.09712	1.19134	1.0946	0.999827	0.961673	1.12192	1.32572	1.07613	1.33439	1.42519	1.11668	1.35097	1.33526	0.930472	1.37822	1.04432	0.884465	0.975664	0.933789	0.972167	1.0379	1.20943	1.02396	1.24958	1.18211	1.19691	1.1705	1.24931	0.970828	0.869925	1.2512	0.856668	0.988172	1.34441	1.16861	1.08829	1.10382	0.970763	1.33033	1.35989	1.20182
AADACL4	1.49312	1.16487	1.55212	1.42722	1.60749	1.54674	1.45819	1.22923	1.37417	1.64198	1.45513	1.64026	1.77224	1.22174	1.51343	1.48423	1.8186	2.38755	1.37964	1.3463	1.42828	1.46832	1.50791	1.06617	1.63659	1.46017	1.20236	1.29456	1.42243	1.93023	1.27247	1.50127	1.25087	1.79529	1.06785	1.92384	1.39905	1.26218	1.29372	1.45278	1.5401	1.63011	2.02605	1.40891	2.65204	1.22357	1.32003	2.43185	1.42361
AADAT	4.17073	2.15287	2.77604	4.52261	1.93212	2.59475	1.86632	3.05113	1.40841	2.2705	2.8456	1.68006	2.2004	2.34666	2.76823	2.30822	5.86472	2.57592	1.87732	1.84627	1.82846	1.90252	1.93777	2.60025	1.82605	2.08819	2.65102	1.70275	2.9725	1.4053	2.06045	1.55173	2.9978	1.62424	4.16853	3.24812	2.12267	1.45195	1.54428	1.86733	2.01131	1.99234	2.79735	2.54263	1.81439	1.76284	2.26753	2.14336	2.31004
AAGAB	4.9964	4.50373	4.57243	4.35529	5.16964	4.13718	4.04769	4.36735	5.17214	4.52475	4.85462	4.62833	4.31058	4.68291	4.012	4.28463	4.18237	4.45349	3.97676	4.09224	4.07191	4.08249	4.32141	4.73457	4.83884	3.99588	3.89529	4.44036	4.36823	3.85589	5.01781	4.49195	4.03821	4.32237	3.85589	4.65871	4.29546	5.38923	5.24063	4.75987	4.61702	4.12127	4.32526	4.51349	4.7989	4.04905	4.36791	4.56789	5.81812
AAK1	3.61781	2.82756	3.27968	2.89555	3.15734	3.64849	2.8069	3.8645	3.84919	3.82639	4.10905	3.4826	3.31614	3.88423	3.53086	2.92526	3.14631	3.74255	4.45112	3.77452	3.60303	4.16995	4.02887	3.2732	2.8431	4.09772	3.27475	3.00285	3.99111	4.18765	3.53199	3.68469	3.80692	4.38541	4.75409	3.9015	3.88558	4.17505	4.02715	3.24042	3.24702	4.41734	3.70478	3.72422	4.0303	3.79529	3.72513	3.2754	4.16876
AAMP	7.7598	8.96778	8.13789	7.8421	7.25929	8.29321	8.10832	8.60003	8.78163	7.95242	8.23373	7.99852	8.01543	8.04779	8.28566	7.30349	7.7452	8.08158	7.18367	8.62594	8.65405	7.60801	8.71894	8.2784	7.79219	8.98873	7.75851	8.33244	7.74324	9.15202	8.67041	8.06724	8.53275	8.11802	8.62047	8.12495	8.7208	9.26207	8.25598	8.35204	8.0695	8.61666	8.29728	8.33212	8.62358	7.8498	7.63976	9.04276	8.20708
AANAT	4.79403	4.94277	5.31234	5.30941	6.0023	5.07136	5.31757	5.05421	4.91486	5.13755	5.03501	4.95732	5.57768	5.05586	5.06707	5.40688	5.50612	5.46697	5.33472	5.07067	5.64963	5.34295	5.09546	5.00935	5.34237	4.91382	4.8593	4.90734	4.97673	5.00557	4.8873	5.50162	5.03526	5.35726	4.99178	5.7293	5.0313	4.99669	4.77183	4.91179	5.18483	5.06406	5.21984	5.10445	4.94716	5.17007	5.38933	5.10816	5.1646
AARS	8.3346	6.93479	5.73119	8.62417	6.17104	7.57644	7.99074	8.16314	7.03036	8.75264	7.80076	6.69639	6.87589	7.62094	7.85991	6.95757	7.45337	7.397	7.98282	8.68483	8.78107	7.2309	7.36037	8.70825	8.77227	7.55353	8.45814	6.99991	7.77242	7.60247	7.91812	8.11785	7.44268	8.27634	7.87227	7.1247	7.92524	8.3248	7.84081	6.56441	7.47022	7.7095	7.74026	8.16091	6.58415	7.77483	7.70555	7.84535	7.08414
AARS2	4.33328	4.45746	3.8694	4.11065	3.87514	4.03911	3.939	3.816	4.03467	3.87243	4.08313	3.95999	4.15341	4.17037	4.25836	3.46856	3.20965	3.68547	3.97532	4.11875	3.87159	3.68163	3.89052	4.49252	4.09728	4.28302	4.31857	3.98393	3.78178	4.00019	4.03676	4.09515	4.09317	4.47462	4.18507	3.98598	4.14393	3.77664	3.7568	4.42422	4.3927	3.81962	5.28142	3.73312	4.49301	4.01741	3.74517	4.04173	3.69615
AARSD1	6.59645	6.45598	5.98197	5.97833	5.27362	6.68667	6.06696	6.54143	6.35144	6.12882	6.19145	5.79565	6.64611	6.16826	6.44487	6.31363	6.4564	6.35755	6.22317	6.29434	6.92053	6.64722	6.03557	6.15565	6.47342	6.18843	6.48754	6.64513	6.01924	6.0628	6.47808	6.2662	6.38364	6.07004	6.31034	6.1222	6.16535	6.28707	5.93843	6.81335	6.30161	6.44707	6.06292	6.56633	6.02605	6.25563	6.64961	6.36225	6.02352
AASDH	5.76483	5.08993	5.18285	5.52271	3.47627	6.04697	5.6556	6.30155	5.57629	4.5343	4.83305	5.63741	5.35098	4.96945	5.42758	4.30913	4.73706	4.79533	5.19096	4.93847	6.53296	5.50389	5.39105	5.64272	4.52361	5.43762	5.3788	5.25519	5.78561	5.77521	5.47761	5.55549	6.69202	4.91182	5.63736	5.2686	5.3163	5.35083	5.69054	4.90903	4.96164	4.69194	5.08886	4.0489	5.4779	5.66774	5.23143	4.68732	4.59267
AASDHPPT	5.31342	6.18192	5.08953	4.67327	4.75124	4.41653	4.94782	4.94667	5.39394	4.64572	5.64944	5.038	4.25016	4.36265	4.68239	3.88658	4.56208	4.27306	5.16836	5.22011	3.47276	5.0228	4.46847	6.56199	4.13936	4.91439	5.85224	5.21179	5.13569	5.65844	5.22976	4.06697	5.33042	5.52501	4.01186	4.65836	5.27759	5.97501	5.57278	4.45347	5.10034	5.2105	5.02913	5.18332	5.16047	4.1132	4.36014	5.58381	4.80612
AASS	5.83041	5.10325	3.61618	5.62013	4.46411	4.91447	6.4193	4.90586	5.30387	5.27598	6.73847	4.01956	7.11294	6.1119	5.22042	7.61638	4.00703	5.49843	5.50404	5.15999	3.85425	4.576	6.53877	6.18235	5.69431	4.10455	3.86683	6.48757	6.33718	3.43915	6.10923	4.08168	5.9159	4.68955	6.60656	6.48318	5.11274	5.74126	5.73568	5.60758	3.96255	5.58823	5.52844	6.86244	5.36401	2.88074	5.50515	5.28465	4.30152
AATF	7.65235	8.52996	7.61554	8.29437	8.08598	8.4036	8.1911	7.67854	7.28542	8.62488	8.18473	7.25585	8.17307	7.7731	7.81984	7.6262	8.04795	7.92614	7.42985	8.56007	8.44346	7.97251	7.31731	8.16498	8.12042	8.03938	7.83693	8.44205	7.89739	8.25582	9.11889	7.97754	8.31394	7.86595	7.45029	7.82814	8.18886	8.18058	7.51452	8.57869	8.41239	8.37522	7.96718	8.32578	7.66623	7.88095	7.66911	8.64497	8.17925
AATK	4.95892	4.80617	4.96376	4.94584	5.6726	4.8787	5.40336	5.08026	4.73769	5.01879	4.88949	4.75868	5.061	5.18664	4.87101	5.24939	5.26649	5.57805	5.12472	4.93443	5.08058	5.0084	4.83451	5.02298	5.40406	5.18153	4.74178	5.0591	4.67262	4.66434	5.12099	4.94525	4.74685	5.22693	4.84571	4.99076	5.12847	4.92582	4.89267	4.71247	5.23083	4.69845	4.9623	4.99771	4.67872	5.031	5.13067	4.94472	4.97104
ABAT	3.84649	4.36572	4.20961	3.68513	4.06449	3.64897	3.69349	3.9655	3.71906	3.42753	3.69144	3.56956	3.5978	4.16989	4.00228	3.23973	4.65684	3.71256	3.53818	4.20101	4.0003	4.65039	3.86194	3.58577	3.73017	3.41847	3.43441	4.22196	3.98775	3.5324	3.80442	3.48839	3.6706	3.02656	3.46931	3.49706	3.66967	4.20488	3.76351	5.01802	3.6619	4.38649	3.41563	3.54541	4.24104	3.30895	3.85189	3.62994	3.68854
ABCA1	3.53823	3.46991	4.09915	3.70326	4.22614	3.98542	3.33402	3.36033	3.70832	4.2272	4.17709	4.09967	3.45285	3.60317	5.25217	3.92596	3.65694	4.63913	3.91467	3.69758	3.89979	4.73603	4.38922	4.3316	3.4439	3.90547	4.0225	4.06589	3.63699	3.89172	3.71072	4.04813	4.4473	3.81725	3.63541	4.76507	4.56597	4.13261	4.21291	3.45047	4.73603	3.77983	3.39828	3.75354	5.30667	3.95636	5.64771	3.9429	4.75981
ABCA10	2.63313	2.67336	2.77644	2.75738	2.64823	2.35043	2.59723	3.04287	2.03582	2.51386	2.18337	2.74252	2.81906	2.48094	2.10445	2.95483	2.69586	2.85642	2.59882	2.3372	2.766	2.42148	2.85618	2.67543	2.36708	2.58316	2.3808	2.79495	2.19368	2.18171	3.13822	2.62905	2.8431	2.63904	2.46767	2.4376	2.40878	2.57256	2.30282	2.71422	2.47919	2.33271	3.28986	2.02066	2.20038	2.7999	2.55958	3.31538	2.65166
ABCA11	4.74033	1.22875	2.41427	1.40896	1.20651	1.25408	1.0993	1.50555	1.38632	1.18761	2.13616	2.55182	2.2515	2.68605	1.11337	1.70848	1.64442	1.636	1.44756	1.95062	1.20651	1.09607	2.11522	1.31731	1.3166	1.91958	1.8742	2.07018	1.4347	1.20199	1.19228	0.831047	1.89196	1.20664	1.72026	2.09715	1.51509	2.48934	1.38297	2.99087	1.71513	1.84577	1.16596	1.06101	2.29993	0.952061	1.26265	1.75753	1.39378
ABCA11P	5.92636	4.09409	4.01872	4.24408	4.34008	4.1309	4.1843	3.96993	4.20248	4.37817	4.49629	4.77032	4.41457	4.72414	4.62433	4.22237	4.81101	4.59573	4.11129	4.1219	4.36264	4.35471	4.39068	4.14568	4.51903	4.96996	4.30757	4.25128	4.39048	3.84249	4.28425	4.11628	4.18056	3.97641	4.45983	4.2109	4.17377	4.38048	3.80669	4.53331	4.46195	4.49023	4.29399	4.1348	4.08918	3.78801	4.1538	3.89394	3.97509
ABCA12	2.32281	2.95139	2.66015	2.98273	3.00378	2.38934	2.8136	2.48685	2.29141	2.55572	2.43633	2.55742	2.88647	3.1361	2.15742	3.28877	3.40284	2.93281	3.13529	2.33212	2.81865	2.28213	2.7547	2.28704	2.71713	2.29671	1.95248	2.46246	2.83935	2.64026	1.95717	2.64252	2.37057	2.26165	2.14963	2.42661	2.63164	2.25022	2.37836	2.43624	2.07779	2.51645	2.90914	2.51316	2.82007	2.31163	2.48181	2.26026	2.595
ABCA13	1.66111	1.5514	2.48411	1.4946	1.85566	1.52515	1.3992	2.38604	1.62509	1.78843	1.2779	1.9946	1.95267	1.65613	1.51154	1.95116	5.53952	1.51894	1.75384	1.20651	1.1862	1.56424	3.65785	1.34412	1.9125	1.6447	1.80205	1.58833	1.77312	1.85203	1.38248	1.92064	1.60796	1.40348	3.33127	1.41369	1.48112	1.58726	4.31505	3.18051	1.94161	3.02929	1.43734	1.81279	1.47244	1.48293	1.62509	3.29515	1.98985
ABCA17P	3.19118	3.73094	3.88791	2.24623	3.06904	3.43377	2.82332	3.43707	4.20566	3.48672	3.46163	3.45978	3.86831	3.38342	3.11769	3.52304	3.78802	3.01581	3.37139	3.55418	4.65396	3.40205	3.56716	3.67301	3.41002	3.09233	3.18762	3.17763	3.3252	3.23539	3.07887	3.67255	3.21852	3.54177	3.09233	3.04411	2.96022	3.37858	3.85628	3.80201	3.27439	3.61506	3.82379	2.74685	3.10476	3.1405	3.21401	2.6767	3.56854
ABCA2	9.54027	9.12896	9.95047	9.06842	10.346	8.71379	8.63885	9.24165	9.98048	8.49536	9.1887	9.87873	9.62939	9.2042	9.46565	7.81179	10.0409	9.42311	10.4363	8.50922	7.88454	10.4096	9.00908	8.94357	9.44646	8.96207	10.3822	10.1196	9.63812	9.74145	10.1656	8.58826	8.57051	8.93687	10.1063	10.1367	8.68159	7.10141	8.465	10.0426	8.83007	9.77878	10.0356	7.76368	9.39533	7.90003	9.67518	8.31855	9.144
ABCA3	6.23408	6.16483	6.32405	5.98629	6.90538	5.95982	6.21015	5.99429	6.22416	6.24027	5.92665	5.97818	5.94219	6.24255	5.86147	6.18681	6.73279	6.36491	6.4178	5.85672	6.43631	6.02501	5.9807	5.96232	6.78827	5.82696	5.92166	5.8063	5.96778	5.74126	5.76722	6.30405	6.0252	6.32093	6.48311	5.86323	5.94704	5.82365	5.70284	5.64638	5.75062	6.05987	6.34225	5.84194	5.80522	6.22464	6.44074	6.15682	5.98797
ABCA4	2.38104	2.47828	2.51767	2.11526	2.76152	3.61045	3.23736	2.38721	1.92152	3.02006	2.47051	2.37168	3.48199	2.9114	2.66337	2.36572	3.2752	3.72224	2.4848	2.53892	2.80682	2.9129	2.73806	2.12474	3.64445	3.11032	2.79333	2.68912	3.78392	2.03162	2.47408	3.7813	3.23956	3.3483	3.66951	2.20702	2.98869	3.02938	2.86653	2.71664	2.16509	2.68111	2.94022	2.71232	2.65386	2.81719	2.76469	2.74602	2.6297
ABCA5	2.28463	1.75029	2.51544	2.18677	2.71267	1.89124	2.8537	2.81793	1.87463	1.78303	2.06019	2.16966	2.40063	2.44956	1.84195	2.77205	2.89249	2.29281	2.65144	1.91989	3.48528	2.56329	2.73504	1.82033	1.66696	2.33601	2.31792	2.14668	2.08126	2.67621	2.1413	2.41833	2.37069	2.91608	2.20125	2.63113	2.81447	2.44818	2.50535	2.10667	2.44408	2.13032	2.07258	1.67737	3.24631	2.56131	2.49651	2.63675	2.87605
ABCA6	3.33683	3.02392	3.26026	4.73469	3.71963	3.09917	2.70383	4.17351	3.00091	5.03599	2.34796	4.20881	6.03419	3.77145	2.95583	4.63213	3.0169	3.28062	5.83372	2.37529	2.81637	4.23607	5.99688	3.23072	4.23596	5.47626	2.72308	5.99285	3.19953	3.45161	4.98689	3.66873	5.23518	2.74474	3.60078	4.55255	4.32334	2.94159	2.36947	3.36692	2.55222	3.73296	3.63479	2.84047	2.33744	3.40462	5.51885	5.93339	3.3775
ABCA7	5.95137	5.47791	5.70549	6.07344	6.28866	5.62392	6.48063	5.74126	5.603	6.33576	5.936	6.18457	5.45567	6.29007	6.03348	5.64457	5.99145	5.91033	5.56019	5.49349	6.81062	6.05866	5.49589	6.36181	5.83663	6.38667	5.61831	6.33702	5.42625	7.52039	5.58007	6.75447	5.87196	5.98632	5.68897	6.33616	6.07834	5.7133	3.92304	5.05898	5.35865	7.04868	5.17993	5.01454	6.58151	5.73291	6.82385	5.7811	5.6917
ABCA8	3.59734	3.91229	3.95975	3.33223	3.9485	3.0783	3.00897	4.06572	3.6198	3.7221	3.60337	3.63513	3.83659	3.98864	3.09525	3.62887	3.70051	4.30663	3.80689	3.06037	3.53961	3.56526	3.35862	2.83702	4.06537	3.75797	3.10338	3.99112	3.75291	3.56675	3.45998	3.96447	4.17905	3.68131	3.33604	3.42254	3.63912	3.75167	3.00993	3.38353	2.94966	3.87118	4.47524	2.79339	3.51319	3.50939	4.00154	3.6393	3.19784
ABCA9	4.61193	3.98216	4.98165	4.28146	4.81099	4.31001	3.36254	5.0291	4.09527	5.07972	3.50767	4.64344	5.73329	4.45623	3.23315	5.38786	4.31122	5.48756	4.42709	3.37697	5.14198	3.91197	5.87529	4.31037	5.18154	5.10991	3.47329	5.47425	5.7134	4.40752	5.47435	4.462	4.99293	3.929	4.17602	3.90637	5.69154	5.06701	3.17366	4.78434	3.43389	5.20894	5.39169	3.17519	4.21267	4.31001	6.00925	5.76693	4.3373
ABCB1	1.17067	1.27717	1.08685	1.2548	1.81594	1.34878	1.39182	1.52135	1.20872	1.44419	1.52645	1.54709	1.34163	1.49134	1.48738	1.60176	1.54702	1.52579	1.61227	1.2489	1.30668	1.27121	1.34504	1.27103	1.43801	1.31014	1.36119	1.69647	1.19588	1.3745	1.5597	1.34017	1.22995	1.59265	1.16255	1.49421	1.71361	1.34294	1.43691	1.20554	1.10596	1.41033	1.65864	1.21765	1.40583	1.43173	1.39245	1.10955	1.61019
ABCB10	4.37449	3.99518	2.42874	3.75481	3.26266	4.00099	2.94356	4.0246	2.67212	3.97082	2.83026	2.94368	2.28266	3.48874	3.04847	3.28976	3.07227	3.58301	2.58988	3.89555	3.08556	3.6624	4.58057	4.09031	2.33831	4.35174	4.01831	3.59726	3.15282	4.73658	3.62877	2.85847	4.57015	2.41543	2.86759	2.96097	4.71885	4.34611	3.54569	3.45517	4.60575	3.4142	2.84692	4.54482	4.29845	3.51255	2.82859	3.4021	2.96663
ABCB11	2.09272	1.7668	2.13976	1.99403	2.10501	1.96955	2.1362	2.12192	1.88458	1.9871	2.11701	2.12819	2.01281	1.89165	1.85059	2.16989	2.52386	2.35499	2.32885	1.83607	2.48324	2.06242	2.08552	1.9058	2.40213	1.94112	2.1103	1.78503	2.1118	2.44937	2.33594	2.40904	2.73103	2.48863	1.98982	1.8475	1.94107	1.7316	1.9504	1.70518	1.97696	1.92202	1.9641	1.92458	2.09097	2.13837	1.98726	1.78606	2.36313
ABCB4	2.42467	1.88243	2.15649	1.99293	3.0303	2.58752	2.31052	1.96242	2.4152	2.07128	2.63087	2.57674	2.58934	2.44136	4.16256	3.52222	2.6844	3.1204	2.4385	1.87665	2.30354	2.53169	2.33413	2.12493	2.90397	2.50031	2.12449	2.21082	2.40402	2.11983	2.87654	2.3795	2.04212	2.28077	2.19409	2.24738	2.46727	1.90379	1.92713	1.95993	2.01039	2.08894	2.97844	2.14878	2.4378	1.97132	2.53593	1.7264	3.17855
ABCB5	1.61047	1.52699	1.44212	1.75786	2.16802	1.59259	1.73681	1.43633	1.31268	1.89011	1.70609	1.59906	1.64234	1.53752	1.61426	1.94046	1.72288	1.90835	1.75459	2.01061	1.72039	1.36578	1.53682	1.42246	1.25796	1.24221	1.45637	1.73548	1.47293	1.35091	1.38875	1.66402	1.38523	1.83373	1.87788	1.44199	1.57338	1.32646	1.45639	1.58918	1.46308	1.53654	1.90667	1.35907	1.34254	1.53334	1.84083	1.51524	1.75692
ABCB6	4.70165	6.3473	5.83629	5.12381	4.55557	5.09815	3.93908	5.26649	5.8983	5.93835	4.85936	5.72491	4.77853	5.53238	5.05814	3.4774	4.39411	3.60352	4.24895	6.47952	6.14955	5.40509	5.57283	5.94291	4.49595	6.37496	5.13725	5.75275	4.57591	6.06131	5.50524	6.01105	5.27714	4.43599	5.58121	6.70541	5.27662	6.73168	5.77869	5.64961	5.25753	6.00986	4.75617	4.82046	5.33105	4.74484	3.84176	6.4495	4.37117
ABCB7	2.50961	2.92998	2.76532	2.60638	2.54171	3.26544	2.29575	3.00685	2.82549	2.7999	2.99163	2.38965	2.17629	2.63696	2.37672	2.93589	3.14543	3.31451	3.07499	2.86553	2.23996	2.94496	2.82044	2.27183	3.15631	2.58982	2.84256	2.87998	3.00473	2.21439	2.73354	2.73505	2.55072	2.93687	3.52708	2.59705	2.20343	2.9005	2.26156	4.6242	2.77144	2.40013	3.8621	2.7667	2.55504	3.0562	2.73203	2.52461	2.9651
ABCB8	4.29907	3.6212	4.11798	3.89421	4.13938	4.29514	4.38569	3.91235	4.02771	4.08802	3.94728	4.19237	4.05695	4.30204	3.90888	4.30537	4.22182	4.15761	4.17068	4.82599	4.40302	3.79045	3.90913	4.0191	3.92742	4.30961	3.73991	3.92346	3.80583	3.90898	3.9109	4.37638	4.18087	4.2936	3.88037	3.97652	3.74461	4.00245	3.80575	3.57975	3.75276	3.93908	3.83649	3.89838	4.24603	4.02017	4.04659	4.01295	3.74911
ABCB9	5.62599	5.04988	5.75161	5.7363	5.88005	4.76448	5.08314	4.76002	5.12975	4.40266	6.05069	6.61014	5.35447	5.29224	5.10985	5.39501	3.90849	4.85752	4.78098	5.83063	5.95866	5.13516	5.70787	5.05897	4.58394	5.35069	6.28922	5.26689	5.45513	5.47564	5.37357	4.85096	5.51807	5.4647	5.27274	5.335	5.28689	5.77874	6.23299	5.23171	5.46825	5.65859	5.7436	5.02187	5.11479	5.6258	5.42882	5.33448	5.68726
ABCC1	6.38529	6.53298	6.27677	6.33398	6.0783	6.39741	5.80547	6.45068	6.2675	6.83481	6.52366	6.38574	6.14556	6.51186	6.98069	6.06185	6.36021	5.95352	6.14122	6.45078	6.59	5.98769	6.80217	6.41408	6.1128	6.99871	6.10079	5.94463	6.97326	5.73698	6.20801	6.47248	6.16622	6.10341	5.57374	6.37348	6.0676	5.64911	5.68187	6.46326	6.6867	6.28074	6.45949	6.62846	6.4764	6.19848	6.31562	6.49493	6.42821
ABCC10	5.41333	5.554	5.76798	5.58835	5.87537	5.67758	5.4763	5.76011	5.70748	5.73055	5.38189	5.6334	5.72233	5.51827	5.50216	5.62016	5.41064	5.79628	5.96959	5.45267	6.54392	5.68387	5.44417	5.64062	5.81411	5.54653	5.41083	5.52821	5.50327	5.479	5.66614	5.90435	5.45749	5.74806	5.52064	5.51747	5.58876	5.36333	5.48905	5.33399	5.60658	5.36999	5.58193	5.41083	5.43244	5.77059	5.55661	5.659	5.75432
ABCC11	2.43012	3.48312	2.5471	1.66905	2.21206	1.67711	1.23652	1.98147	1.92782	2.37353	1.89172	1.97648	1.51286	1.53793	1.63029	2.32388	1.71578	1.64982	2.07353	2.88862	2.5792	2.20206	2.12861	2.04865	2.15227	2.06698	1.70181	2.06938	1.78671	1.7707	1.88576	2.07143	1.90612	2.5792	1.81151	2.27311	1.82582	1.72206	1.90902	1.92687	2.10751	1.97107	1.76909	1.90802	1.50026	1.38094	1.57513	1.59511	1.65507
ABCC12	1.6125	1.43997	1.71895	1.55529	1.48368	1.57892	2.14763	1.58853	1.60899	1.50394	1.31196	1.55474	1.66287	1.44228	1.30591	1.60451	1.62507	2.2033	2.01575	1.62353	1.81735	1.68822	1.36626	1.53203	1.8958	1.30849	1.58078	1.38255	1.47571	1.26587	1.35258	1.66574	1.40542	1.67084	1.55099	1.44422	1.79056	1.48204	1.45517	1.48171	1.77155	1.72797	1.50369	1.30343	1.65613	1.72746	1.82271	1.58373	1.78795
ABCC13	1.74958	1.44049	1.67178	1.92647	1.85197	1.47435	1.72307	1.74686	1.55534	1.6324	1.67515	1.52434	1.59366	1.6541	1.63462	1.80838	2.01602	1.81235	1.92173	1.80361	1.60084	1.38736	1.57516	1.43001	1.73117	1.47537	1.67544	1.45471	1.57063	1.53064	1.44978	1.71559	1.52806	1.99156	1.38131	1.53298	1.40152	1.25731	1.60903	1.34318	1.62017	1.62518	1.68741	1.53918	1.49475	1.45838	1.69206	1.22285	1.67544
ABCC2	2.6398	2.52669	2.50212	2.22625	2.44056	2.12983	2.45245	2.34987	2.787	3.01294	2.6808	2.68407	3.14058	2.22099	2.3544	2.38461	2.77178	2.92031	2.47328	2.52357	2.49306	2.52997	2.55699	2.28144	2.6732	2.27937	2.54808	2.04617	2.31094	2.38584	2.67176	2.13032	2.55437	2.36291	2.48731	2.56874	2.21047	1.93556	3.31452	2.62927	2.7603	2.55183	2.98885	2.57044	2.43583	2.50545	2.34106	1.86267	2.64406
ABCC3	5.58256	4.99493	5.0672	5.4911	6.12682	5.52695	4.29191	5.07527	5.23891	5.54336	5.2955	5.65591	5.48448	4.84422	5.46527	5.496	5.74791	5.04899	5.54826	5.4789	5.07931	5.21403	5.44824	5.16533	5.49943	5.54313	5.21384	5.23013	5.10084	5.41877	5.28443	5.36756	5.31114	5.51917	5.18775	5.30922	4.83535	4.92502	5.13373	4.85752	5.62234	5.42934	5.52532	4.90305	5.02429	5.35706	5.64677	5.33146	5.62523
ABCC4	2.35917	2.45	2.39111	2.84425	2.83974	2.64109	2.37251	4.04314	3.65281	2.39386	3.78402	3.18019	2.98582	3.87818	3.81022	2.68838	3.20856	2.53139	2.23975	3.52262	2.23301	3.18818	2.8907	3.4814	2.66048	3.16509	2.27971	3.15996	3.57943	2.73771	2.50144	2.42105	3.1017	2.39637	2.11707	2.71626	3.88854	2.3543	3.61375	2.92976	2.66067	2.99016	2.20402	2.60072	3.28458	2.39877	2.48949	2.68841	2.95838
ABCC5	2.71266	3.40898	2.53171	2.71422	3.04717	2.42495	2.62058	3.67947	2.51289	2.23494	2.66308	2.48123	2.74945	2.57493	2.657	3.33597	3.03322	2.27586	2.61892	2.46212	2.90663	2.43334	2.64377	2.98865	2.9144	2.67067	2.55701	2.56464	2.07414	2.50475	2.53471	2.52366	2.53818	3.35771	2.86396	2.48491	3.22756	2.30322	3.69132	2.63637	2.59136	2.40505	2.95016	2.51788	2.6776	3.46697	3.13062	2.77752	2.61789
ABCC6	4.39989	5.53369	4.46308	3.6899	5.06637	4.18748	4.34079	5.08553	5.0578	5.15028	4.8751	4.99636	5.27117	3.81916	5.17461	5.15271	4.18194	5.10642	5.08592	5.91732	4.33417	4.06661	4.5183	4.98093	4.04916	4.99031	4.70907	4.97506	5.08683	5.05458	3.65418	5.61642	4.98459	5.31417	4.97158	4.99331	4.71754	4.83535	3.5439	4.87942	4.69718	5.05337	5.25142	4.01647	4.06452	4.92949	5.1357	5.08683	4.53648
ABCC8	2.45203	2.43137	2.32478	2.51371	3.62872	1.85406	3.11182	2.82571	2.74535	2.43815	2.36197	2.25119	2.38027	2.38888	2.44188	2.95657	3.16344	3.35348	3.29151	2.1794	3.37797	2.67325	2.7844	2.19949	2.78906	2.29279	2.14113	2.18252	2.13056	2.59662	2.53079	2.38965	2.18472	3.04847	2.25396	2.82617	2.53767	2.69104	2.42108	2.52215	2.48415	2.2287	1.87745	2.3686	2.28549	2.6005	2.73854	2.74173	2.5144
ABCC9	1.91103	2.22192	2.31214	4.19028	2.57544	2.46665	3.38705	2.54245	3.01973	2.2347	1.96871	2.38971	4.10514	2.5552	3.54463	2.4339	3.05775	3.08556	2.68216	3.04607	2.90095	2.40114	3.15026	2.66204	1.99975	2.84094	2.20963	2.86112	2.10237	2.32105	2.09743	2.56411	2.78328	2.51841	1.98059	3.49599	2.84278	2.31728	2.47175	2.2906	2.31863	2.91864	2.95625	2.53398	2.39562	2.56857	2.56681	2.02307	2.29701
ABCD1	6.69463	6.48787	6.38623	6.4594	6.35284	6.3276	5.90829	6.0432	6.47272	6.52515	6.20988	6.39173	6.18889	6.22436	6.01592	5.98855	5.69203	6.5004	6.49994	6.55965	6.71697	6.62977	6.27678	6.5276	6.36743	6.45315	5.82323	6.81406	5.98422	6.06392	6.21097	6.25621	6.39559	6.18563	6.38917	6.17755	6.53445	6.50014	5.83259	6.05777	6.35284	6.27035	5.82587	6.21798	6.15096	6.73831	6.35862	6.45516	6.22154
ABCD1P2	5.78917	5.70437	5.60862	5.64909	5.86161	5.69264	6.07454	5.51488	5.56049	5.7821	5.96335	5.29439	5.57695	5.50476	5.60593	5.30454	5.34942	5.58517	5.25148	5.73044	6.06902	5.68256	5.51011	5.69075	5.2745	5.20689	5.44783	5.45663	5.30552	5.20402	5.54157	5.85548	5.3959	5.67463	5.25632	5.67088	5.59589	5.58537	5.55839	5.27544	5.77826	5.72044	5.17986	5.44613	5.31191	5.52182	5.57316	5.78078	5.80846
ABCD2	1.40048	1.23136	1.16398	2.01507	1.98489	1.17841	1.41954	1.83588	1.40249	1.65071	1.55716	1.60744	1.45316	1.33965	1.51749	1.45538	1.34397	1.65689	1.78248	1.29504	1.83386	1.53071	1.26771	1.44102	1.49124	1.5421	1.10803	1.48375	1.24304	1.30555	1.29481	1.87853	1.24515	1.52552	1.58637	1.44313	1.4478	1.41519	1.46263	1.15789	1.40048	1.56538	1.74812	1.21605	1.44168	1.42124	1.65264	1.85991	3.24402
ABCD3	4.61434	4.24132	3.89719	4.10991	3.29519	3.62718	4.30327	3.82045	3.61207	4.15287	5.25562	4.28883	3.70788	4.49426	3.876	4.7185	5.19447	3.91846	4.67953	3.70805	2.92877	4.7694	4.0738	3.80178	3.62712	3.90198	4.96176	4.38649	4.18436	4.36333	4.2652	3.71	4.1252	4.12932	3.86796	4.63026	3.93369	4.96832	5.32551	4.18208	3.85797	4.33756	3.96131	4.72832	4.86878	4.31897	3.76559	3.80835	4.42867
ABCD4	6.25862	5.55164	5.52816	4.74077	4.11303	4.72957	4.15312	6.27397	5.38442	5.48212	4.9438	7.80739	5.76146	4.6142	5.45608	4.14343	5.67121	4.37304	5.07462	5.28748	4.72326	4.39678	4.33414	5.66663	4.56531	6.71917	5.79927	5.17919	5.20277	5.01094	5.30658	4.23771	5.87285	3.93402	5.45626	6.66701	5.54973	4.91118	3.43914	5.32323	5.45292	5.1357	4.68883	4.88764	4.41509	4.74326	4.67718	4.89766	3.97066
ABCE1	3.91739	2.60771	4.31931	4.57901	2.8751	2.64058	3.96553	5.96248	3.41992	4.18942	5.50014	4.18334	2.08876	3.59616	5.52569	2.87169	2.47357	3.9682	4.58043	2.80198	3.82286	3.54051	3.37433	3.4814	4.03779	3.0563	4.10422	5.02174	4.34829	4.97635	3.95337	3.67561	3.19481	4.75336	3.47228	4.28326	3.46792	3.49657	4.69049	4.45694	3.6521	3.43286	4.79335	4.16096	5.46339	3.58587	3.78744	4.66657	3.65114
ABCF1	5.32189	5.33896	5.23129	5.48054	5.52962	6.02849	5.80502	5.36341	5.22953	5.16022	5.54109	5.12599	5.4223	5.13255	5.12064	5.03575	4.98474	5.22663	5.30035	5.72917	5.30239	5.11679	5.54159	5.62652	5.34361	5.2404	5.31646	5.44681	5.27942	5.35387	5.01263	5.85009	5.6954	5.42988	5.42056	4.94969	5.30598	5.48556	5.31839	5.31707	5.75199	5.14552	5.06934	5.40972	6.0807	5.47196	5.35029	5.9826	5.24036
ABCF2	3.94117	4.38883	3.77524	4.67731	3.96475	3.89264	3.90046	4.30038	4.0217	3.76951	4.70907	4.34448	4.33972	3.37274	3.74732	4.53425	4.24173	4.05715	4.7745	4.79428	3.79875	4.7795	3.43409	4.88796	3.60602	3.85884	4.02327	4.66989	4.03123	4.38734	4.52379	3.95358	4.72952	3.9988	4.09258	3.4145	4.54251	4.58186	3.93678	3.25353	3.50624	4.72328	3.71438	3.77097	3.57749	3.85817	3.99992	4.77944	3.67864
ABCF3	5.94897	5.69088	5.69437	5.13038	5.46394	6.30428	5.34008	5.48423	5.72843	5.76492	5.44936	4.76854	5.31853	5.60468	5.43605	4.93094	5.60202	6.26454	5.47209	5.90545	5.91922	5.29599	5.58073	5.61791	5.43726	5.88788	5.43206	5.26902	5.46053	6.26483	6.01502	5.74231	5.84854	5.93701	6.10883	5.68474	5.75272	6.27445	5.64369	5.92956	6.05436	5.95332	5.14823	5.29031	5.59098	6.38123	5.50967	5.95669	4.86161
ABCG1	4.78284	3.93228	5.60275	4.2226	4.23233	4.32454	4.04143	5.45228	6.35515	5.11045	5.58639	5.55786	4.69239	5.03995	5.59227	4.57827	5.64676	5.05913	5.5524	4.58095	4.55734	5.95159	4.73456	6.83303	4.21477	5.30623	6.76166	5.4479	4.85009	4.73479	4.69379	4.24765	5.59355	5.17354	4.25419	5.51525	5.26087	5.70332	4.66697	4.56054	4.6747	4.01464	4.08786	4.79297	5.71584	6.37645	5.38647	5.35796	5.12745
ABCG2	4.42175	5.02903	3.97145	3.52648	4.11116	3.88162	3.14537	3.52342	3.98803	3.70168	3.81771	3.26654	4.7442	3.20347	3.50429	4.26591	4.55011	4.70964	3.53777	2.78069	2.58416	3.82733	4.35823	3.50755	5.51271	3.72586	4.536	5.10609	5.30734	4.12843	5.37153	3.56392	5.26746	5.34316	4.22961	4.03308	4.42421	5.50487	3.53455	5.47294	3.43288	4.86916	4.94334	3.49709	4.57501	5.00091	3.75881	4.62704	4.72169
ABCG4	4.09537	4.90397	4.46601	5.11216	4.35302	4.41462	4.4761	4.41676	3.8419	3.66999	3.90033	3.77981	4.49327	4.94356	5.3101	4.39112	4.17479	3.67639	4.45859	4.90845	4.54899	5.81426	3.69721	5.53175	4.2997	4.42871	5.15999	5.66445	5.16203	5.67959	4.07648	3.8102	2.98867	4.59312	5.06697	4.66377	6.60006	5.52559	4.04835	4.26957	4.30988	4.19099	9.22456	6.40833	5.08951	4.52543	4.47831	5.39408	4.14194
ABCG5	2.24172	2.35684	2.48557	2.34658	2.27475	2.40518	2.65098	2.28861	2.90768	2.41288	2.35852	2.35852	2.08188	2.13272	2.04717	2.34835	2.38201	2.49307	2.05385	2.10093	2.41242	1.88828	2.12531	2.00077	2.41452	2.35852	2.84256	2.71893	1.86661	1.87066	2.06397	2.15504	1.95835	2.36236	2.0964	2.38901	2.26013	2.05372	1.94303	2.06941	2.0184	2.13273	2.31373	2.21135	2.33261	1.86008	2.25235	2.01952	2.26403
ABCG8	2.51921	2.53809	2.3587	2.89582	3.17193	2.63854	2.89479	2.52084	2.43081	2.51292	2.62447	2.68459	2.43941	2.43553	2.53018	2.94619	2.73978	2.92399	2.56008	2.783	2.6215	2.51769	2.51215	2.45175	2.74953	2.4928	2.82873	2.6398	2.55575	2.63185	2.54762	2.7199	2.61479	2.45723	2.78885	2.59241	2.95221	2.23467	2.63143	2.77737	2.60118	2.45522	2.39155	2.37219	2.37777	2.76352	2.54137	2.52212	2.79313
ABHD1	4.54716	6.84998	5.48472	4.68403	4.96019	4.25193	4.39117	4.36735	5.48444	5.23932	3.96055	5.05637	4.80213	4.73223	4.64276	4.47106	5.12674	4.38116	4.65664	5.60889	4.93377	4.47343	4.02447	6.61296	4.70849	4.63918	4.07303	5.17543	5.15372	5.85691	4.92238	5.03291	4.42253	4.68912	5.71086	4.60167	4.54471	4.75868	4.41933	5.56663	3.75626	4.56687	4.46955	4.57057	3.93536	4.97444	4.48997	4.16151	4.81129
ABHD10	6.10048	6.11868	6.63678	6.29554	6.69118	6.28588	6.04928	6.38806	6.68164	6.22659	5.83767	6.32958	6.25098	6.34238	6.53824	6.27043	6.93633	6.14496	6.43199	6.96502	6.9942	6.69598	6.27442	7.09086	7.02815	6.14535	6.44811	6.31737	6.12097	6.21771	6.57621	6.23686	6.55234	6.28088	6.63846	6.226	6.33976	6.03157	6.71917	6.3876	5.91982	6.42257	6.91502	6.44352	6.41354	6.18142	6.03234	6.27037	6.37317
ABHD11	6.35745	6.16073	6.33202	6.279	6.24733	5.92645	6.31039	6.08857	6.22899	6.94187	5.6653	6.26145	5.96426	6.28154	6.11658	5.71069	6.44347	5.8628	6.44806	6.34999	6.8254	6.48334	6.09473	6.76624	6.46934	7.01777	6.03763	6.56116	6.30122	6.50163	6.14122	6.3697	6.22824	6.48647	5.87558	6.12629	6.24688	6.82629	5.87844	6.15692	6.45107	6.38991	5.7503	5.80344	6.29282	6.89074	6.06547	6.09959	6.3672
ABHD12	5.23825	4.97791	5.52995	4.83593	5.36406	5.54654	4.48431	4.58104	5.80047	5.71766	5.18821	4.85011	4.73227	4.88309	5.03038	5.5529	4.24881	4.18743	5.1418	6.00806	4.91588	4.8697	4.50994	4.90601	5.04822	5.05008	4.45665	5.20639	4.81418	4.97093	5.51364	5.00246	5.35911	5.60372	5.44544	4.23263	4.93797	5.79913	6.38234	6.12599	5.26453	5.44898	5.16222	5.81878	4.997	5.65406	4.88194	5.35909	5.67149
ABHD12B	4.78541	4.24448	4.60398	4.61468	4.92049	4.51855	4.9708	4.49236	4.48354	4.49306	4.00051	4.28095	4.63585	4.35187	4.33433	4.22656	4.66135	4.33025	4.86264	4.51855	4.88578	4.76617	4.38276	4.32092	4.42395	4.55411	4.68506	4.35919	4.26723	4.33433	4.56952	4.81722	4.37881	4.15917	4.4219	4.41086	4.51855	4.21383	4.16352	4.39785	4.21383	4.45907	3.95621	4.79485	4.16615	4.61875	4.9761	4.78384	4.16592
ABHD13	5.73874	7.01019	4.91849	5.01931	6.61154	5.80968	4.76523	7.29273	6.07084	6.06512	5.34996	5.61181	6.93513	6.31142	6.50499	7.24448	5.01839	6.56249	6.38749	5.53009	5.23957	5.46391	6.18233	5.75959	5.8304	5.89626	6.04921	5.40639	6.61357	5.55804	5.24769	5.17253	5.41741	6.16235	6.32521	6.73492	6.31665	6.22373	6.71551	5.36734	5.50887	5.59535	6.23052	5.86194	5.82196	5.701	5.64548	5.92124	6.29983
ABHD14A	5.81001	5.87759	6.25846	6.35427	6.56883	6.14219	6.74137	5.81765	6.25207	5.81693	5.94977	5.86472	6.08062	6.28362	5.8434	6.38257	6.38798	6.13177	6.44988	6.48276	6.25565	6.13305	6.21761	6.32982	6.33093	6.28644	6.48593	6.43815	6.53012	6.30027	6.22261	6.47148	5.97545	6.3705	5.87246	5.59334	6.39711	6.09383	5.86249	5.94743	6.0028	6.39849	6.26053	5.58343	6.3473	6.19742	6.38231	5.88968	6.03325
ABHD14B	4.33026	5.76293	4.57078	5.55201	5.06467	5.68398	6.08607	5.03931	5.42705	4.63862	5.42123	5.65668	4.66657	4.88831	5.94488	5.41229	4.54085	5.09058	4.76275	6.4079	5.06035	5.43809	4.94107	6.18236	4.50639	5.78873	5.13624	6.27088	5.4427	6.19675	6.22455	5.73926	4.9858	5.20338	5.25787	4.81555	5.68662	6.91115	4.44481	5.03067	4.86114	6.07268	4.62759	4.12394	6.71566	5.66313	5.17205	5.01745	5.4782
ABHD15	7.28954	7.19299	7.59061	7.24473	7.37545	7.44462	7.4042	7.10586	7.22884	7.39023	7.07657	7.28649	7.21418	7.64383	7.11378	7.24147	7.5816	7.25388	6.93153	7.42335	8.05496	7.45944	7.21308	7.27911	7.50091	7.34098	6.88891	7.25546	6.86763	6.98411	7.31872	7.54929	6.90625	7.20126	7.02181	7.0642	7.27438	6.98981	6.40625	7.25117	7.11188	7.34243	6.70698	6.97469	6.84729	7.61996	7.30905	7.46228	7.28038
ABHD2	6.15135	5.07163	4.9123	5.53736	4.1473	5.06703	5.60685	5.26502	5.51533	5.42623	5.04084	5.32863	5.72187	6.19038	6.0624	6.05926	5.54408	3.95043	6.30241	5.38525	4.58573	5.42917	6.10685	5.33614	3.62593	6.25323	6.48536	6.49199	5.75118	6.20841	5.07975	3.96541	5.89749	5.50176	5.4552	6.62526	5.28681	5.99025	7.22196	5.48017	6.12097	4.68147	5.45175	5.78237	6.10843	4.64779	6.14877	4.96156	5.15731
ABHD3	3.17382	1.62757	1.8526	2.49993	3.30217	2.01207	3.40582	3.26478	1.45597	3.85115	2.1633	3.74148	2.10965	3.43527	2.20999	2.65605	3.60246	2.50183	2.57277	2.68737	1.908	3.66048	2.07284	1.64858	1.88015	2.09	3.99786	3.53068	2.53061	5.1095	4.22267	1.73343	2.68201	3.37423	1.83347	3.56115	3.01862	5.28935	4.2071	1.51635	2.95939	2.41026	2.40696	1.94729	4.2381	4.51457	2.31146	2.09877	3.47334
ABHD4	6.98369	6.75942	6.91969	6.656	6.29972	7.00003	8.20959	6.5128	6.68402	7.58201	6.46091	5.31351	6.64902	6.23802	5.95118	5.71671	5.92542	6.64973	7.04943	6.20033	6.16798	7.40284	5.54374	6.45719	5.58878	6.79105	7.1792	6.67357	6.71323	8.16287	6.90432	6.17664	6.97118	7.11341	6.58879	6.95379	8.57542	6.63929	7.33809	7.12277	7.01691	6.46383	7.38419	6.92597	6.41482	6.52603	6.75198	6.28872	6.46261
ABHD5	3.62602	4.22121	4.4876	5.03115	4.37243	4.68144	4.58232	4.39181	4.02156	3.91478	3.68956	4.43939	4.16765	4.03716	4.00531	5.50397	4.05518	3.77235	5.44308	3.62412	3.72618	3.92756	3.95289	3.91774	4.0938	4.51105	5.74504	5.54776	5.58918	5.07904	4.39803	3.94442	2.92537	4.89083	4.46808	4.40514	4.43619	4.60073	4.99134	4.48216	4.16535	3.98052	5.1264	3.78463	4.44445	5.98016	4.319	4.6923	3.93018
ABHD6	6.11171	5.64693	5.86617	6.15085	5.42556	5.65591	5.99116	6.02295	5.77016	6.04644	5.90497	5.81507	5.80381	5.83087	5.78623	5.41099	6.05532	5.4963	5.32233	5.91561	6.45603	5.95268	5.969	6.08327	5.98264	5.5551	5.71697	5.51603	5.59241	5.63109	6.10166	5.95979	5.19635	5.45219	5.48493	5.70841	5.96127	5.54454	5.01879	5.79657	5.83103	6.02634	4.99433	5.73327	5.57948	6.05511	6.19809	5.95981	5.84529
ABHD8	7.02153	6.69447	6.63331	6.91725	6.8576	6.67448	6.83201	6.71873	6.64454	6.95299	7.36986	6.79917	6.98566	6.89851	7.15403	6.90822	6.97001	7.1132	6.68552	6.90909	7.10356	6.8747	6.63209	6.83033	6.72678	6.49259	6.31231	6.80306	6.32127	6.57544	6.46231	6.97677	6.55454	6.65201	6.60353	6.56851	6.68121	6.78519	6.25347	6.62801	6.88082	6.94074	6.7589	7.02254	6.50425	6.66328	6.97512	7.07261	6.86902
ABI1	6.06346	6.20872	5.2064	6.01127	4.91134	6.59389	8.09696	6.56675	7.78014	6.59584	6.29648	6.43537	7.62819	6.73686	6.25602	6.56189	5.29308	5.82227	7.54798	6.75573	5.27227	6.07199	6.56921	6.95231	7.04635	6.00852	5.96849	7.11361	6.92774	6.5194	6.71506	6.16407	6.94242	7.26446	5.45648	6.4974	5.88389	6.84243	6.24877	7.42839	5.47667	7.02204	6.64481	6.72493	6.38434	6.42403	6.06116	5.94985	6.59938
ABI2	5.85534	6.65479	6.43759	6.50489	6.05594	6.29899	6.50958	6.07073	6.02778	6.18279	6.43066	6.09634	6.4978	6.25447	5.74549	6.67354	6.88059	6.74221	6.05906	6.28318	6.43865	6.15394	6.9492	6.39572	6.35283	6.08751	5.91008	6.54447	5.98684	6.02008	6.32545	6.02966	6.15918	6.15752	5.90415	6.3879	6.03717	6.38241	6.34783	6.34762	6.52351	5.9806	6.51522	6.34222	6.64135	6.37777	6.36568	6.28179	6.06097
ABI3	5.01228	4.63183	5.19986	5.27567	6.0252	4.30027	4.99931	5.55791	5.07028	6.10128	5.70814	5.44325	5.19833	4.91453	5.23136	5.26014	4.8469	6.00435	5.55007	5.2367	5.86303	6.24721	5.16452	5.12505	4.55587	5.19833	4.8719	5.51376	4.76527	5.72898	5.74208	5.18352	5.88102	5.72058	5.2637	5.89186	5.63262	5.38256	5.19975	4.9723	5.00233	5.5268	5.37284	4.80709	5.47237	5.24618	6.05122	5.16818	6.11005
ABI3BP	3.72719	3.74931	3.66713	2.68292	3.66326	4.63962	2.98904	2.85069	3.78097	2.71864	2.43203	2.02405	3.44274	4.70359	2.239	2.53626	2.23434	3.52669	2.57786	3.45822	2.40084	2.63474	3.83725	2.30132	3.71058	3.7184	2.15491	3.9428	2.58025	2.11126	2.21135	2.93137	2.74639	2.32348	3.12509	2.56465	2.51674	4.21964	4.79476	4.14175	2.12859	3.59204	3.05448	1.98043	2.5181	2.51096	3.38294	3.66116	2.96823
ABL1	4.46388	4.31805	4.58123	4.51147	4.84682	4.30006	4.2919	4.66398	4.31673	4.62448	4.66415	4.62901	4.26876	4.34254	4.49217	4.49464	4.76036	4.64958	4.31689	4.28245	4.99787	4.86465	4.47595	4.30813	4.24719	4.46471	3.93334	4.50311	3.96201	4.10997	4.21965	4.73584	4.11852	4.35375	3.99478	4.33941	4.40604	4.10238	4.15286	4.24875	4.50373	4.73436	4.46464	4.27245	4.45008	4.28019	4.63466	4.45771	4.58408
ABL2	4.30541	5.39643	4.89086	4.76106	4.67059	4.12845	4.97349	5.02731	4.40471	4.96748	5.11988	4.5702	4.93345	5.14256	4.69306	3.78241	4.5888	4.92178	4.52076	4.55656	4.43506	5.34765	5.15249	5.13976	4.71478	5.28985	4.68942	4.90372	4.42338	4.90402	4.5534	5.15404	4.87408	4.59515	4.90013	5.44521	4.52126	4.91277	4.50799	4.94932	4.97567	4.80685	4.62089	5.20611	5.01381	4.61343	5.74198	4.85716	4.81304
ABLIM1	7.39213	7.95498	7.51224	7.32733	7.77359	7.72225	6.88455	7.42967	7.36209	8.12543	7.15954	6.98181	7.64315	7.62529	7.06232	7.63644	6.13636	7.61083	7.12624	7.511	7.0258	6.31642	7.31718	8.2351	7.95268	7.65519	7.37518	7.08024	7.27714	6.89046	7.54557	7.4616	7.94329	7.17588	7.33248	5.95088	7.35966	7.62945	7.35781	7.42796	7.40343	7.4683	7.35477	7.60548	7.87149	7.77779	7.79446	7.83934	6.01899
ABLIM2	5.88216	5.76601	5.11112	5.08531	5.50216	4.23602	5.04128	5.14997	5.89071	4.71792	5.21992	6.14288	5.61318	4.92404	5.79074	5.59475	4.93976	5.21992	5.55925	5.64384	5.73679	5.37547	4.69494	4.42364	5.80384	5.34681	5.67367	5.20969	5.93665	5.54667	4.4318	5.61049	5.42413	6.26406	5.7721	5.14647	5.4333	4.71448	4.91114	4.91366	5.55871	5.47702	5.82604	5.80393	6.07614	5.33662	5.02894	6.00074	5.6537
ABLIM3	3.63898	3.32739	5.95753	2.94166	3.67377	2.36112	2.40636	3.01977	1.96458	3.10903	2.49539	2.94239	4.54497	3.16281	4.23502	4.42957	2.29753	3.90433	6.75375	2.54871	2.9878	3.11141	2.01207	4.01788	2.41783	2.58916	2.67695	4.95588	4.25591	3.65473	4.13245	2.86183	4.32203	3.7199	2.71876	4.97714	2.57427	3.28768	2.4803	2.86103	3.54485	2.97206	4.22354	1.52773	3.01119	2.5414	4.22573	3.11168	2.42292
ABO	2.43063	2.47197	2.43309	2.4467	2.74448	2.30856	2.28233	3.79802	2.32537	2.28233	2.365	1.78238	2.44218	2.4976	2.40062	2.60928	2.60722	2.50972	2.77385	2.07387	2.68493	2.42707	3.31206	2.88302	2.67872	2.12904	2.53103	2.84781	2.46257	2.67076	2.39889	2.09293	2.52634	2.83944	2.74923	2.33778	2.59075	2.25233	2.59104	2.49434	3.4942	2.89723	2.44656	2.82839	2.35784	2.89803	2.75853	2.07115	2.4698
ABP1	4.76536	6.86115	5.30283	4.73916	4.89311	4.56264	5.01786	4.65584	5.4364	5.68324	4.77631	4.57589	5.04792	5.69183	4.83366	5.26813	5.12339	5.18133	5.08708	6.13851	5.55327	5.90912	4.89895	6.80802	5.51029	5.4171	5.45573	4.70288	5.48101	5.20127	8.24202	5.09998	7.35176	4.81429	4.96515	5.02081	4.70757	4.78984	4.68767	4.77162	4.7543	5.29706	4.84256	4.56688	4.48046	4.86331	5.86405	6.49147	4.87836
ABR	5.27947	4.71106	4.19717	4.2958	4.93687	4.48632	4.57212	4.27575	4.87027	4.31385	4.55689	4.0785	4.53654	4.23787	4.45664	4.82149	4.60867	4.41601	4.00075	4.0352	4.31427	4.76023	4.216	4.53073	4.61707	3.88677	4.20031	4.00267	4.39697	5.22579	4.87791	4.01504	4.75784	4.77077	4.44454	4.47733	4.25656	4.69246	4.33387	4.91378	4.33644	4.63272	4.7763	4.67498	4.24478	4.79365	4.05252	4.74764	4.74128
ABRA	2.22414	1.53298	1.35104	1.98414	1.35118	1.64714	1.41989	3.25515	1.85873	1.6091	2.31415	3.46198	1.41026	1.38094	2.67986	1.43731	1.51624	1.41121	1.45596	1.85893	1.62696	2.56604	3.17332	1.44547	3.60564	1.33056	2.74372	5.08354	2.13088	3.40077	1.86611	2.31	1.61732	2.12944	2.24084	1.64817	1.69607	1.68302	1.91345	3.7912	1.6091	1.45939	2.86148	2.61284	2.0655	2.01043	3.35457	1.39392	1.3499
ABT1	3.66558	4.52797	3.45642	3.57594	3.25493	3.66669	3.47891	4.32049	3.72978	3.7001	3.72588	3.97296	4.29534	3.28064	3.68369	3.45155	3.31548	3.5593	3.7588	4.11801	3.94792	3.23937	3.25435	3.72851	3.46173	3.70418	4.01478	3.65773	3.65737	4.08159	3.23174	3.3206	3.88435	3.992	3.46224	3.59067	3.53598	3.62654	3.9077	4.32536	3.63316	3.37572	3.67833	4.42548	4.12251	3.74583	3.21414	3.59075	3.86937
ABTB1	3.9706	3.6587	4.02773	4.07063	4.60273	3.53196	3.58313	3.97443	4.29688	4.00664	3.68049	4.00829	3.95821	3.76701	3.6154	3.46663	4.16654	3.79636	4.05141	3.78841	4.12972	4.07693	3.69621	3.63135	3.70808	4.08621	3.78558	3.50655	3.59945	3.40734	3.74612	4.02952	3.76468	4.02093	3.81922	3.90703	3.58432	3.50584	3.20975	3.78897	4.27124	3.6897	3.76779	3.72097	3.59244	4.15268	4.07176	3.99483	3.9219
ABTB2	4.35187	4.46529	4.82689	4.4665	5.11955	4.63592	4.63717	4.04745	4.47575	4.76629	4.34973	4.38613	4.25843	4.0324	4.71072	5.00507	4.71068	4.88667	4.93733	4.24809	4.81485	4.2071	4.88202	4.36793	4.57468	4.05807	3.98835	4.481	4.58016	4.31827	4.71549	4.58916	4.3053	4.61791	3.83058	4.29085	4.1661	3.67097	4.2531	4.32529	4.3801	4.20036	4.7828	4.01252	3.83492	4.65792	4.87295	4.40849	4.6876
ACAA1	6.66491	5.90234	6.56916	7.06746	6.60189	6.76017	6.9302	6.81254	7.00284	6.2114	6.14496	5.90609	6.32249	7.13953	7.5565	6.09792	6.29314	5.96365	6.23888	6.65656	5.89257	7.61642	6.52694	7.14932	5.98371	6.93958	7.34723	6.7677	6.6176	7.1376	6.64205	6.84025	6.12867	6.57918	6.53012	6.79119	6.95601	7.11583	6.69298	6.5091	6.75304	6.90223	6.25575	6.09301	7.41719	6.36694	6.03853	6.96001	6.34988
ACAA2	4.85209	5.46805	4.65409	4.69895	3.86634	4.84289	2.46727	3.74154	3.5341	3.99986	4.22103	3.7301	3.58601	4.30172	4.67686	4.369	4.11922	4.00094	3.23474	4.3348	3.54354	4.84446	4.35567	4.55617	4.10849	4.72426	3.51201	4.60501	4.35041	3.70216	5.07423	3.58353	4.4761	4.39899	3.96422	4.48466	4.19914	4.5547	5.21389	5.53381	3.58491	4.49808	4.75824	4.99402	4.11633	3.13062	4.13642	4.21096	3.71693
ACACA	3.67475	3.45866	3.58546	3.90857	4.72519	3.60302	4.17584	3.74364	3.69035	3.63945	3.79914	3.69032	4.21568	3.69797	4.0066	4.43582	4.39025	3.92457	4.16525	3.51778	3.80141	3.75874	3.82158	3.67863	4.36688	3.47468	4.05322	3.54792	3.55641	3.8159	4.50847	3.89427	3.55643	3.64465	3.54777	3.85659	3.60504	3.57081	3.45549	3.54547	4.04134	4.14547	4.08052	3.9753	3.51197	3.6208	3.62704	3.60431	3.98173
ACACB	4.68041	4.49941	4.80156	4.84949	4.68902	4.95973	4.72929	4.7916	4.67031	4.49423	4.99344	4.9318	4.56859	4.57349	4.48709	4.74641	4.79306	4.6136	4.55228	5.41474	5.05195	4.78857	4.79188	4.51217	4.89902	4.69461	4.38743	4.51968	4.21639	4.56759	4.70074	5.08559	4.54454	4.58212	4.48868	4.78301	4.378	4.66224	4.25103	4.59356	4.61548	4.63606	4.46237	4.62941	4.84877	4.8224	4.91238	4.78088	4.8344
ACAD10	5.50514	5.37119	6.14731	5.99978	5.60098	5.41032	5.20464	5.83784	5.78247	5.62567	6.28243	6.16826	5.79486	5.6412	5.4661	5.36308	5.43708	5.51488	5.49025	5.98042	5.72386	6.05638	6.38537	5.84323	6.37594	5.95388	5.84314	5.49625	5.16681	5.31909	5.7314	6.24084	5.10769	5.14499	6.0874	5.24431	5.48887	5.1491	4.98863	5.85684	5.27478	5.46231	5.14238	5.3425	4.98612	5.72964	6.38985	5.67165	5.3109
ACAD11	5.97373	5.25524	5.76347	5.41891	5.50142	4.43152	4.39065	5.15534	5.78136	4.57112	4.78238	4.91496	5.86613	5.13209	5.55527	4.788	4.57523	4.55724	5.8178	5.0295	3.64032	4.82637	5.0365	5.82866	5.03091	5.64157	5.51544	5.25272	5.56954	5.36273	5.45394	4.97137	5.29235	4.54397	5.95993	5.5258	5.25598	5.35323	4.38194	5.00151	5.46901	5.85339	4.5198	4.70838	4.79809	5.60007	4.93283	5.43344	4.6923
ACAD8	6.48658	5.89798	7.07075	5.65736	6.27227	6.13053	5.15829	6.58479	5.82171	5.08698	6.97006	6.82224	5.07376	5.78019	6.3864	6.53428	5.36886	5.9234	5.86558	6.90928	4.91359	5.05373	5.22017	7.35945	5.47049	6.52457	7.17755	6.60581	5.76295	5.99265	6.76939	4.92029	6.69595	6.79592	6.58114	6.2882	6.71362	7.43529	6.85709	6.32392	7.12297	6.97657	6.33216	6.83187	7.21672	5.90079	5.36331	7.24068	5.18664
ACAD9	5.74294	6.10123	6.07395	5.09126	5.67822	5.56905	5.12908	6.36318	6.52917	5.63666	4.92251	5.37296	5.6761	5.14196	6.06189	5.65742	5.56576	5.58828	4.88075	5.72297	5.41005	6.0812	6.15423	6.51973	5.21552	6.14816	5.98574	5.62884	5.72689	6.18012	5.99228	5.88607	6.40512	5.83234	6.62885	5.25998	6.05358	5.68933	5.5027	6.17434	5.10022	6.14873	5.05577	5.63617	5.8185	5.96208	5.88383	6.07974	5.65705
ACADL	1.86007	1.98398	1.88358	1.78377	2.41157	1.96601	1.81153	1.83656	1.81423	3.97558	1.53727	2.031	3.37553	1.76346	1.49121	2.00159	2.42697	2.26545	2.22741	1.79689	1.92833	1.98361	1.89001	1.84608	2.25807	1.62261	1.87178	1.93962	1.77536	1.74435	1.95097	1.89195	2.2711	1.95864	1.81848	1.74991	1.80844	1.93923	1.91376	1.72274	2.03331	1.60643	1.7775	1.80889	1.85095	1.89111	1.71024	1.63999	1.85312
ACADM	6.9787	7.44677	6.48598	7.19938	6.90873	6.57629	6.63546	6.56665	6.45185	6.64828	7.26316	6.79964	6.86953	7.65912	5.86704	7.23847	6.92127	6.88604	6.71554	7.29577	5.23101	6.48252	6.79569	6.60373	6.90376	7.03782	7.80997	7.13977	7.12227	6.89947	6.7205	6.61181	6.55863	7.45922	6.33102	6.72497	5.79421	7.35339	7.95047	7.2249	6.66224	8.31737	6.50915	7.83415	7.87278	7.79368	6.1651	6.00706	6.79462
ACADS	9.12948	8.87752	9.01539	8.94646	9.50063	8.8867	9.30926	9.09353	9.12115	9.13542	8.74016	9.08222	9.11393	8.95837	8.79235	9.22975	8.92343	9.25738	9.34395	8.85456	9.27573	9.31827	8.9146	9.00042	8.8313	9.0892	9.1973	9.16874	9.0603	9.18013	9.02565	9.3304	8.94767	9.18633	8.69103	9.01696	9.0483	8.88473	9.00512	8.93783	8.70819	9.20433	9.32839	8.96728	8.82676	9.1794	9.36702	9.12956	9.21453
ACADSB	3.28916	3.66765	3.52606	3.44569	3.8019	2.37735	3.529	3.6202	3.92198	3.12507	3.29078	4.02017	2.90798	3.09977	3.16229	3.45351	3.44969	3.32887	4.29832	2.90686	3.22924	4.46256	3.57692	3.69047	3.10207	4.2703	3.35267	3.62613	3.42739	4.88097	3.54024	2.19876	4.07796	4.16165	3.28231	3.72046	2.8361	5.0095	4.59943	4.03233	3.79977	3.33917	3.4761	2.91566	4.00594	3.73208	3.1098	4.23056	3.15209
ACADVL	11.1332	9.57851	11.3249	11.4666	10.1756	11.3996	12.5295	10.4849	12.0103	11.4412	11.0983	11.044	11.4143	11.1878	10.8649	9.90408	9.2421	10.7075	11.1696	10.3618	9.96237	11.6707	10.2379	10.1856	10.5688	10.8927	10.8845	10.8085	11.1759	12.0292	11.399	11.2038	10.6802	11.31	11.0241	10.9618	11.4352	10.1539	11.4527	11.2343	11.7532	11.4344	11.3919	10.481	10.6756	11.3061	11.0189	10.8282	10.3972
ACAN	4.52119	4.39931	4.27777	5.01512	5.00426	4.43095	4.41981	4.65332	4.23147	4.64717	4.32352	4.44604	4.4394	4.91605	4.78076	5.27033	4.62014	4.94028	4.75387	4.77015	4.91219	4.3289	4.79628	4.57723	4.46737	4.42563	4.77879	4.39686	4.26348	4.25333	4.33352	4.70062	4.22208	4.30281	4.25002	4.65531	4.41479	3.75912	4.48937	4.13518	4.3357	4.22288	4.75701	4.47981	4.2283	4.3885	4.64409	4.70561	4.68093
ACAP1	5.55695	6.77979	7.07692	5.27816	6.61654	6.74084	8.19858	6.6677	7.69309	8.56418	6.79884	6.7385	6.61491	6.56601	5.52321	5.12557	4.73824	5.77984	5.71585	7.30228	5.868	6.97921	6.97217	7.12588	6.84377	5.45963	6.22668	6.55359	6.48462	5.43236	5.72743	5.2855	5.98898	6.74084	6.53355	6.19619	6.51378	5.39481	5.74463	5.94435	6.54936	5.43048	5.05451	6.77198	5.54576	6.49052	6.29909	6.04607	5.35205
ACAP2	5.9054	7.44146	6.69719	6.15646	6.75437	6.74496	6.1379	7.1866	6.67749	6.72668	5.90122	6.11208	5.49801	6.27706	5.69941	5.77264	6.3483	5.14407	7.10576	6.85234	6.74818	5.64308	7.05943	6.54899	5.05414	7.04595	6.44689	6.42699	5.94516	7.31127	6.98637	5.16746	6.90932	6.62999	6.72016	6.25419	5.97989	7.77855	6.52273	6.75072	6.19419	6.54574	5.85512	5.6902	5.7655	6.37749	6.4813	6.9579	6.53235
ACAP3	5.84462	6.02829	6.14812	6.36627	6.67283	6.26606	6.19917	6.15969	6.21108	6.33034	6.30787	6.5972	5.98793	6.35526	6.34598	5.98037	6.27698	6.51913	6.15366	6.19841	6.69729	6.30465	6.07953	6.2863	6.50113	6.11177	6.07015	6.1379	5.722	5.93615	5.90785	6.46685	5.8235	6.23686	6.09563	6.05939	6.48252	5.6095	5.67994	5.77297	6.26128	6.32978	6.29157	6.1687	6.16261	6.27225	6.35052	6.32947	6.35004
ACAT1	4.98547	5.53365	5.29108	4.95906	3.7481	3.51977	4.71517	5.11274	4.19083	4.70575	5.49463	6.34561	4.86812	5.30229	4.45983	3.36713	4.4674	4.79042	4.69686	3.53654	3.78261	5.4086	4.79795	5.14526	3.84778	5.76216	5.25574	5.79874	3.79435	5.24812	4.54343	4.4402	4.30877	4.57975	4.80947	4.92166	5.1109	5.85544	4.28438	4.81533	5.30553	6.00202	4.79409	4.71112	5.17017	5.1414	5.37213	4.36242	4.56735
ACAT2	3.74315	3.00995	2.09821	2.75676	3.5948	2.32604	3.69634	2.51458	2.65877	2.42494	3.19169	2.30458	2.76373	2.42753	2.61482	5.33772	2.82961	2.74296	3.7298	2.89772	2.79108	2.92985	2.55434	2.30737	4.11512	2.12162	3.25927	2.34874	2.13112	4.13059	2.68654	3.87325	2.89114	2.96015	2.86399	2.53085	3.74868	6.7405	4.18202	3.11506	2.8334	2.17798	2.94611	4.15752	4.10632	3.29662	2.51008	2.85402	2.26497
ACBD3	4.14529	5.0599	3.74781	5.15376	4.49335	5.84334	4.91856	5.4133	4.42199	5.44789	5.18629	6.23085	5.42296	5.35487	4.56935	5.45222	4.08466	4.59589	3.9316	5.79004	5.96168	6.815	3.79763	4.85226	5.16144	5.33886	5.11093	5.00697	4.53925	5.35326	5.63792	5.66278	5.45392	4.57049	5.40378	5.00925	4.75751	4.35551	3.47814	4.63521	6.44619	5.00884	4.30194	5.07864	4.49989	6.34344	5.96907	4.76917	3.38069
ACBD4	4.34512	6.69712	5.94922	5.17422	4.07372	5.02802	5.83913	5.80568	6.55059	5.29483	4.99759	5.31187	5.02495	5.92038	5.60369	4.64278	3.37248	4.87881	4.90121	6.23699	5.12123	5.55175	4.96823	5.91549	5.36051	6.30854	5.58134	7.093	5.11097	5.97692	3.91878	6.01342	6.23546	6.14452	5.52173	4.94567	4.77108	6.23368	4.44254	6.30854	4.83701	5.52709	5.24755	5.49698	5.52588	5.05507	5.33991	5.93308	3.1471
ACBD5	4.04743	3.94277	3.73018	4.08508	3.67053	4.2391	5.00507	3.26246	5.04327	4.94384	3.32808	3.96979	4.04187	3.53513	3.47433	3.86011	4.22141	3.59695	3.58313	5.04993	3.7461	4.13434	3.78267	4.53331	3.8774	4.51105	4.09329	5.18952	3.84642	5.74705	4.93845	3.56842	4.3683	4.31827	4.38235	4.45132	4.06833	4.52394	4.10792	5.33598	4.48576	4.25329	4.1762	4.22792	3.80022	4.45505	4.1333	4.1855	3.8225
ACBD6	5.12719	6.95425	6.96171	6.00119	5.84648	6.56819	5.86927	6.51631	6.52001	6.9112	7.07635	5.94957	6.40551	6.27795	6.24722	5.31414	6.10938	6.09114	6.12097	5.66304	4.8543	6.92976	6.58203	6.6047	6.12343	6.89455	6.03624	6.57565	6.26838	6.83455	6.76703	5.87366	6.73351	6.36378	6.57621	6.23017	6.5074	7.01481	6.15599	6.53133	6.42683	6.61456	6.60744	6.78664	6.53571	6.35717	6.02431	6.60207	6.33161
ACBD7	8.19286	8.12696	6.76698	7.05649	5.84565	6.86247	8.19133	6.95386	6.29428	7.54469	8.6988	5.48006	6.23686	6.95456	8.32409	6.01711	6.85522	5.35115	6.32818	8.07937	7.69579	6.96187	5.52651	7.33379	7.63081	6.44518	5.33163	6.64585	8.39678	8.87455	8.32939	6.87549	6.05511	5.76916	6.60936	6.6329	6.05565	8.32475	7.81065	9.35848	6.47014	6.7077	7.89063	8.74857	7.42646	6.99754	7.38637	8.78689	4.76006
ACCN1	3.95873	3.71314	4.11777	3.81846	4.50595	4.03857	3.68271	4.0489	3.93391	3.85166	3.93542	3.93937	4.20883	4.15116	3.90164	4.15065	4.19849	4.09695	4.44549	3.80706	4.25054	3.86046	4.13552	3.97429	3.95293	3.79251	3.68309	4.02172	4.02112	3.46264	3.90138	4.40395	3.6934	4.09233	4.12903	4.13408	4.04964	3.67365	3.79946	3.66259	4.00724	4.16377	3.98886	3.66955	4.17945	3.89478	3.87332	4.06376	4.08951
ACCN2	4.67707	5.3157	5.11493	4.87769	4.32972	4.14076	4.167	4.48899	4.43045	4.91832	3.96468	4.09926	4.79154	4.36115	4.02342	4.65469	4.28909	5.27606	4.14138	4.48461	4.68247	4.27946	4.02837	4.37248	4.26891	5.79177	5.09215	4.40389	4.66582	3.92463	4.56289	4.42167	4.13683	4.34633	5.20331	4.44524	4.3899	4.09126	4.53967	4.00953	4.17152	4.52732	4.50723	4.34214	4.58221	4.03655	5.12871	6.35807	4.80904
ACCN3	6.25215	6.27281	6.48183	5.41302	5.85557	5.44027	7.39619	6.05712	5.59607	6.21995	4.50958	7.17566	6.37054	6.69939	4.82995	5.00946	5.81225	6.86932	5.86685	8.41311	4.5772	5.9266	7.10215	7.73482	6.52872	6.25026	7.23201	6.08616	6.78323	5.46891	5.52366	4.79709	5.40203	8.28652	6.46377	5.72201	6.45199	5.24347	7.14025	4.79764	5.13914	5.18164	5.12492	5.20551	6.45531	5.76602	5.42832	6.67739	4.63144
ACCN4	3.04888	3.72686	3.40822	3.19118	3.24668	3.30754	2.85281	3.29323	3.21252	3.683	3.06238	3.20377	3.91468	3.47868	3.19091	3.39261	4.23497	3.43585	3.69776	3.37223	3.48943	3.04017	3.1629	3.17981	4.25656	3.26395	2.73333	3.05451	3.08556	3.19361	3.03406	3.289	2.85793	3.18805	2.74792	3.10983	3.76638	3.01977	3.00616	2.63108	3.63983	2.9532	4.52086	3.63332	2.66459	3.24964	3.36819	3.62869	3.47582
ACCN5	1.95708	1.81033	1.99651	2.19951	2.80651	2.30896	1.7382	2.19225	2.17306	1.93328	2.57455	2.26156	2.17896	2.3324	2.17393	1.96415	2.27675	2.38604	2.22037	2.14173	2.36897	1.93021	2.04692	1.76983	2.15984	1.9356	2.20833	2.22367	2.06191	1.7719	2.10991	2.41784	2.11272	2.27296	1.81327	1.8006	1.95021	1.94973	2.18672	1.92273	2.29322	2.21076	2.16137	1.95415	2.16844	1.82152	2.31752	2.04037	2.27698
ACCS	6.07058	7.2499	5.46863	5.96431	4.59414	6.32071	4.44665	5.92998	6.76361	5.10062	5.62565	6.19042	5.84743	6.86372	6.70446	4.96966	5.66524	4.31367	6.2126	6.89931	4.87744	6.16444	6.41587	6.59546	6.63439	5.51768	6.08186	6.58244	7.32391	6.24384	6.05972	5.67476	6.08842	4.83119	7.13471	5.91784	5.78362	7.3678	4.77358	5.95547	6.73114	5.64355	6.70753	6.00079	5.19088	6.20126	5.7446	6.51506	5.6975
ACD	5.6472	5.10234	5.36765	5.61665	5.73762	5.96852	5.35913	5.33594	5.66515	5.62491	5.53562	5.05812	5.1525	5.23758	5.31583	5.62157	5.04449	5.57685	5.30621	5.50302	6.1689	5.29402	5.56537	5.23521	5.71603	5.23604	5.49261	5.50523	5.2512	5.35192	5.86531	5.63638	5.2749	5.46746	5.34603	5.27149	5.4766	5.32916	4.99826	5.02672	5.21364	5.36139	5.21985	5.35217	5.40881	5.59327	5.47351	6.76203	5.36839
ACE	6.33706	5.83127	6.21896	6.28684	6.6845	5.86311	6.25689	6.35158	6.57119	6.26008	6.06591	6.50066	6.31352	6.40992	6.33588	6.13642	6.23436	6.42265	5.82517	6.19873	6.62681	6.4508	6.35138	6.04345	6.11463	6.26005	6.06876	6.09703	6.09355	6.13926	6.24543	6.34632	6.07806	6.18834	6.34268	6.54845	6.29296	6.07997	5.91194	6.20041	6.3141	6.27607	6.49358	6.17402	5.82738	6.24471	6.52276	6.10104	6.65471
ACE2	1.699	1.38091	1.73212	1.53298	2.07644	1.90067	3.37957	1.71138	1.59163	1.5953	1.82549	1.74153	1.77062	1.96221	1.53032	2.28963	1.88739	2.01592	4.02058	1.71238	1.99272	2.06153	1.74121	1.54587	2.06102	1.39874	1.34941	1.45108	1.95547	4.06533	1.589	1.77374	1.63799	1.73474	1.63812	1.22423	1.67959	1.85611	1.82973	1.53032	1.34986	1.67151	2.24483	1.79368	1.68796	1.79824	1.68202	1.57614	1.62054
ACER1	3.83739	3.28894	3.7375	3.95636	4.3282	3.74057	3.54697	4.35029	2.99797	3.73955	3.7228	3.97098	3.92192	3.62064	3.51257	4.58852	4.3339	4.29012	3.58121	3.65651	4.13496	3.67949	3.2802	3.46539	4.05599	3.53358	3.29056	3.64446	3.11636	3.29778	3.45978	4.08197	3.07565	3.74208	3.78348	3.58313	3.3243	3.35839	3.6977	3.49496	4.04808	3.72904	3.67695	3.61076	3.47345	3.56754	3.91668	3.25931	3.63031
ACER2	3.95067	5.58627	3.4736	4.48648	2.60873	3.32245	4.89731	6.13105	2.75419	3.37997	3.66656	3.94188	3.00083	3.91837	5.04202	3.45586	3.25278	3.0272	3.7184	3.76382	4.18811	4.15598	5.42754	2.64533	2.99383	4.26365	6.4176	4.90305	4.89776	6.14155	2.37449	5.2745	2.6287	4.59734	3.09029	3.8469	5.50141	3.71333	4.69538	4.73801	6.34469	5.09129	5.16065	5.44714	6.04056	3.00171	3.92027	3.53196	5.31394
ACER3	4.57733	4.69135	4.02776	4.13971	4.87826	3.84296	6.76789	4.59713	4.49514	4.24677	4.76234	5.26848	4.87075	4.57257	5.11137	3.96151	3.36882	4.39343	5.12701	4.41414	4.02608	5.78326	4.46346	5.29096	4.68152	4.16936	5.03862	4.67948	4.87044	5.68558	4.65346	3.46875	4.58845	5.20293	4.26497	4.8925	4.73128	5.29743	4.25705	3.97892	4.25563	4.21762	4.663	4.78484	5.17698	4.03922	4.50347	5.12648	4.99775
ACHE	5.49835	5.85466	5.87267	6.15275	5.44476	5.60708	5.65121	5.82241	5.20513	5.22695	5.84452	5.64486	5.62348	6.02196	5.83445	4.82832	4.57364	6.34845	5.75507	6.12859	6.03794	6.1243	6.08334	5.91484	5.70373	5.91182	5.84985	5.40059	5.42919	5.86815	6.3072	5.83761	5.6566	5.50895	5.16601	5.33851	5.55062	5.44237	5.69158	5.85177	6.31278	5.46899	5.3107	5.92464	5.64932	6.11697	5.56693	4.92313	5.55049
ACIN1	5.72481	5.90635	6.37805	5.93511	5.61025	6.36459	5.72919	5.88465	5.89596	6.17526	5.28627	5.54627	5.98241	5.16222	6.25587	5.2902	5.78102	5.51241	5.54403	5.72682	6.74196	6.19211	6.18814	6.02546	6.44899	5.78215	5.97628	5.66969	5.94815	5.91396	5.67561	5.85823	6.23949	5.89076	6.08604	5.96041	6.03837	5.25156	5.94041	6.09961	6.09907	5.52919	5.7114	5.38085	5.87449	5.90331	5.68663	5.76293	6.09244
ACLY	7.58281	8.24934	6.98133	8.00787	7.36592	7.42084	7.76008	7.60848	7.70223	7.51297	8.03247	7.70914	8.01675	7.95807	8.23758	8.15927	7.18945	8.21692	7.02069	8.11758	6.73456	7.34324	7.20609	8.02033	7.3461	7.72835	7.87997	7.70651	7.6955	7.60353	7.84684	8.09252	7.96622	8.07013	8.19978	7.92874	7.74408	8.01525	8.05334	8.41617	7.40565	7.97121	8.0149	8.07135	7.92686	7.92515	7.91639	8.62533	8.53928
ACMSD	2.14161	1.46129	1.45666	2.01416	2.00389	1.68063	1.65782	1.51985	1.36898	1.58286	1.5842	1.53954	1.39861	1.61302	1.63652	1.88762	2.56339	1.71511	1.69795	2.27496	1.75099	1.702	1.64987	1.46498	1.5936	1.90482	1.53773	1.50151	1.51671	1.46941	1.37285	1.67948	1.72629	1.73569	1.73488	1.44921	2.04753	1.60346	1.76835	1.62425	1.43063	1.41809	1.82988	1.75195	1.46169	1.57506	1.39057	1.47722	1.778
ACN9	4.21182	4.40432	3.40836	4.30379	2.19584	3.10936	3.27354	3.99331	3.15206	2.84256	3.14927	3.91071	2.50199	3.31943	4.17386	2.68822	2.42352	4.14561	4.7899	3.47616	3.47266	3.08556	3.35988	4.28616	4.13007	2.6857	5.45016	4.12631	3.05618	4.04955	3.4298	5.02278	3.83328	3.68368	3.99844	3.88838	3.05313	4.86572	5.81564	4.87428	4.1475	3.41183	3.3294	4.13751	4.06067	3.30918	2.30247	4.00025	2.76446
ACO1	6.43461	6.04224	5.8664	7.0812	5.99853	6.24952	6.29544	7.4373	6.14481	6.57501	6.72806	5.57289	6.33784	5.80826	5.9982	6.34774	6.06477	6.54727	5.61251	5.90218	5.88866	5.44963	6.56378	6.71117	4.09429	7.0179	6.97553	5.25999	6.56494	7.6908	6.32947	5.46518	6.46629	5.4347	6.55479	6.74364	7.53378	6.54036	7.05041	5.4291	4.48322	6.38122	6.29642	5.1142	6.40417	4.76805	6.8603	6.47158	7.22514
ACO2	3.42698	3.27676	3.64984	3.37657	4.25847	3.56614	3.7057	3.57717	3.54959	3.21894	3.3531	3.72364	3.50183	3.53031	3.60201	3.74889	3.73728	3.89898	3.60322	3.50102	4.43565	3.41219	3.60652	3.75587	3.72142	3.51891	3.24826	3.28152	3.34546	3.42059	3.54077	4.04684	3.32323	3.45219	3.70247	3.3082	3.64592	3.59122	3.40796	3.35797	3.60273	3.52392	3.62397	3.56401	4.20501	3.1594	3.50713	3.60593	3.58135
ACOT1	5.91099	5.40681	5.39189	5.92043	5.76192	5.33333	5.34347	6.12361	5.15851	5.42331	5.70692	5.50436	5.12214	5.28369	5.28984	5.68513	5.95889	5.67131	5.6875	5.80095	5.28435	5.43494	4.89722	5.21793	4.76177	5.97081	5.93943	6.14595	5.30034	5.26101	6.24563	5.98928	5.69339	6.04926	5.85223	6.51507	5.93546	6.23868	4.89287	5.35757	6.05004	5.81174	6.86091	4.70303	5.94814	5.169	5.47902	5.18511	5.79215
ACOT11	3.37977	3.45887	3.40752	2.96553	2.86026	3.37293	3.03485	2.81194	2.90194	3.84518	3.08085	3.22679	3.12707	3.3382	2.85205	3.31848	3.50768	3.17646	3.33754	3.30887	4.19243	3.37063	3.96856	3.12343	3.36345	3.5404	3.36211	3.11034	3.13806	3.15008	3.38001	3.13385	3.06402	3.06731	3.41931	2.8631	3.07501	3.08153	3.41341	3.42567	3.10995	3.64155	2.65925	4.08666	3.54287	3.66623	3.26767	3.09551	3.12772
ACOT12	0.874146	1.05234	0.836882	1.16653	1.82565	1.03793	0.98893	1.01926	0.997387	0.886488	1.26316	1.28681	1.30179	1.01718	0.859392	1.27319	1.10745	1.46583	1.55908	1.15325	0.885426	1.15999	0.861766	0.979917	1.08567	1.04772	1.00748	0.874146	0.997862	1.07686	0.807799	0.964646	1.04128	1.2643	0.816158	1.10516	1.07111	0.916752	1.12498	0.880443	0.890849	1.1526	1.00971	0.859299	1.01079	1.20162	0.952776	0.925682	1.42392
ACOT13	7.28098	8.05193	7.06738	7.64442	6.26297	7.70308	7.69345	7.80253	7.5152	7.29784	7.19188	7.52697	7.33486	7.28932	7.60256	6.15388	5.85001	5.9835	6.8699	7.74995	6.36756	7.2606	6.59914	8.06072	6.89669	7.39635	7.77898	8.1823	7.52219	8.45348	7.79887	8.02288	8.29779	7.76646	7.29078	7.76164	7.28355	8.41135	7.97441	8.17642	7.71961	7.65311	6.97924	7.95431	7.97816	7.66074	6.68375	8.13238	7.34295
ACOT2	5.91099	5.40681	5.39189	5.92043	5.76192	5.33333	5.34347	6.12361	5.15851	5.42331	5.70692	5.50436	5.12214	5.28369	5.28984	5.68513	5.95889	5.67131	5.6875	5.80095	5.28435	5.43494	4.89722	5.21793	4.76177	5.97081	5.93943	6.14595	5.30034	5.26101	6.24563	5.98928	5.69339	6.04926	5.85223	6.51507	5.93546	6.23868	4.89287	5.35757	6.05004	5.81174	6.86091	4.70303	5.94814	5.169	5.47902	5.18511	5.79215
ACOT4	3.74636	4.81086	5.38253	5.11244	4.75868	3.83662	3.20951	4.74914	4.63908	4.45053	4.01811	4.74965	5.8814	4.03658	4.64629	4.11646	4.38135	4.51311	5.9982	5.08468	4.51516	4.7642	3.21673	4.80008	4.22908	4.17505	4.44217	4.33959	3.76531	5.57114	5.55384	4.24712	5.39875	5.87737	5.85441	5.14754	5.00913	6.0514	3.92182	4.38893	6.23904	5.09777	4.68834	4.2454	5.04351	6.16721	5.40524	4.01889	6.13713
ACOT6	2.40598	2.3214	2.68853	2.50099	3.01157	2.15416	2.70348	2.22296	2.53273	2.26145	1.98933	2.67726	2.57103	2.54051	2.35962	2.20538	2.86727	2.76266	2.95329	2.24906	3.03993	2.85217	2.59723	2.46245	2.68488	2.3957	2.177	2.27725	2.42729	2.15522	2.42126	2.87323	2.66648	2.52085	2.29376	2.30305	2.78945	2.25899	2.18803	2.46636	2.47893	2.3153	2.99319	2.36023	2.10625	2.39942	2.92051	2.10608	2.34253
ACOT7	6.94251	6.66751	6.11873	6.36491	6.4385	6.3622	6.82461	6.17185	6.97664	6.32979	6.62099	6.3076	5.68701	6.16034	6.97267	6.03508	6.39441	6.86891	6.07665	6.31813	7.13821	6.89298	6.01435	6.87314	6.01584	6.61998	5.60949	6.12764	5.98674	8.48426	6.19806	6.59914	5.96804	6.78116	6.57784	6.37545	6.74425	6.65407	6.15326	5.82437	5.96105	6.40751	5.91987	5.98385	6.99888	6.60545	6.78337	6.38231	6.79098
ACOT8	5.93985	5.60398	5.72827	6.01835	5.52706	5.57777	5.54354	5.39595	5.25993	5.36345	4.87322	5.57231	5.41678	5.29163	5.67356	5.06435	5.32033	5.12429	4.97344	5.47167	5.31897	5.76541	5.29002	5.58772	5.40208	5.76413	5.75995	5.33596	5.2366	5.20732	5.85445	5.20656	5.67914	4.90748	5.39987	5.36336	5.36382	6.39285	4.87479	5.34191	5.19658	5.26059	5.00583	5.46233	5.59507	5.27372	5.82651	5.59336	5.3659
ACOT9	6.49953	7.05225	6.85861	7.0874	6.32072	7.52358	7.09187	6.90667	7.0763	7.30613	7.4047	6.77174	6.17257	7.06419	8.344	6.75455	6.69538	6.65442	6.66166	6.96413	6.77512	8.05656	7.23327	7.14698	6.78927	7.49453	7.04725	7.43048	7.20238	8.0473	7.62161	6.72149	7.55466	7.12928	7.04348	7.57207	7.41944	7.58291	7.95071	7.43192	7.69585	7.61245	7.12143	7.39466	7.34819	6.9826	7.3178	7.98765	7.42896
ACOX1	5.45963	4.39864	4.58688	5.22878	3.89769	5.29057	4.72922	5.33331	4.1882	4.98312	4.59234	3.68172	5.19907	4.25459	5.05345	4.42376	5.24489	3.99824	6.72896	4.364	4.21971	5.07488	6.0006	4.60944	4.20027	5.12624	5.26462	5.04	4.18487	4.65542	4.54963	4.69533	5.7549	4.52263	4.92851	4.49202	5.53945	5.02347	5.59807	4.93381	5.9982	5.14844	4.25459	4.45983	4.9259	4.18404	4.20809	5.38545	4.87653
ACOX2	3.99837	5.54247	4.35785	4.01717	4.38023	5.63455	4.88379	4.84205	5.64143	4.18719	4.26211	6.10526	3.75697	4.11129	3.62243	3.7857	3.78133	4.71242	3.72023	4.95484	3.69984	4.21489	4.69542	4.53698	4.30497	4.93037	5.73668	5.33132	6.06992	6.98267	5.26649	3.72336	5.76444	4.77061	4.80321	4.57654	4.28772	3.43992	5.0545	4.56433	4.27544	5.34717	5.37778	3.54334	5.46997	5.18495	4.81989	4.37132	4.10277
ACOX3	4.09165	3.55937	2.95845	3.39708	3.72111	2.83973	3.07339	3.33999	3.81034	3.52861	3.76367	3.46745	3.28097	2.98199	3.56179	3.39786	3.35307	3.17107	3.40981	2.83746	3.12467	3.57772	3.61355	3.08143	3.38811	4.17503	3.71332	4.38194	4.17286	3.51209	3.11093	3.84443	3.33039	3.70756	3.51267	2.94796	4.24034	3.48491	2.89486	2.9548	3.04079	3.17352	3.71403	3.22849	4.45346	3.15915	3.26026	3.62711	3.52302
ACOXL	3.74102	3.93303	4.28367	4.38645	4.42896	4.26053	4.49133	3.96354	3.9013	4.26515	4.21328	4.57613	4.36188	4.01096	4.37642	4.90592	5.05746	3.86036	4.54233	4.08188	5.19987	4.87613	4.03621	4.09466	4.56928	3.81719	4.00976	4.16504	4.34666	4.52864	4.17038	4.3365	4.08544	4.53568	4.14525	3.81115	4.81803	4.13394	4.07405	4.19625	4.15074	4.09657	4.28379	4.28688	4.37145	4.45758	4.61397	4.12988	4.44037
ACP1	6.24477	6.3473	5.93645	3.97884	4.25169	4.38137	4.92046	5.07857	5.38865	5.71293	5.84755	5.61947	5.83471	5.04218	5.9212	4.36457	5.32291	4.92672	5.33839	5.37355	3.7746	5.67618	5.05732	5.78484	4.93152	4.89688	6.12324	6.10009	5.8488	5.95115	5.22779	4.47533	5.18876	5.70295	6.38461	5.8106	5.38401	6.30672	6.8725	6.41066	6.21211	5.9573	5.6534	6.08246	5.15652	5.24175	4.57763	6.5176	4.93855
ACP2	7.58659	8.4243	7.95771	8.87467	8.38755	9.12193	6.74422	8.44068	7.90889	9.1694	8.39609	7.9769	7.25537	8.02332	8.02645	6.76582	7.65825	7.05581	8.02407	8.68092	6.92244	8.99769	7.95601	8.91075	6.91871	7.71237	7.96704	7.89526	7.68276	8.99803	9.23731	7.71638	9.47896	8.16446	8.87395	8.74935	8.80364	9.14042	7.86441	7.64858	8.39486	8.45155	7.92496	7.67597	8.52888	7.5567	8.93272	8.85631	8.41447
ACP5	5.49442	5.44739	6.08653	5.96796	6.4844	5.64834	6.4941	6.18779	5.86096	6.64194	7.01786	5.14553	6.28783	5.52726	5.94842	5.77871	5.70398	5.33313	6.50689	5.34743	5.77397	6.11743	5.49134	5.86907	5.30956	5.64649	5.79296	5.46082	5.59913	7.13612	5.89236	5.82014	6.34293	6.13681	6.07555	5.89881	7.3634	6.09198	5.32789	6.05638	6.62368	6.21413	5.59913	5.75779	5.7754	6.24641	7.62552	7.26316	6.11177
ACP6	6.22041	6.27296	5.68727	6.11878	5.36558	6.69152	6.54758	5.93289	6.06355	5.87388	6.17559	5.65591	6.09874	5.90655	5.24543	4.74161	5.89162	4.41573	6.054	6.44039	5.10863	6.3473	5.96422	5.97652	6.53012	5.86648	5.9982	6.31103	5.98057	6.20159	6.52918	5.42609	5.68146	6.33589	5.61477	4.99133	6.03876	6.54845	5.53004	5.9794	6.2062	6.0788	6.21377	6.01105	6.60746	5.94496	5.67523	5.16526	6.11967
ACPL2	4.78723	4.63894	5.58428	4.74105	4.03438	5.08038	4.38153	4.918	5.25721	4.16624	4.1014	5.00307	4.79756	4.13434	5.14813	5.26239	5.46314	5.14444	4.13131	4.11834	4.85473	5.49153	4.18182	4.64095	4.21372	5.02815	5.97058	4.83869	4.93039	6.34525	5.96326	4.40122	5.28321	6.46193	5.21266	4.5336	4.11519	7.39841	5.13743	5.3696	4.61755	5.46645	4.81267	4.46509	4.84957	4.88564	4.16157	5.16664	5.27137
ACPP	3.06905	2.71168	2.4617	2.77961	3.33289	2.74587	2.99822	2.9055	2.62615	2.72124	2.81128	3.58407	3.36813	3.55855	2.63718	2.7709	3.76985	2.93628	2.93091	3.21263	3.15195	2.67902	2.49675	3.07638	2.56869	3.31881	3.56819	2.72222	3.61049	3.66454	3.02069	3.09289	4.03895	3.24517	2.5659	2.64249	3.98059	3.43762	3.22419	2.51734	3.14705	3.35619	2.66038	2.75056	3.71839	3.1748	2.99011	2.96788	2.83967
ACPT	6.47908	6.14766	6.33931	6.30779	6.65752	5.84478	6.45867	6.01247	6.11556	6.3342	6.00932	6.27335	6.14759	6.29314	6.38729	6.33808	6.41333	6.66642	6.6558	6.45728	6.85955	6.2543	6.31451	6.30594	6.24713	6.18453	6.20986	6.24406	6.31763	6.18081	5.98269	6.23306	5.93441	6.45867	6.27785	6.28528	6.24697	5.82638	5.77928	5.70824	6.13099	6.34446	6.37923	6.28904	5.85774	6.1379	6.58279	6.15828	6.36491
ACR	3.33152	4.1931	2.77761	2.7129	3.47905	2.38335	2.88739	3.63766	2.69016	2.88778	2.91598	3.88501	2.75594	2.81848	3.00033	1.85257	3.32318	2.57169	2.93324	2.8121	3.80272	2.51418	2.93824	3.04733	3.3099	2.94679	3.2865	2.98032	3.09369	2.96824	3.25607	3.09369	2.73854	3.44399	2.90911	2.7491	2.63807	2.66798	3.35123	2.96988	2.96183	3.02437	4.16456	2.77394	2.36842	2.33172	3.51411	3.67309	2.7069
ACRBP	5.38645	5.75556	5.64539	5.62772	5.14376	5.24909	5.95913	6.59456	6.23702	6.56469	5.2804	5.85446	6.13809	5.76557	5.57944	5.12847	5.92383	5.88361	4.75318	6.26791	5.69041	4.97933	4.49246	6.62475	5.4571	6.29642	5.93804	5.77692	6.47817	4.90383	5.95952	5.33105	6.12591	5.60117	6.1593	6.0098	5.73094	6.10396	4.42784	6.15627	4.5838	6.16775	5.72612	6.05102	4.90542	5.19102	6.0112	6.24107	5.00353
ACRC	7.10224	6.3276	6.07811	5.93428	5.26825	7.72684	7.70107	7.04293	5.042	5.98345	9.60785	5.32362	6.00951	5.77833	6.70447	6.67749	9.19046	5.62914	6.05129	7.84991	5.07453	7.20282	6.98771	5.28361	5.23899	6.14306	5.64756	5.54007	6.41386	6.06278	6.83897	6.85786	6.2902	5.67806	6.3342	6.61931	5.43581	6.33639	5.68632	5.74727	6.25587	5.70034	6.0677	6.17053	7.33248	5.46578	6.33988	6.81116	5.6176
ACRV1	3.39683	3.39319	3.43276	3.76888	4.21056	3.44457	3.23755	3.89734	2.70315	3.38122	3.85902	2.81366	3.14875	3.55377	3.54401	3.84832	3.82989	3.52032	3.30801	3.11771	4.03399	3.16266	3.37522	4.02791	3.72057	3.5359	3.21129	2.80225	3.01802	3.35743	3.23265	3.76969	3.33577	3.57968	2.97602	3.02216	3.57663	2.90903	2.97905	3.48699	3.42645	3.13906	3.18102	3.20147	3.20054	3.2584	2.94398	4.08321	3.82147
ACSBG1	6.79558	5.3132	5.89488	5.87917	5.08124	5.21342	5.94012	6.19398	5.22373	5.21875	5.13799	6.21181	4.9343	5.42469	5.11639	6.19062	5.81851	5.52463	5.99684	5.78998	4.77909	5.93933	5.86295	5.51844	5.37308	6.15862	6.77728	5.24535	6.02721	5.70482	5.23689	5.14761	6.19569	5.49391	5.04397	5.34601	6.05569	6.03505	5.13888	5.59368	5.92625	5.44426	5.04611	5.55131	6.41573	5.73836	5.65873	5.24107	6.1353
ACSBG2	3.33367	3.36899	3.26485	2.27961	3.15892	3.88035	3.37504	2.83774	3.46328	3.69893	2.77793	3.45883	3.23986	2.89341	3.19088	3.11248	2.9509	2.67558	3.41264	3.19443	2.8943	3.54768	2.99402	3.32339	3.40752	2.88123	2.76262	3.20874	2.98553	4.13929	2.97597	2.90741	2.83706	3.02453	3.79356	3.03231	2.68429	4.07497	3.25055	2.5948	2.649	2.87458	3.41253	2.92596	3.00601	2.88608	2.9314	3.01841	3.01189
ACSF2	4.53012	4.1532	4.9103	4.53022	5.1024	4.71069	3.99539	4.25763	4.44217	4.36827	4.1516	4.17398	4.81216	4.31039	4.19951	4.34412	4.89278	4.47401	4.86646	4.05466	4.70437	4.60488	3.98178	4.226	4.51446	4.28077	3.90834	4.49423	4.48907	4.03133	4.12618	4.82514	4.27816	4.23099	4.73416	4.6803	4.00703	4.33595	4.30805	4.35402	3.95951	4.20975	4.63548	4.29992	4.13029	4.28508	4.72826	4.28374	3.91058
ACSF3	4.55486	4.17589	4.94494	4.76211	4.86806	4.71424	4.22337	4.96082	4.95256	5.04444	4.55468	4.52834	4.38586	4.4299	4.82279	4.82033	4.75551	4.67877	4.53157	4.96723	5.01746	5.2406	4.49623	4.59506	4.9209	4.48989	4.75727	4.99515	4.60955	5.06306	5.31213	5.23882	4.9495	4.7208	4.7332	4.69229	4.68369	4.26724	4.34605	3.91804	4.76409	4.52881	3.78516	4.40806	4.41144	5.17407	4.77503	4.85701	4.44507
ACSL1	3.22351	3.89114	3.9096	4.69539	3.63719	2.95317	4.12627	4.18052	4.71985	5.39452	4.26471	3.8927	4.55584	5.21469	4.59758	4.87482	3.68893	5.25284	4.89516	3.21375	3.4545	5.65438	4.71873	3.84079	2.86728	4.32168	5.22673	4.80602	4.86266	4.0925	4.22602	3.73551	4.95331	3.34882	3.47117	6.45171	4.2783	4.61472	5.68101	3.52934	4.36163	4.54202	4.65245	4.10424	4.61217	3.16505	4.68532	4.23935	5.84305
ACSL3	5.72491	6.54039	5.97761	5.63768	4.23563	5.83875	5.12833	5.97565	6.20749	5.37738	5.79879	5.84877	5.20911	6.07618	5.90415	5.82586	5.31296	5.77102	5.66183	5.57503	5.37709	5.41156	5.95843	5.67	5.46526	5.75413	5.86177	6.61566	5.65312	5.54716	5.54786	5.50563	5.92793	5.32525	5.67093	5.86428	5.17739	6.30025	6.70377	5.75796	5.99585	5.98974	5.95349	6.01308	6.319	5.65243	5.45928	5.74055	5.80547
ACSL4	5.54516	5.59446	5.83898	6.01506	6.57608	5.84588	6.3248	5.80222	5.05517	5.57476	5.96366	7.00449	6.06611	5.59904	5.86242	6.63244	6.33494	6.57804	6.34011	5.36934	5.70509	6.90332	6.3729	5.98344	5.36733	5.84441	5.5273	5.98548	6.05137	5.82084	5.48151	5.20626	5.84141	5.9303	5.85882	6.10424	5.623	5.78768	6.23021	5.77886	5.88585	5.84961	6.61965	5.6382	5.89057	4.86997	6.3619	5.36551	6.32606
ACSL5	5.22602	4.03604	5.43214	6.21633	7.43859	6.13037	4.91374	6.41318	6.95237	6.38345	5.21966	7.61077	6.06992	5.997	5.71583	6.53196	4.5428	7.08787	7.47112	6.23959	4.4742	6.92946	8.59953	4.93513	6.23767	7.02705	6.33153	6.83944	6.53721	8.24139	7.399	6.35737	7.39845	6.55035	6.20266	7.2626	6.70162	7.59155	7.49635	5.97677	7.37453	7.10722	6.07477	5.21885	8.19454	6.57834	6.84098	5.4034	8.13274
ACSL6	0.913334	1.02533	0.921738	0.894565	1.43523	0.998717	1.06174	1.00058	1.08288	1.02585	1.09284	1.23187	0.959807	1.12859	0.994983	1.48674	1.13813	1.18231	1.10777	1.09415	1.03154	1.07027	1.1447	0.858145	1.35085	1.16522	1.08441	0.92877	1.00383	1.02176	0.869464	1.24515	1.00883	0.972069	1.06718	0.890872	1.23235	0.943364	1.12939	0.888723	0.964536	1.05679	1.0845	0.96886	1.05567	0.995077	0.972842	1.02991	1.22557
ACSM1	3.17704	3.09608	3.23023	3.30398	3.84692	3.13104	3.23867	3.13828	2.68653	2.81609	2.87188	3.20044	3.45343	3.07156	3.22192	3.48149	4.53599	3.43825	3.07015	2.63635	3.10224	2.69306	3.0595	3.26147	3.35953	2.28603	2.92415	2.61533	3.28891	2.57519	2.87209	2.94852	2.81372	3.29352	2.78678	2.44692	2.74938	3.29829	2.61386	3.49932	2.78224	3.26315	3.31853	2.80593	2.48565	2.60577	2.72541	2.77744	2.80938
ACSM2A	4.03625	3.65975	4.03016	4.43919	4.73213	4.20435	3.94123	4.36246	4.17213	4.09311	3.96841	4.28611	3.91695	4.11065	4.3201	4.53751	4.55124	4.81743	4.13622	3.97586	4.38342	4.21797	4.24435	4.08986	4.33841	3.91163	4.20852	4.08952	4.2577	3.80692	3.8929	4.12571	4.0146	4.3852	4.04826	3.98536	3.95288	3.60861	4.1399	3.79894	4.40215	4.18509	4.59109	4.14081	4.05191	4.25244	4.2771	3.6311	4.23224
ACSM2B	5.43201	4.61796	5.14536	6.14675	6.18784	5.51576	4.76179	6.04459	5.33271	5.25332	5.18466	5.84308	5.22669	5.35311	5.87781	5.92271	5.95737	6.15469	5.25873	5.39998	5.80455	5.4641	5.78717	5.59041	5.67957	5.13238	5.46197	5.3362	5.49055	4.882	4.9365	5.27082	5.32938	5.64496	5.34635	5.25847	5.12079	4.68641	5.4661	4.96329	5.80425	5.62937	6.04312	5.30582	5.27692	5.59395	5.42361	4.66918	5.17274
ACSM3	5.06968	4.85064	3.8394	5.68836	3.13676	6.06966	6.14659	5.98956	5.86817	4.14501	6.14353	4.88302	6.72641	4.70735	5.02102	4.36337	9.18378	3.1242	3.17889	5.05019	4.49049	4.30648	6.57149	5.42917	7.00437	4.37238	5.46546	4.87692	6.30512	5.00272	8.00047	4.88183	5.8539	5.96017	3.72485	4.78249	4.31937	4.92375	5.08285	6.46044	5.16375	6.27713	5.00464	5.66064	6.30199	6.2265	4.67073	5.76159	4.5205
ACSM4	3.77209	4.06696	4.50605	3.88666	5.03859	5.206	3.23962	4.32408	3.16498	3.63366	4.19905	4.0392	5.00506	4.06186	4.01805	3.34366	5.87912	3.65863	3.72616	4.21113	5.46556	3.74477	4.18109	3.44303	5.5907	3.43178	3.31087	3.49149	4.49786	3.50552	3.71359	4.49483	4.31687	3.73095	3.74822	3.76491	3.22087	3.71962	4.37036	3.93212	3.78004	4.52961	3.49281	3.86524	3.64182	3.43134	4.23116	4.25642	3.26513
ACSM5	3.6509	3.37441	3.81232	3.51851	4.82913	3.13539	2.9709	3.01488	3.23454	3.21115	3.18957	4.19316	4.24727	3.51889	3.87869	3.86864	3.90418	4.49546	3.72174	3.81724	3.72151	3.97905	3.8229	3.71908	3.64512	3.48656	3.36692	3.24388	4.05724	2.822	2.93039	3.34316	3.7374	3.93107	3.58053	4.25782	3.10404	2.86456	3.09126	2.95046	3.20925	2.64255	3.19903	3.42722	3.77222	4.20459	4.10722	3.36101	3.83047
ACSS1	3.45784	3.42587	3.56343	3.61013	3.44788	3.41746	3.56755	3.53852	3.36196	3.60685	3.47771	3.77951	3.59684	3.63412	3.44163	4.02912	3.58656	3.51334	3.00714	3.33016	3.6002	3.82153	3.63938	3.47082	3.79335	3.84739	3.35443	3.38171	3.7333	3.15703	3.5492	3.7333	3.34495	3.50074	3.4343	3.13044	3.47556	3.37319	2.97431	3.45703	3.56755	3.74215	3.23923	3.12761	3.31304	3.36631	3.3397	3.57048	3.56813
ACSS2	6.09865	5.74716	5.99433	6.37679	5.83271	6.3262	6.13388	5.98533	6.60428	6.73601	6.2082	5.92407	5.73106	6.17626	5.94771	6.18085	5.49056	5.68392	5.74643	6.24575	6.38373	6.21979	5.88582	5.90029	5.89943	6.09974	6.08564	6.36455	5.56613	6.66459	6.25831	6.16416	6.37303	5.69492	5.66522	5.93325	6.21017	6.9913	5.94565	6.47654	6.14494	6.03037	5.64575	5.63813	6.20021	6.25915	6.13197	6.31024	5.97235
ACSS3	1.72818	1.59431	3.81105	1.48116	1.72487	2.04298	2.94702	2.3724	1.39359	1.83254	2.40939	2.04196	2.25982	2.4717	1.65236	1.9302	1.59324	1.74297	1.84148	1.23693	1.80287	1.46964	1.71687	2.34692	1.5585	2.02411	1.47035	2.4603	2.97108	1.79312	2.16911	3.01501	3.13066	3.47437	2.14255	2.38598	1.98324	2.57656	1.61028	3.50408	1.60994	3.32953	2.26865	2.39484	1.89923	1.79772	2.07234	1.76497	1.60178
ACTA1	2.94719	1.83093	1.93227	2.61313	2.54397	1.8842	2.32905	2.19666	1.70856	1.88954	1.9761	1.65856	2.12416	1.76991	1.76333	1.93094	2.32153	1.925	1.89093	1.93976	1.71006	1.95344	2.31766	2.69941	1.89156	1.99843	1.57924	3.54314	1.5196	1.44576	1.87307	1.63173	1.88533	1.72303	1.87403	1.62017	1.90408	1.71001	1.38689	1.44754	1.81986	1.54605	2.52913	1.87679	1.89902	1.51724	1.83012	1.81106	1.93258
ACTA2	3.67103	4.25072	4.64982	4.72828	5.21446	4.17961	4.00615	4.46449	3.30013	4.79518	4.24467	4.06652	4.74834	4.48359	4.60906	4.59347	4.12289	4.7818	4.26093	3.98141	5.3794	4.82808	4.9974	4.51395	4.31245	4.40034	3.3781	4.69653	4.46701	4.49533	4.01403	4.34347	4.47938	4.47615	4.53331	4.57801	4.96704	4.11256	4.27638	3.85178	4.47483	5.01162	4.80767	4.7214	4.93335	4.24344	4.84793	4.07064	4.24659
ACTB	12.2401	12.0414	12.1583	12.317	12.3759	11.7926	12.2336	12.1829	12.1156	12.2161	12.0586	12.0049	12.2239	12.3733	12.3682	12.1646	12.1229	12.2046	12.2416	11.9551	11.9	12.2007	12.0639	12.1465	11.9272	12.2321	12.1128	12.2446	12.1844	12.27	12.0716	11.9988	12.4188	12.15	12.1119	12.3075	12.2127	12.2315	12.4087	12.1626	12.033	12.3364	12.4189	12.3106	12.2552	12.3355	12.3069	12.1984	12.353
ACTBL2	1.03367	0.981314	1.25632	0.990595	1.49013	1.15045	1.34973	1.13046	1.13518	1.08524	1.21969	1.14599	1.39318	1.1947	1.43609	1.04244	2.68897	1.1929	5.24425	1.24889	1.28295	1.40501	1.21498	1.02391	1.15821	1.06488	1.78605	0.874642	1.10154	2.04849	1.44322	1.18016	1.15733	1.11164	1.03051	1.40941	1.26305	1.08879	1.27782	0.913172	1.75056	1.3045	1.4303	1.22978	1.56515	0.991861	1.20933	0.903654	3.6644
ACTBP1	11.7659	11.6102	11.8353	11.6786	12.0585	11.7241	11.7846	11.9514	11.772	11.7128	11.7532	11.7872	11.965	11.8514	11.9034	11.9276	11.7345	11.9192	11.883	11.4784	11.7322	11.7538	11.884	11.7785	11.5985	11.8148	11.892	11.8313	11.8617	11.8347	11.7043	11.6914	11.7425	11.9052	11.8713	11.9316	11.6948	11.6914	11.981	11.9691	11.8455	11.8881	12.1017	11.9559	11.677	11.9488	11.8036	11.814	11.9638
ACTBP11	12.1303	11.8698	12.1225	12.1341	12.5501	12.0564	12.2905	12.2553	12.1966	12.1589	11.9414	12.1527	12.3765	12.2029	12.1928	12.1832	12.1827	12.2907	12.3245	11.76	12.0371	12.1254	12.2111	12.0428	12.0079	12.1323	12.2114	12.0975	12.1922	12.1489	12.0067	11.931	12.0096	12.2091	11.9827	12.164	12.1696	11.9543	12.2911	12.062	12.0983	12.1993	12.3512	12.2505	11.8869	12.2909	12.3678	12.0465	12.2302
ACTBP12	4.99257	5.13102	5.17653	5.28353	5.9334	4.6105	5.15135	5.41393	5.07794	5.15736	5.33984	5.27388	5.57202	5.37801	5.41528	5.89507	5.86925	5.64222	5.72828	5.2108	6.06298	5.62537	5.28234	5.07931	5.72102	4.74139	4.78438	5.12675	4.7759	4.90706	5.12277	5.27829	4.87572	5.34321	5.13018	5.20547	5.46423	5.05065	5.5499	5.55234	5.20105	5.04223	5.17055	5.248	5.14685	5.58076	5.44006	5.12136	5.48613
ACTBP8	12.1161	11.865	11.9604	12.1006	12.3759	12.0548	12.2336	12.1526	12.1156	12.153	11.7287	12.0049	12.2239	12.08	12.0173	12.2017	12.1229	12.1853	12.2679	11.8935	11.8489	12.0501	12.0639	11.988	11.7909	12.0325	12.1002	11.8868	12.0623	12.0278	11.9418	11.8633	11.9551	12.0133	11.8535	12.0205	12.0383	11.9024	12.1735	11.8804	11.8285	12.0623	12.2833	11.9947	11.7357	12.1922	12.3009	12.0653	12.035
ACTC1	1.63427	2.34455	1.60474	1.86938	1.98711	1.61149	2.08849	1.85935	1.61147	1.85282	1.78857	1.8777	1.87316	2.00106	2.0033	2.79528	2.51362	2.33695	2.14296	1.78686	2.12655	1.97287	1.84207	1.97508	1.91829	1.64903	1.81153	1.88984	1.66302	1.57052	1.7733	2.02382	1.90832	1.89905	1.65308	1.81654	2.02089	1.55594	2.04561	1.48229	1.91634	1.82934	3.35936	2.23108	2.09786	1.83963	1.6291	1.79593	1.84393
ACTG1	12.2005	12.1755	12.1962	12.105	12.3086	12.267	12.2557	12.2995	12.1348	12.1732	12.3191	12.2249	12.2393	12.1432	12.3257	12.2032	12.0936	12.3475	12.458	11.8626	12.1483	12.1337	12.1605	12.2004	12.3726	12.0992	12.1083	12.0795	12.2148	12.3905	12.225	12.0774	12.2699	12.263	12.1586	12.3396	12.3009	12.0904	12.2844	12.1487	12.2623	12.093	12.304	12.1229	12.236	12.1842	12.1906	12.1229	12.2037
ACTG1P4	4.51638	4.212	4.55532	4.06952	4.27562	4.04771	4.23144	4.08484	3.87401	3.98719	4.64669	4.06663	4.56294	4.44828	3.99416	4.703	4.35008	5.17589	4.35534	4.14757	4.30391	3.9584	4.65407	3.99607	4.3181	4.35858	4.04145	4.35609	4.02487	3.85808	4.52126	4.85941	3.72588	4.2337	4.50066	4.07376	4.07683	3.92065	4.02345	4.49436	4.16012	3.81223	4.02237	3.9744	4.16179	4.0131	4.06841	3.92652	4.00063
ACTG2	5.55321	5.22309	5.58319	5.67697	6.02781	5.4171	5.72364	5.66317	5.45632	5.62078	5.57128	4.85317	5.53378	5.88133	5.36589	5.9886	4.64338	5.56722	5.34997	5.33011	6.11981	5.47225	5.69299	5.64593	5.42105	5.5532	5.24262	5.40597	5.20834	5.13054	5.5116	5.21772	5.02394	5.56514	5.50295	5.46128	5.42952	4.99681	4.84194	5.59035	5.64651	5.19559	5.15792	5.30269	5.03525	5.87193	5.9825	5.39013	5.64346
ACTL6A	9.55307	9.16879	8.16006	7.82566	8.62939	8.60799	8.66552	9.15985	8.66756	9.06916	8.72816	7.85258	8.53066	8.49204	8.45816	8.71344	9.35643	8.56034	8.94093	8.31022	8.33882	7.96009	8.44128	8.95083	7.6402	8.15475	8.8956	8.0231	8.35829	9.95527	9.17159	7.57277	8.91994	9.53529	9.55236	8.23872	9.20949	9.97891	10.3599	9.53476	9.13221	8.90325	8.59639	8.24728	9.15763	8.94835	7.41362	9.13212	8.95655
ACTL6B	2.05618	1.89769	1.85343	1.98179	2.72706	1.97338	2.10574	2.1092	1.64035	1.96678	1.98947	2.08846	2.06008	1.93433	1.9461	2.18616	2.00374	2.00083	2.1285	1.84472	2.35638	1.95325	1.80783	1.71256	2.16377	1.72899	1.70992	1.71009	1.8773	1.66897	2.02083	1.99715	1.68159	2.28233	1.80918	1.73241	1.74143	1.45194	1.85475	1.63811	2.18671	2.09741	2.15156	2.07832	1.76749	1.91923	2.05856	1.8079	2.22752
ACTL7A	4.4921	4.07271	4.44288	4.57619	5.08103	4.34763	4.67183	4.34076	4.20908	4.34849	4.54437	4.87999	4.32231	4.22231	4.44494	4.53697	4.71291	5.14032	5.1331	4.44522	4.95294	4.2868	4.65019	4.44548	4.52074	4.29303	3.93911	4.31362	4.63268	4.29252	4.2868	4.80933	4.19211	4.73488	4.25394	4.54437	4.56224	4.10365	4.339	4.28314	4.53494	4.3758	4.63924	4.05837	4.23291	4.52899	4.44796	4.15451	4.48191
ACTL7B	4.64699	4.67463	4.53492	4.74931	4.88451	5.06366	4.90691	4.28838	4.35855	4.80985	4.50521	4.42587	4.17444	4.44293	4.82497	4.63081	4.45748	4.69934	4.27566	5.0183	5.19369	4.85681	4.63608	4.95999	4.77831	4.69366	4.6197	5.11915	4.66441	4.52367	4.45394	5.32284	4.84365	4.65496	4.67648	4.1859	4.96706	4.29067	4.71891	4.48342	4.83228	4.59971	4.6721	4.44927	4.18738	4.4337	4.68527	4.60861	4.75618
ACTL8	2.63817	2.99017	2.52653	2.52303	3.27748	2.93733	2.9329	2.41869	3.17938	2.58987	3.66397	2.94727	2.42994	2.62959	2.67719	2.47375	5.54267	2.46027	2.44795	3.84933	2.8611	2.58316	3.09871	2.9226	2.62699	4.18477	2.81125	2.34431	2.56513	2.60617	7.31565	3.17454	3.04114	2.33369	2.23568	2.16001	2.50072	3.04759	2.5048	2.66992	2.88567	4.69153	2.35424	1.99194	2.36946	2.82547	2.55019	3.51735	3.25688
ACTL9	3.92436	4.0178	4.1419	3.97633	4.46942	4.09973	4.16783	3.93936	3.77745	3.8349	3.45518	3.7967	3.46832	3.80665	3.875	3.99821	4.11605	4.45513	4.06045	3.88475	4.16585	3.83956	3.76149	3.73011	4.29827	3.74342	3.19109	3.67148	3.82375	3.69862	4.09066	4.38342	3.49261	3.62124	3.7381	3.65176	3.64286	3.82532	4.13321	3.64137	3.7767	4.03989	4.268	3.85806	3.87898	4.01158	3.8761	4.11505	3.76675
ACTN1	4.54832	4.37905	4.41917	4.68079	4.93145	4.9554	4.84042	4.45939	4.5672	4.97316	4.66299	4.83244	4.50429	4.75589	4.56094	4.48911	4.44232	4.83668	5.03306	4.54238	5.46775	4.7426	4.2418	4.86839	4.90687	5.3708	4.32388	4.72917	4.42967	4.55026	4.54547	5.16189	4.77986	4.63799	4.77561	4.74853	4.52563	4.7635	4.2149	4.33728	4.71675	4.49202	4.66955	4.75429	4.29689	4.90151	5.24651	5.21046	4.74659
ACTN2	3.78958	3.68749	3.72595	3.87927	4.36765	3.97836	4.00995	3.50313	3.56827	3.82404	3.54457	3.69745	3.95885	3.71866	3.63802	4.34878	4.14945	4.10729	4.42948	3.72065	4.13668	3.75436	3.75402	3.72216	3.82525	3.58063	3.83759	3.47145	3.83256	3.5004	3.73942	3.75411	3.62647	4.02097	3.75526	3.72253	3.98679	3.66067	3.76661	3.55731	3.5376	3.74991	4.01305	3.68656	3.7633	3.77009	4.10848	3.72237	3.94725
ACTN3	3.50311	3.12384	3.24189	3.69811	3.57719	3.27836	3.70831	3.65866	3.20254	3.58857	3.20776	3.71861	3.70607	3.48971	3.08375	4.11969	3.66039	3.28698	3.57852	3.83249	3.783	3.50783	3.42688	3.30314	3.08762	3.41928	3.09201	3.21632	3.52998	3.38214	3.19527	4.12535	3.22804	3.61343	3.12665	3.3926	3.36412	3.65939	3.24776	3.07334	3.58383	3.44425	3.59323	3.3926	3.58383	3.51531	3.3409	3.27246	3.66559
ACTN4	7.44107	6.82345	6.78606	6.06437	6.12416	6.50111	6.59642	7.45295	6.62071	6.79565	6.08318	6.47105	6.89587	6.5985	7.46206	6.53012	5.90312	6.84203	6.90176	6.44593	7.01291	7.20406	7.29775	6.46506	6.76178	7.88107	6.59401	6.65558	6.75196	7.09045	6.3224	7.72322	6.92713	6.67867	7.13997	7.07801	6.99866	7.153	6.1325	7.21642	7.28461	6.96621	6.49037	6.18471	6.94545	7.0445	7.13404	7.77814	6.96664
ACTR10	6.02253	4.63343	5.37542	4.76427	4.58732	4.53811	4.83619	5.54418	5.39899	5.51084	5.50071	4.88846	5.43998	4.84718	4.99765	6.12277	5.14823	5.11592	5.18186	5.24793	4.50981	4.30866	4.05163	4.87433	5.18691	5.91073	6.12826	6.20411	5.65657	6.22879	5.54258	4.28599	5.65208	5.4245	5.53795	5.95597	4.73688	6.46253	5.82445	6.07907	4.51642	4.91161	5.90501	5.46568	4.59884	5.37163	4.29192	4.96326	5.24958
ACTR1A	6.25662	6.70435	6.68447	6.11552	6.14556	5.81606	5.5186	5.9949	5.62576	6.70625	6.43902	6.16187	6.07077	6.60915	5.76433	5.57784	5.48673	6.196	6.42523	6.38538	6.3473	6.49055	6.22934	6.36291	6.34161	6.36491	5.47252	6.65445	5.52244	7.63895	5.63503	5.73146	6.43695	6.47693	6.56108	6.93962	6.78751	6.94935	5.91764	6.88993	6.39521	6.01468	6.77124	7.18801	6.35038	6.15032	6.67605	6.59187	7.24324
ACTR1B	9.24949	9.32714	9.00245	8.50329	8.60694	8.93847	8.76847	8.84744	9.29798	9.36526	8.93847	9.06141	8.70303	8.48717	9.74692	7.85689	9.0927	8.98632	8.73759	9.51418	9.91039	8.9243	8.75968	9.50297	8.504	9.64736	9.63907	9.80269	9.74886	9.76133	9.19337	8.51738	9.32938	8.62779	9.34562	9.10959	9.59812	9.0227	8.88978	9.14386	8.809	9.54483	9.97239	9.62727	9.65653	8.54421	8.3666	9.46204	8.07111
ACTR2	6.53798	6.96114	6.105	6.99435	6.09555	5.58538	5.34831	6.64129	7.15296	7.20282	7.33712	6.38941	6.74375	7.26219	7.37641	6.3473	6.25148	6.47889	6.44959	6.85368	5.62466	7.13684	6.86313	6.89944	5.65053	6.49032	6.90217	6.15623	6.86613	6.58178	6.7463	6.09963	7.04783	6.38327	6.97218	6.51049	6.02247	6.4375	7.00001	6.67433	7.04845	6.33524	7.04751	6.48252	7.35157	6.105	6.2896	6.91991	7.27911
ACTR3	4.91821	5.06039	4.70603	5.82668	6.23404	5.25447	4.56928	5.86964	4.15945	5.61167	5.4585	5.77477	6.04464	5.97903	6.17286	5.69445	6.14843	6.1808	5.23205	4.35187	4.78683	5.38491	5.88294	4.83767	4.95837	5.86389	5.43754	5.84331	5.44918	5.60156	5.33863	4.88112	5.93939	6.69117	5.05032	6.1627	6.04514	5.74751	6.59659	6.03646	6.19467	6.01663	6.30384	5.20781	5.83899	4.33531	6.02436	5.51303	6.63754
ACTR3B	7.96431	8.4991	7.41072	8.51313	7.24902	8.26853	7.74974	7.76872	8.40576	7.39593	8.66472	7.94973	7.77995	6.59774	7.56837	7.484	7.75669	8.04664	8.49733	9.52601	7.27865	8.0268	8.20633	8.75024	8.06955	7.70769	8.1676	8.29418	8.53279	7.65904	8.2859	7.87608	8.13833	7.86693	8.08117	6.88828	8.03111	8.29728	7.66484	8.21711	7.2342	7.26811	7.75223	8.7161	7.43672	8.3017	7.40843	7.84737	6.95639
ACTR3BP2	4.56964	4.49481	4.5249	4.69003	5.79428	4.65485	4.65852	4.7481	5.42699	4.68041	4.85956	4.7151	5.12162	5.26649	4.53926	5.12119	5.33721	5.28353	5.02547	4.7887	5.55094	4.87308	5.15386	4.31942	4.81287	4.89251	4.96798	4.58363	4.28022	4.35504	4.55431	4.15828	4.65328	5.02916	4.80577	5.48952	4.77169	4.65449	4.58684	4.48756	4.80431	4.68316	4.87905	4.68717	4.46427	4.96403	5.17708	4.45688	5.07492
ACTR3BP5	3.5709	3.82293	3.44904	3.36707	3.98584	3.24827	3.88372	3.7337	3.49859	3.30411	3.74746	3.5141	3.75609	3.53933	3.37978	4.15245	4.10897	3.97234	3.43623	3.48979	4.26166	3.27333	3.59704	3.87726	3.85942	3.4096	3.48353	3.65725	3.55946	3.26446	3.48685	3.79235	3.15015	3.76798	3.1089	3.2449	3.40555	3.21743	3.67604	3.64564	3.41321	3.47804	3.77201	3.4228	3.23094	3.69662	3.58313	3.26258	3.66077
ACTR3BP6	1.7454	2.05023	1.63396	1.56599	2.9329	1.77896	1.88735	1.61279	2.20087	1.75394	1.72252	1.70745	2.3473	2.28533	2.13815	2.33212	2.13254	1.84866	1.96529	1.57851	2.34765	1.87836	2.18573	1.62093	1.71522	1.61712	1.78588	1.43779	1.75225	1.41006	1.59378	1.68716	1.59841	1.79711	1.51612	2.34104	1.8188	1.09754	1.48513	1.43922	2.00729	1.87673	1.90852	1.81677	2.03909	1.95694	1.84729	1.64491	1.97104
ACTR3C	5.0766	4.62248	4.40072	5.63567	5.26797	4.69484	5.43347	4.84881	5.58219	5.72287	4.66862	5.60755	4.60539	4.80199	4.77065	4.67888	4.6051	4.88952	4.95727	6.41404	4.85511	5.19447	5.43071	4.96452	4.85201	4.90076	5.48095	5.62345	5.12454	5.38495	5.65529	5.09596	4.57802	5.20653	4.81981	4.72932	4.84963	5.89259	4.58795	4.27707	5.46598	5.23733	5.402	4.97513	4.8393	4.84591	4.90526	4.57201	4.80492
ACTR3P2	2.61284	2.44944	2.84444	2.79187	3.72012	2.36435	2.962	2.65046	2.10625	2.80278	2.5984	2.70269	3.20492	2.77035	2.91661	3.16732	3.61075	3.17329	3.05924	2.90532	3.38297	2.51417	3.03711	2.54641	2.71893	2.66868	2.47194	2.4093	2.55911	2.60152	2.18517	2.96532	2.6488	2.55335	2.14029	2.69341	2.89249	2.22819	2.507	2.95907	3.23045	2.47499	3.02897	2.42647	2.30474	2.91864	3.04224	2.79815	2.79715
ACTR5	4.18021	3.3627	4.0428	3.2744	3.28916	3.50221	3.68614	3.15771	3.71934	3.43355	4.08082	3.46491	3.82606	3.457	3.43264	3.89656	4.02762	2.91285	2.97825	3.45789	3.34769	3.46403	2.91187	3.73149	3.69661	3.31839	3.54547	3.53756	3.08324	3.45017	3.95448	3.24955	3.72619	3.32856	3.81228	3.40224	3.92154	3.70763	2.28421	4.02223	3.38365	3.37533	3.36803	3.57529	3.31687	3.90414	2.80246	3.48428	3.17483
ACTR6	6.12126	6.14629	5.84509	5.38432	4.6407	5.39781	5.75842	6.21626	5.7637	5.36806	6.63994	5.2172	4.97184	5.11355	5.08657	5.64715	5.12603	4.46894	6.28182	5.08545	3.97959	5.86871	4.96116	6.35276	4.16743	5.28287	6.35004	5.5582	5.54964	5.99319	6.39188	5.19264	6.00401	5.30392	6.29681	5.24399	4.42688	6.52703	6.4406	6.77182	6.13063	6.23022	5.29598	6.28041	5.15069	5.44668	4.75289	5.68821	4.61651
ACTR8	6.17759	5.78399	6.39895	6.05357	6.4074	7.05689	6.21736	5.76728	6.60092	5.63596	6.29314	6.00281	6.46167	5.53152	7.19477	6.18647	6.52982	5.74014	4.88142	5.85503	5.34491	6.31722	5.78309	6.64572	6.06292	6.84266	6.01771	6.13719	6.38732	6.08824	6.75599	5.86609	6.01738	5.81133	6.64799	5.8659	7.2022	5.57819	6.52346	6.60276	6.07277	6.01073	6.84413	6.27536	6.88106	6.96802	6.67593	5.85503	6.37602
ACTRT1	2.31297	1.92138	2.48742	2.00099	2.32571	2.25258	2.30001	2.04953	2.21482	2.05883	2.8293	2.43117	2.61344	1.88015	1.78512	2.28099	1.94057	2.50676	2.04541	1.94669	2.35954	1.7004	1.96048	2.07564	2.68598	2.41429	2.05529	1.75394	2.21949	1.96899	1.84739	2.50199	2.12971	1.91254	2.23669	1.98588	2.09665	2.16464	2.08507	2.13886	2.07247	1.99333	2.11158	2.11039	2.27253	2.07242	2.38434	2.01394	2.16766
ACTRT2	3.73274	3.81608	3.81039	3.54189	4.28293	3.35446	3.63746	3.28333	3.94394	3.76194	4.14489	3.32092	3.55192	3.99353	3.66614	4.44899	4.38862	3.83963	4.1469	3.76417	4.22305	3.71929	3.50695	3.64778	3.43324	4.09995	3.61159	3.11529	3.39208	3.5393	3.72783	3.88378	3.31893	3.75103	3.96842	3.6173	3.86467	3.22072	3.30175	3.47978	3.66548	3.83613	3.8784	3.84996	3.76748	3.72892	3.74726	3.59641	3.93539
ACVR1	7.65095	7.49835	6.6348	7.68554	4.94475	7.27088	7.49019	7.32782	8.14701	7.13363	7.07303	7.01524	7.3064	7.2926	7.48961	7.13333	6.39452	6.52852	7.1356	7.11756	6.23981	7.46503	7.65025	7.47498	6.62194	7.477	8.23493	7.78529	8.14255	7.84636	7.77459	6.38035	7.64345	6.85735	7.21999	8.71609	7.39698	7.59585	7.98536	7.55946	6.97681	7.59894	7.98147	7.10182	7.49536	6.45338	7.45266	7.40566	6.61604
ACVR1B	7.8425	7.83033	7.69814	7.45768	5.6994	7.08338	6.98757	7.14655	7.59433	7.18625	6.93638	7.45217	6.57827	6.45106	6.77227	5.6705	6.96114	5.58178	5.9152	7.23887	6.11062	7.38896	6.42362	7.26174	6.30626	7.42166	7.21486	7.68319	7.52409	7.59843	7.54165	6.89181	7.55572	6.94465	7.85288	6.84685	7.58869	7.25913	7.71349	7.97117	7.02091	7.31972	6.60437	7.72187	6.342	6.17724	6.45797	7.1964	6.64178
ACVR1C	1.55577	1.33526	1.34281	1.57208	1.75738	1.80172	1.5911	1.4989	3.05959	1.62472	1.76873	1.65102	2.3113	1.18403	1.1879	1.77334	1.56369	2.59831	1.36993	1.76607	1.507	1.35292	1.48605	1.57646	1.42298	1.39038	1.45923	1.49024	1.3613	1.12391	1.37472	1.66747	1.36913	1.89403	1.4927	1.3166	1.34973	1.4796	1.16907	1.27595	1.44151	1.44972	1.25744	1.46686	1.43927	1.35106	1.22505	1.4529	1.80499
ACVR2A	7.6094	7.39703	7.78946	7.5356	6.47134	7.43679	7.2539	7.73447	7.75375	7.09081	7.82007	7.24184	7.69184	7.7274	7.4478	7.4135	7.85617	7.85179	7.43429	7.03517	6.31166	7.60709	7.67519	7.01349	7.362	7.86935	7.56746	7.83331	7.36913	7.0249	7.37783	7.38799	7.33265	7.22122	7.74887	7.6563	7.86071	7.02277	7.36279	8.00003	7.21258	7.31141	7.57772	7.36955	7.37264	6.94951	7.26139	7.11395	6.89717
ACVR2B	6.14526	6.63341	6.00234	5.21901	4.94421	5.28563	5.07008	4.811	5.66385	5.19356	5.91103	5.17099	4.7485	5.83208	5.31654	5.32554	4.86402	4.44161	4.4063	5.65153	5.62584	5.68308	5.00759	5.8301	5.29781	5.51938	5.05965	4.86159	5.77826	5.61933	5.1258	5.40238	5.04878	5.02271	5.64619	4.73954	5.6065	4.68217	5.08244	5.78721	5.63174	4.97345	4.86511	5.33402	5.21882	5.33433	5.26526	5.00765	4.71711
ACVRL1	4.4556	4.69019	4.70326	4.35089	4.41118	3.91771	4.54997	3.78036	4.55254	4.99357	4.15083	4.08351	3.45936	5.02	4.66521	4.97106	4.21614	4.51274	4.48933	4.83265	5.23299	4.578	3.79362	4.28471	4.74511	4.85401	4.21308	4.29281	4.41551	4.19433	4.4185	5.33481	4.56724	4.12208	4.31371	4.831	4.6936	4.29968	4.17169	3.96736	5.01289	4.437	4.06527	4.23753	3.53178	4.5433	4.09685	4.17398	5.43795
ACY1	5.81001	5.87759	6.25846	6.35427	6.56883	6.09327	6.74137	5.81765	6.25207	5.81693	5.94977	5.86472	6.08062	6.28362	5.8434	6.38257	6.38798	6.13177	6.44988	6.39266	6.25565	6.13305	6.21761	6.32982	6.33093	6.28644	6.48593	5.95686	6.53012	6.30027	6.22261	6.47148	5.97545	6.3705	5.87246	5.59334	6.39711	6.09383	5.86249	5.94743	6.0028	6.39849	6.26053	5.58343	6.3473	6.19742	6.38231	5.88968	6.03325
ACY3	4.00881	5.20376	4.38917	4.42073	5.08444	4.36179	4.99364	4.61242	4.27668	4.32929	4.55301	5.20287	4.7641	5.49085	4.19496	4.16645	4.62796	5.02922	4.3445	4.09851	4.57949	5.09231	3.9021	4.71075	4.38571	4.57863	4.38669	4.35373	4.97302	5.39109	4.53491	4.45888	4.11707	4.32942	3.83849	4.07976	4.21327	4.82526	4.37099	4.32315	4.31902	4.36134	4.42363	3.99085	4.90761	4.46086	4.8457	5.26463	4.55572
ACYP1	8.79838	8.55512	8.14705	8.28478	8.55213	7.00158	7.13572	8.2057	7.76953	7.24479	7.86772	7.51567	8.23056	7.6964	8.22981	7.85136	9.17959	8.00236	7.98792	7.63333	7.6511	7.47944	6.83744	7.47172	7.6848	7.64377	8.81916	7.16527	7.66926	8.34551	7.15041	7.12466	7.54027	7.41905	8.23492	7.33302	8.03002	8.20145	7.97339	8.92801	8.21857	7.29079	7.39689	7.58026	7.4301	9.33676	6.91406	7.44843	7.8483
ACYP2	2.12361	1.44604	2.07715	1.76356	2.15596	1.86061	1.8636	2.62839	1.55716	1.75914	2.36387	2.45769	2.03336	2.20508	2.40108	1.79907	1.64362	2.50883	2.43851	1.9276	1.94699	2.54401	1.89095	1.64333	1.95933	1.6497	1.9177	1.94351	3.33732	1.91873	2.16974	1.98738	1.65574	2.11498	2.02828	2.0413	1.92853	2.00469	2.3839	1.78817	1.67853	2.63566	1.94626	1.98401	1.94742	1.79975	2.13347	1.82378	1.74946
ADA	4.5964	4.54328	4.83767	5.05909	5.34332	4.67195	5.47384	4.7581	5.80152	5.57283	4.76379	5.30585	5.02717	5.17465	4.3855	4.88596	4.61087	4.82995	5.30067	5.42574	5.22465	4.79113	4.70246	5.03599	5.39768	5.13363	4.72394	4.89496	4.38285	5.02342	4.88256	5.20579	5.03672	4.74399	5.27906	4.64591	5.36298	5.33105	5.20348	5.39669	4.93725	5.00338	5.31345	5.25536	5.14134	4.9209	5.2723	5.82311	5.18659
ADAD1	1.35629	1.38521	1.3877	1.66412	1.7893	1.23411	1.0723	1.36377	1.38854	1.04625	1.35634	1.86981	1.36959	1.19967	1.4628	1.37261	1.49809	1.92197	1.49683	1.50078	1.51301	1.4726	1.48026	1.04068	1.77079	1.38525	1.0636	1.50787	1.38692	1.39918	0.955501	1.43748	1.15746	1.83982	1.27822	1.49312	1.35408	1.20849	1.78	1.35501	1.50537	1.83773	2.11677	1.47849	1.25241	1.4512	1.47618	1.35629	1.81912
ADAD2	4.7651	4.99924	5.20911	5.6599	5.59457	5.31774	4.81918	5.52968	4.64309	4.7467	4.68639	4.79859	4.51445	5.35153	5.38262	5.17545	5.12741	5.59933	4.81712	5.06278	5.48778	4.74398	5.00353	5.02218	5.38803	5.66057	4.93699	5.01717	4.65086	4.38199	4.76798	4.63043	5.16703	5.41035	4.70077	4.93397	4.66623	4.65168	4.30713	5.2522	4.61149	4.53331	5.55102	6.27085	5.39744	5.37399	5.50216	5.56758	5.04841
ADAL	2.83751	3.9733	2.91848	3.33024	2.69447	3.52558	2.98817	2.72668	2.31312	2.98135	3.06365	3.18008	3.10882	2.73901	2.8524	3.337	2.51624	3.10904	2.96299	3.72811	2.9549	2.56766	2.65896	2.17298	3.2495	2.95522	2.93831	2.74725	2.42087	2.10759	2.67255	2.21786	2.51039	3.15953	2.34689	2.86758	2.60425	2.35446	2.5631	2.58478	2.85242	3.00785	2.84971	3.05945	3.04259	2.78416	2.52168	3.37281	2.63445
ADAM1	5.87532	5.35261	5.79516	4.31673	3.20408	4.53067	4.29432	5.0629	4.67394	4.04165	6.11071	4.5971	5.50289	5.11995	4.11353	5.59715	3.487	4.68963	4.33322	5.30449	3.83539	4.35243	5.54516	4.00642	4.88725	4.76121	6.3508	5.77003	5.33752	4.39191	4.8911	4.83257	4.7732	4.16062	5.29212	3.95404	3.93096	5.85596	3.99681	5.48902	4.05063	6.25125	3.85444	6.1661	4.4612	3.68653	4.61229	4.31526	4.14043
ADAM10	5.28418	5.74126	5.19931	5.35224	4.76189	4.52119	5.56342	5.46415	6.19618	5.95428	5.25254	4.974	5.8858	5.37896	5.70579	5.10298	5.31077	5.45137	5.85734	5.43859	4.11959	5.13068	5.19204	5.27095	5.35392	5.41417	5.87004	5.56841	5.68254	5.69169	5.30153	4.8167	5.82427	6.42183	5.34645	5.72339	4.70874	5.71149	6.68256	5.30153	5.94988	5.20342	6.07255	5.47922	6.19531	4.9616	6.05591	5.64488	5.50006
ADAM11	4.59153	5.52874	5.99878	4.41861	4.52358	4.42993	4.69274	4.55488	4.90559	4.51538	4.72392	4.92709	4.71826	4.35291	4.40604	4.24899	5.08415	5.07067	4.73935	4.91608	5.0512	4.8071	4.41642	5.80885	5.35562	4.30394	4.46214	4.79555	5.19027	4.22834	4.46635	4.54138	4.60274	4.98846	5.23575	4.64525	4.79066	4.13957	4.53668	4.99664	4.25455	4.57264	4.61896	4.66303	4.29238	4.38078	4.34538	5.89222	4.26632
ADAM12	1.93301	1.89464	2.1178	2.34356	2.68943	1.50283	1.71973	2.16691	1.6482	1.92273	2.10789	2.35852	2.19114	2.30365	2.22986	2.41398	1.82231	2.60049	2.39805	1.40798	2.21121	1.63593	2.30701	2.27659	1.93522	1.88357	2.65527	1.45517	2.23033	1.45064	1.80915	1.70804	1.21659	1.6647	1.99622	3.18777	1.94971	1.78214	2.32344	1.57266	2.55335	1.5544	1.91136	2.10663	2.93697	1.8322	2.13051	1.80293	2.52048
ADAM15	3.27303	3.57852	3.21443	3.86869	3.58071	3.43358	3.37709	3.38294	3.60771	3.75757	4.87798	3.37527	3.21568	3.01219	3.37548	3.28994	3.10177	3.34925	3.29172	3.43722	3.8384	4.0522	3.35806	3.29042	3.44063	3.91591	3.37165	3.49905	3.03071	4.3186	3.93529	3.45538	3.6293	3.29958	3.05533	3.52653	3.95615	3.79398	3.28879	3.34349	3.44734	3.43383	2.96203	3.34816	3.36953	3.33607	3.64253	3.44289	3.48956
ADAM17	5.02455	5.3537	4.55801	4.5637	4.27454	4.43206	4.76548	4.31339	4.78845	5.16068	5.06238	4.91918	4.76923	4.51541	4.7916	4.90014	4.52156	4.72227	4.60718	5.27346	4.5877	5.01379	4.58041	4.65414	4.70036	4.95495	5.29481	4.92365	4.47188	4.97259	4.97517	4.64168	5.12831	4.86703	5.39438	4.90748	4.53297	5.27314	5.43985	4.80897	5.31159	4.69492	4.66352	5.04251	4.55017	5.22756	4.77881	5.03155	4.70371
ADAM18	1.34364	1.26873	1.38114	1.49998	1.7851	1.53652	1.48628	1.21274	1.35688	1.64278	1.33458	1.352	1.48457	1.52323	1.60655	1.92184	1.56123	1.43081	1.57593	1.32852	1.7148	1.32827	1.58467	1.29818	1.53816	1.22466	1.42028	1.30296	1.13891	1.41915	1.27513	1.59691	1.17146	1.50952	1.22682	1.45169	1.45256	1.23462	1.28813	1.16484	1.76812	1.46563	1.35522	1.31448	1.48778	1.29427	1.52751	1.23407	1.83637
ADAM19	5.06311	5.41655	4.93196	6.10568	7.01989	4.62035	5.87474	5.63503	5.22541	6.37608	5.85813	5.66693	5.4615	6.13969	5.85745	5.96173	4.37083	6.53224	6.02126	4.70764	5.18827	6.08053	5.8132	5.70176	5.28125	5.4603	5.80539	4.89473	5.35057	5.60455	6.00994	5.22084	5.57441	5.01495	5.98766	6.67736	6.11841	5.02638	5.50095	4.96454	5.8304	4.56553	6.09248	5.67957	5.71183	5.14139	6.32828	5.64519	6.37818
ADAM2	0.993873	1.02333	1.23773	1.21744	2.0876	1.19278	1.19158	1.17043	1.08721	2.25399	1.16653	1.14723	1.24304	1.12288	1.18749	1.62352	1.29372	1.31951	1.45177	1.25424	1.03517	1.25826	1.19024	1.60211	1.2467	0.860029	1.20228	0.944781	1.28323	1.28321	1.15434	1.66971	1.01154	1.28854	1.2834	0.959122	1.07648	1.22819	1.03285	1.29863	1.06953	0.927648	1.04034	1.23515	1.13928	1.00525	1.32925	1.17662	1.26729
ADAM20	3.72849	3.27194	4.40091	3.24126	3.54626	3.97475	3.57724	3.27086	3.42398	3.0801	4.27156	3.44703	3.6444	3.5749	5.17173	2.76972	4.86632	2.78973	3.67457	3.86017	4.27825	2.58143	3.05338	3.94998	5.79698	3.65595	3.11928	3.85812	3.08099	2.15409	3.42267	3.42358	4.38025	4.07324	4.96584	4.38364	3.79178	3.20631	3.17213	4.48475	3.23527	2.76255	3.80968	2.3964	3.26145	4.91785	3.42776	3.65728	3.64241
ADAM21P1	4.14977	2.93896	4.27376	2.5004	2.65756	2.78939	2.6102	2.42693	3.21535	2.41844	2.97257	2.0374	3.50789	3.06329	3.80527	2.37	2.81659	2.87586	2.43122	3.54628	3.36881	1.95545	2.35938	2.47445	4.45218	2.67624	2.19608	3.35989	2.95168	2.78368	2.00282	4.31653	3.22564	2.87359	3.85473	3.14053	2.66452	3.19512	2.56024	3.56264	2.23961	2.79062	3.60856	2.70622	2.36815	2.98287	2.45636	3.48703	2.9331
ADAM22	1.75666	2.07444	1.55305	2.75944	2.11382	1.72668	1.49999	1.68773	1.59395	1.63218	1.97685	1.47558	2.40188	2.06397	1.82805	1.91743	1.83247	2.01841	1.48391	1.74945	1.83033	1.56562	1.80689	1.70961	2.11004	1.44226	1.9467	2.51911	1.53092	1.52289	2.51781	1.68304	1.71488	1.92123	1.84197	1.55838	1.69467	2.30341	1.55241	1.90349	1.7961	1.82624	1.63923	1.59424	1.75666	1.52015	1.98204	1.70715	2.4518
ADAM23	3.40986	2.54599	2.6865	2.63681	3.29978	2.93265	2.96487	2.81583	2.48663	2.68012	2.8025	2.82418	3.09787	2.7141	2.80788	3.98459	2.51689	3.2422	2.85175	2.60249	2.68154	2.75943	2.94232	2.72501	3.37218	2.39348	2.74575	2.32405	3.92939	2.78275	3.64984	2.90655	3.50371	3.36555	2.78346	2.98375	2.71101	3.50329	2.53644	2.84393	2.8392	3.08706	4.04141	3.45749	2.9322	3.17198	2.84659	3.74045	3.63413
ADAM24P	1.84155	1.66241	1.73582	1.70735	2.8508	1.43873	1.91762	1.74688	1.57055	1.87056	2.3587	1.51727	1.77155	1.99562	1.70924	2.10857	2.05891	2.37762	2.0646	1.92055	2.27749	1.90244	1.5634	1.55886	2.14956	1.69648	1.76504	1.73283	1.67486	1.49819	1.78137	1.66228	1.48716	1.75245	1.94648	1.78321	1.76308	1.78224	2.05127	1.5619	1.89229	1.78799	2.15434	1.40949	1.88301	1.67222	1.93929	1.73858	1.90607
ADAM28	2.83711	4.07916	3.67713	3.92703	4.43206	2.99909	3.41658	3.80929	5.28955	3.79629	3.88498	4.68724	4.68365	4.66046	3.78911	3.25353	3.73753	4.25913	3.86594	2.81905	3.08121	3.82916	4.84775	3.66528	4.11916	3.98177	4.66011	3.84174	4.84134	4.58208	3.82274	3.34209	3.77921	3.74706	3.51026	3.9182	5.47713	3.58785	3.23111	3.40222	3.84208	3.29273	3.38493	5.23083	4.15653	3.83004	4.78744	4.09638	4.34657
ADAM29	1.28841	1.5742	1.48939	1.35442	2.24516	1.56004	1.45741	1.33785	1.26592	1.22824	1.51305	1.06682	1.43769	1.36613	1.4869	1.48953	1.50201	1.46142	1.30708	1.45318	1.92954	1.3178	1.40892	1.77999	1.7267	1.37618	1.3173	1.35732	1.1743	1.54422	1.47239	1.59508	1.33439	1.3678	1.38536	1.16838	1.50477	1.23487	1.44144	1.20618	1.56974	1.20357	1.54617	1.60455	1.20925	1.52096	1.89372	1.3613	1.37151
ADAM30	1.46713	1.18804	1.16603	1.17844	2.04486	1.22145	1.17184	1.302	1.3714	1.22324	1.22694	1.20246	1.50019	1.60312	1.45488	1.52214	1.30771	1.6534	1.38698	1.12477	1.38503	1.37517	1.27709	1.34199	1.25224	1.1639	1.04445	1.17532	1.12366	1.10138	0.98781	1.32323	1.03694	1.36863	1.1	1.30254	1.01707	1.11573	1.25995	1.22875	1.45374	1.16597	1.34551	1.19802	1.35049	1.15616	1.20651	1.13711	1.63217
ADAM32	3.65575	3.56601	3.97957	3.93683	3.72126	3.56478	4.48934	4.01395	4.14193	3.42014	3.26895	3.73512	4.39774	3.36967	3.59505	3.52028	4.5296	3.37331	4.21537	3.5681	4.44313	3.81566	3.77467	3.56974	4.34012	3.71929	3.77625	3.90386	3.66552	3.19679	3.26246	4.27034	4.02448	4.63249	3.62858	3.6974	3.34124	3.99668	3.43974	3.8539	3.51907	3.73621	4.1297	3.81279	3.69522	3.82017	4.05171	3.60434	3.33549
ADAM33	6.62866	7.40505	7.19735	6.9356	6.93471	6.32738	6.41993	6.67749	6.509	6.74545	6.57198	6.47971	6.81178	6.70541	6.66357	6.97537	6.60734	6.88745	6.59459	7.38438	7.06175	6.35689	6.54334	6.91664	7.04771	6.98333	6.57368	6.18324	6.32325	5.86746	6.08577	6.57717	6.61847	6.55938	6.89265	6.55917	6.52001	5.75863	6.41649	7.54107	6.00989	6.3785	6.77052	6.51498	6.13015	6.54777	6.73493	6.67928	6.66333
ADAM3A	3.0159	3.00274	3.22478	3.09992	3.84319	3.36762	3.28646	3.11231	2.81169	3.39607	3.51083	3.13329	3.40105	3.17081	3.48161	3.21178	3.6284	3.24256	3.17639	3.35435	3.55158	3.08924	3.07345	3.27161	3.4706	3.00416	3.02841	2.92863	3.00861	3.08187	2.79544	3.24911	3.02782	3.52828	2.99137	2.96152	3.27242	2.78401	3.26506	2.73972	3.15357	3.06008	3.55287	3.51812	3.46293	2.93288	3.24392	3.10362	3.25128
ADAM5P	2.74123	2.76145	2.95081	3.02596	3.42244	2.5924	2.93615	2.84938	2.77723	2.48775	2.55688	2.81895	2.66961	2.72234	2.76283	3.42556	3.08411	3.19599	3.02911	2.71099	3.043	2.85344	2.95362	2.61967	3.00686	2.65406	2.91128	2.56473	2.71296	2.49747	2.72923	2.89466	2.62141	3.17132	2.73241	2.53242	2.69326	2.43287	2.93821	2.80551	4.30724	2.64465	3.26321	2.63731	2.82056	2.80185	2.85386	2.72424	2.87671
ADAM6	2.47287	2.37857	2.81636	3.09175	2.97596	2.14645	2.33467	2.57784	2.47287	2.3931	3.05303	2.59073	2.73124	2.72053	2.48744	3.30175	3.21135	3.39805	3.4206	2.17088	3.32142	2.68952	2.04076	2.43111	2.974	2.27746	2.18313	2.49447	2.08784	2.81549	2.1342	2.88535	2.2867	3.01249	2.66242	2.90834	2.42726	2.7174	2.54828	2.40753	2.26246	2.55731	2.81498	2.38965	2.61186	2.55597	2.69586	2.4905	2.73618
ADAM7	1.53473	1.82238	1.44499	1.63396	2.25962	1.54947	1.53536	1.53836	1.3203	1.50784	1.67166	1.61349	1.9015	1.66664	1.40327	1.82295	1.48893	1.70375	1.80644	1.25455	1.66134	1.50305	1.57194	1.4891	1.41124	1.39366	1.61339	1.38421	1.2735	1.55319	1.39196	1.42185	1.16401	1.49442	1.35302	1.6761	1.75245	1.35342	1.77444	1.36787	1.56064	1.3641	2.15886	1.51261	1.89494	1.52573	1.70702	1.54192	1.57581
ADAM8	7.3892	6.90606	7.99087	8.37744	8.91168	7.79737	8.21924	8.67457	9.85516	9.81929	9.37684	8.06833	8.08219	8.35288	8.57096	7.7414	6.73616	8.61758	9.26294	8.06295	8.71015	8.47757	8.43995	8.16241	7.23506	8.52019	9.27528	8.24478	8.96506	8.9775	7.36163	8.114	9.12483	8.1975	8.39742	8.19098	8.55067	8.14624	7.84553	7.06228	8.8729	8.24861	7.43573	8.4871	7.41567	8.49238	9.76984	8.10265	9.09327
ADAM9	4.01666	3.8468	4.16317	4.54117	4.11151	3.28826	4.42589	4.57248	3.56488	4.84359	3.26585	3.81044	4.1068	4.31112	4.76957	4.42445	3.61834	3.52991	4.13699	3.69625	4.05305	4.27397	4.65423	3.58006	4.5972	3.98088	4.88142	4.15951	3.94428	4.20806	3.71381	3.59325	5.026	4.38407	3.92748	5.47127	4.34241	4.55649	4.80507	4.57187	5.02252	3.40305	4.59701	4.35202	4.07313	4.47179	4.68347	3.70892	4.43825
ADAMDEC1	1.3756	2.17637	1.55752	4.36628	3.87604	1.66304	2.04544	3.12259	1.78734	3.42934	4.81461	2.71778	1.98307	2.6504	2.45655	2.20383	2.18407	3.34193	2.96266	1.93672	2.5687	3.52446	2.37732	2.03211	1.85496	2.71356	3.52687	1.95536	1.82971	2.32275	3.81414	2.99078	4.66939	2.30336	1.9714	3.78215	4.51257	1.9634	3.55777	1.7224	3.47552	1.79173	3.22283	1.88651	1.97371	1.46529	4.11784	1.98111	5.98763
ADAMTS1	7.30679	6.83537	6.30767	8.68819	4.39016	8.17143	7.19283	9.1808	5.25228	5.00186	7.63618	5.69628	5.46062	7.52187	8.12305	4.17752	5.23302	7.52339	6.0499	7.9911	4.97298	5.54802	8.05333	8.61193	6.1473	6.52579	7.94834	4.91585	6.33269	4.89944	4.71041	7.54809	7.19186	10.3935	6.80577	7.42806	6.59034	7.71305	7.96407	6.74236	5.99505	6.29583	5.90553	7.67565	6.0356	4.41838	3.96491	5.48245	4.35783
ADAMTS10	4.67882	5.14091	6.04483	4.76694	5.83235	5.10387	3.92204	4.72434	4.71467	5.70784	5.83681	4.90095	6.03215	5.66348	4.97651	4.98656	4.64142	5.66221	5.07144	4.68907	5.24817	4.72978	4.61572	4.36887	6.15144	4.8542	5.3904	4.91264	5.02573	5.8903	4.84028	4.71948	5.33872	5.40363	4.91648	5.43926	5.46076	4.89112	4.12957	4.33085	4.87343	4.7499	5.03418	5.81818	5.11491	5.19635	5.41051	5.86874	6.04044
ADAMTS12	2.99814	2.86647	3.12827	4.08004	3.26068	2.40793	3.16788	3.11671	2.13566	4.02463	3.31987	2.77874	3.59427	4.32286	4.89268	3.43596	2.45752	3.15213	4.57141	2.62576	3.19795	3.41339	4.11888	3.97783	3.21177	4.60935	4.10248	2.57076	2.69237	2.23088	2.20485	3.44227	2.8453	2.84157	3.92379	5.09407	3.41764	2.35031	4.22432	2.80675	2.58489	2.15226	3.34457	4.20814	3.72133	2.91251	3.66808	3.43973	3.23077
ADAMTS13	4.95252	4.96924	4.87028	3.96197	5.12642	4.49401	4.66723	4.73017	4.79812	4.59445	4.90668	4.83498	4.46568	4.8873	5.12523	5.15758	4.96415	5.06595	4.81616	4.94566	5.07971	4.64428	5.05713	4.98537	4.89261	4.65138	4.28741	4.74633	4.83912	4.48049	4.175	5.10522	4.61451	4.95547	4.68769	4.74253	4.25468	4.33101	4.41134	4.7571	4.61209	4.61028	4.57441	4.46954	4.74145	4.87788	4.71775	4.79478	4.40659
ADAMTS14	6.92899	7.02298	7.52321	8.5532	6.7981	6.49647	6.42021	6.73415	6.3854	8.04282	7.55031	7.52631	7.43461	9.78444	9.78543	7.58534	5.51957	8.98694	8.84507	5.67017	8.51594	7.65435	8.86022	7.35459	7.86441	8.12389	8.48382	6.60614	7.29611	7.19984	6.62164	6.69568	7.18201	4.53268	8.85745	10.897	6.73497	6.6812	6.62553	6.37058	6.88058	6.4558	9.25823	9.03352	7.611	5.23411	8.11846	7.37735	7.62432
ADAMTS15	5.51956	5.36005	5.37541	5.62236	5.70452	5.47548	5.50406	5.21845	5.26475	5.37541	5.4084	5.40571	4.92292	5.36019	4.96476	5.41822	5.51529	5.42018	5.13063	5.26376	6.06646	5.29376	5.10246	5.0671	5.49023	5.20916	5.14128	5.21217	4.9185	5.19982	5.38785	5.5464	5.20457	5.51503	5.15814	5.26111	5.19824	5.1946	5.07668	5.34107	5.52106	5.38072	4.97095	5.40596	5.47865	5.36659	5.39912	5.58511	5.85532
ADAMTS16	4.99659	5.91953	5.00643	4.95131	5.23278	4.63708	4.97883	4.4073	5.12432	5.49413	4.46434	5.00815	5.00473	5.18377	4.85945	4.49235	4.79941	4.81454	4.65744	4.80058	5.18006	5.43757	4.54775	4.86211	5.6439	4.74006	4.9315	4.7192	4.55113	4.23525	4.49273	5.25683	4.79725	4.85355	4.65638	6.32496	4.92597	4.7408	4.12871	4.88772	5.0918	4.91859	5.0373	4.34578	5.40618	5.06527	5.53313	4.92191	5.14504
ADAMTS17	2.67771	2.19885	2.52997	2.34627	2.55129	2.1087	2.259	2.34732	2.2231	2.16343	2.21328	3.13514	2.45469	2.49244	1.97585	2.66929	2.28568	2.62763	2.44684	2.49148	2.52214	2.09088	2.4373	2.29753	2.52648	2.56566	2.57371	1.99428	2.4739	2.22438	2.2137	2.31205	2.09217	2.40712	2.50759	2.28903	2.22079	2.87963	2.72333	2.27808	2.87926	1.88091	2.4444	2.71191	2.95885	2.57683	2.55364	2.20103	2.23918
ADAMTS18	2.6515	2.56461	4.85369	2.01632	2.77662	1.98062	2.19778	2.69778	2.15454	3.11122	2.05591	2.31065	2.24487	2.29402	2.02724	2.94757	1.93195	4.60551	2.37866	2.18835	2.31172	1.96004	1.61371	1.47855	2.72822	2.03317	1.83175	2.1033	2.25075	1.91933	3.30049	2.07204	1.97718	2.2089	5.15934	2.04345	2.22708	3.94975	3.10905	2.35152	2.12297	3.99144	2.21433	2.17227	2.07149	2.07491	2.03717	2.05727	2.3972
ADAMTS19	1.45151	1.8148	1.38739	1.42217	1.503	1.18447	1.3689	1.40091	1.27692	1.41584	1.6101	1.42691	1.34884	1.39017	1.57534	1.5067	1.326	1.67372	1.38138	1.26189	1.36269	1.26906	1.28622	1.33028	1.73753	1.17786	1.23677	1.26994	1.48659	1.22774	1.17898	1.42511	1.43791	1.54042	1.21393	1.34999	1.44442	1.20333	1.37426	1.23528	1.38151	1.27727	1.4598	1.39201	1.48651	1.3619	1.12559	1.10676	1.39596
ADAMTS2	4.8599	4.8703	5.13692	5.20258	5.52752	4.87889	4.91792	4.89675	4.92738	5.00162	5.21161	5.06478	5.20085	5.20879	5.0552	5.32714	5.43882	5.47581	5.4485	4.88505	5.59726	4.94769	4.90636	4.96617	5.2475	5.0122	4.77272	4.82062	4.76393	4.90892	4.81906	5.41124	4.99953	5.21442	4.75704	5.46293	5.07434	4.67343	4.96054	4.88473	4.81048	4.95865	4.98677	4.91256	4.81488	4.56479	5.27303	5.01469	5.1709
ADAMTS20	1.80995	1.6694	1.78159	1.67719	2.01959	1.94517	1.45526	1.72091	1.67719	1.6006	1.59319	1.66468	1.65295	1.71172	1.96056	1.98388	1.6776	1.90269	1.98225	1.78185	1.91962	1.74473	1.52481	1.78627	1.80497	1.84625	1.60328	1.28837	2.33811	1.38766	1.46252	1.56503	1.31319	1.8493	2.11671	1.92698	1.50153	1.51946	1.56446	1.41538	1.6041	1.73322	2.17023	1.80095	1.48937	1.9203	1.85992	1.7999	2.05604
ADAMTS3	4.0852	5.45392	3.77205	4.40588	4.77308	3.91435	6.18753	4.6992	4.31633	3.32727	4.50137	4.14058	5.24668	3.91085	5.60451	4.88458	4.48757	4.99322	4.39653	5.09165	4.12449	5.43234	5.86133	3.5473	4.57608	4.35367	4.69137	3.31882	6.07295	3.623	4.01545	5.94958	5.076	4.26029	3.60519	4.94509	4.29993	3.67759	3.48163	6.70906	4.44462	4.2968	4.78669	4.29018	3.94424	3.57271	3.90552	4.04669	4.01524
ADAMTS4	3.21955	5.08462	4.01381	4.47509	4.70313	2.0282	4.62622	4.67698	2.77404	3.96568	3.81738	3.55157	4.61585	4.25899	4.53945	4.03002	3.28174	5.19674	4.62383	3.78865	3.77439	3.6765	4.07524	4.5903	3.49464	4.04629	3.90436	3.56959	4.13617	3.68352	2.80103	3.83865	4.21267	4.03728	4.28451	5.25864	5.07654	3.51356	4.59907	3.32104	3.9191	3.34818	3.68915	4.33502	3.76407	3.0658	4.1445	3.36382	4.58224
ADAMTS5	4.03805	3.78763	3.23574	3.28968	2.94232	4.20222	2.36379	3.15454	2.16276	3.32828	3.93279	3.02085	3.63524	4.31803	3.54377	2.54671	2.81697	3.73577	2.84745	5.58784	2.36826	2.39805	2.09107	2.24969	2.16575	3.28987	2.43473	2.00671	2.70823	1.88568	1.89376	2.59522	3.13269	6.06246	2.81032	4.91559	2.38819	2.80818	5.0464	2.10334	2.45613	2.43408	3.83138	2.65319	3.06434	1.81545	3.4243	2.08991	2.61316
ADAMTS6	2.04954	2.59479	2.67915	2.70139	2.34135	3.73569	2.46068	2.72582	2.97038	2.3368	2.41808	1.93862	2.28132	3.22169	2.41586	2.25055	2.21906	2.53803	2.20698	2.91014	3.27124	2.05535	2.84856	2.70965	2.26687	2.58822	2.26741	2.07024	2.55795	2.14736	1.95393	2.32988	2.49252	2.1519	1.9893	3.43847	2.38056	1.94609	2.2557	2.8215	2.06902	2.79736	3.02793	2.35776	2.28675	2.22446	2.40854	3.07729	2.2751
ADAMTS7	4.81384	4.75779	4.86712	5.19127	5.90702	4.76905	5.13261	5.15464	4.82563	5.08358	5.0475	4.9473	4.8644	5.03305	4.92156	4.93877	5.50331	5.64873	4.95455	5.24173	5.48792	5.19421	4.81796	5.1357	5.23877	4.73212	4.3686	5.10445	4.70077	4.82765	4.77043	5.44927	4.75167	4.97254	4.44949	5.06669	5.09919	4.5255	4.68759	4.70077	5.04504	5.11159	5.13428	4.97879	5.04068	5.27676	5.22662	5.09538	5.29093
ADAMTS8	3.01806	2.78049	2.89332	2.81546	3.17082	2.84116	2.84807	2.61184	2.84297	2.73201	2.83075	2.77321	2.70575	2.7265	2.63399	3.35715	2.78054	3.80757	3.0123	4.18541	3.139	2.75373	3.17104	2.92398	2.91285	3.53114	2.64527	2.86674	2.83294	3.00124	3.10626	2.97262	2.70628	3.92841	3.09142	2.73354	3.00114	4.13516	2.54008	2.81128	2.69668	3.47373	3.34424	2.98877	2.84607	3.47574	2.95837	3.42535	2.7241
ADAMTS9	3.80973	4.20885	4.08068	4.36709	4.35922	4.38682	2.62287	3.58747	3.58886	4.33238	4.45983	3.1718	3.35133	3.93818	5.09575	4.25346	4.83011	4.62238	3.41924	4.93153	4.81748	3.39912	4.05875	4.39305	4.85464	4.0106	4.44486	3.57126	4.3544	2.99572	5.71787	4.5005	4.22292	4.26908	3.7301	4.46123	3.34841	4.01662	4.38278	2.80831	4.58764	3.65303	4.92085	5.54991	4.29412	3.04177	4.24457	4.82765	2.88241
ADAMTSL1	2.38965	2.27183	2.50525	2.23904	2.70965	2.52837	2.32997	2.1874	1.97148	2.02722	2.86572	2.33892	2.46707	3.22183	2.14188	2.23288	2.73799	2.56334	2.55681	2.59522	2.55914	2.5409	2.04417	2.38462	2.33603	2.27725	1.82269	2.17648	2.18612	2.35779	2.50525	2.93034	2.21178	2.36889	2.37247	3.40433	2.10445	2.25691	2.57816	2.23995	2.2298	2.02403	2.3262	3.06154	2.15931	1.92954	2.47421	2.1913	2.04466
ADAMTSL2	7.26745	5.17347	5.69223	5.34114	6.18919	4.14532	4.68042	4.95098	5.75639	5.16922	4.72967	6.90789	5.49111	5.83074	4.72289	5.80493	5.31109	5.49642	5.63965	5.91092	5.46229	5.29339	4.85042	5.64231	4.97569	5.34635	4.9049	5.82006	4.56693	4.40555	6.05755	5.16765	4.78447	4.76618	6.16678	5.57349	5.33377	4.96753	4.41177	4.31962	4.9466	4.60608	5.4472	5.67573	5.13837	4.83112	5.42051	5.09427	5.75694
ADAMTSL3	2.55287	2.40066	2.73466	2.69924	3.37223	2.52131	2.93839	2.63156	2.45387	2.81244	2.70259	2.72041	2.71878	2.25668	2.62933	3.05839	2.86088	2.55335	2.78857	2.35336	2.79841	2.28235	2.71332	2.58479	2.80526	2.52243	2.71332	2.60151	2.70996	2.14609	2.25792	2.86281	2.54225	2.85449	2.484	2.67677	2.4486	2.01666	2.67736	2.52271	2.20062	2.09736	2.78542	2.42379	2.41427	2.90653	2.87049	2.56319	2.92443
ADAMTSL4	3.91936	4.02576	4.974	4.28186	4.55689	5.09804	4.47932	4.71922	4.27308	4.86794	3.7641	4.69179	3.98645	4.0453	4.31009	4.2823	4.69728	4.23603	4.50638	4.53806	4.49592	4.48873	3.81871	4.06482	4.12448	4.2882	3.89009	4.0601	4.09744	4.42455	4.12852	3.91451	4.32691	4.27295	3.96734	4.41385	4.17568	3.77476	3.85541	4.04278	4.20982	4.01889	4.31241	3.94293	4.06216	4.35607	4.93491	4.49194	4.1998
ADAMTSL5	3.81273	3.99598	4.16437	4.22847	5.01052	3.67243	3.78935	3.85984	3.75447	3.96827	4.15356	3.55859	4.59703	3.86326	4.29788	3.69515	3.98522	4.07444	4.60637	3.96783	3.9075	3.88358	3.97999	3.76898	4.38463	3.82996	4.16257	3.90512	3.93765	3.58313	3.65772	4.1589	3.81858	4.67144	3.87218	4.94478	4.69168	4.24504	4.41044	3.61934	4.51387	3.90509	3.91465	4.46392	3.40632	4.05415	3.79061	3.66397	4.10513
ADAP1	5.22369	4.35426	5.13201	4.82797	5.51659	5.21398	5.07353	5.01179	5.54271	6.04974	6.80045	5.54501	4.94246	6.11377	5.60906	4.9363	5.31219	7.05493	5.0005	5.16717	5.74324	6.1643	4.9575	5.00241	5.53373	5.50475	5.82235	5.01879	5.34521	5.62074	5.43786	5.06269	5.24772	4.777	5.09047	5.3281	4.74009	4.82228	4.80446	4.3488	5.23491	5.17444	5.6505	4.37926	6.06804	5.26177	5.41545	5.32215	4.96871
ADAP2	3.65435	4.01346	4.74134	5.76979	5.35893	4.60847	4.7695	5.50252	4.17141	6.26279	4.94146	5.86683	5.12474	5.30287	5.14792	4.18395	3.1574	5.48257	5.42474	4.18495	5.12712	6.53625	4.82841	4.62027	4.91559	5.23815	4.65177	5.50474	4.32615	4.59265	5.61367	4.82587	6.18412	5.5085	4.60126	6.40291	4.94092	5.12669	5.05679	4.18236	5.7739	4.70559	4.56947	4.7662	5.69169	4.88924	6.32155	4.90887	5.77217
ADAR	9.32207	9.29228	9.05456	9.12514	9.50707	9.8247	9.46687	9.35346	9.29758	9.68889	9.72335	9.56815	9.6059	9.88234	9.30161	8.7987	9.83895	8.8132	9.35651	9.42137	9.55333	9.87388	9.63056	9.4069	9.00696	9.55042	9.2035	9.47993	9.37626	9.44984	9.77589	9.2987	9.65263	9.38872	9.16332	9.08177	9.49966	9.32492	9.28101	9.21157	9.54523	9.23357	9.55996	9.8588	9.34506	9.22493	9.83772	9.47124	9.85307
ADARB1	4.15616	4.87713	5.51334	5.0385	4.88415	4.18341	4.88456	5.1682	5.70472	5.09511	4.11563	4.85105	4.91301	4.77377	4.29629	4.66469	4.62591	4.93077	4.50852	5.61361	4.60806	4.51904	4.44695	4.18687	4.48716	5.86728	5.52494	5.38371	5.16398	5.8814	5.61657	4.63924	4.34812	5.30099	4.35072	5.7912	5.08813	4.32175	4.32397	4.94289	4.69788	4.21266	4.71061	4.1278	5.31256	4.41552	5.5585	4.84873	4.85647
ADARB2	2.94045	3.29854	2.86099	3.05742	3.6271	3.02553	2.8939	3.19118	2.75043	3.12283	3.19131	2.99195	2.90025	3.01983	3.11122	3.26427	3.13593	3.68521	3.28269	3.36335	3.36041	2.81616	2.94638	2.72858	3.36894	2.82659	2.88151	2.77108	3.02298	2.68332	2.76264	3.24891	2.74767	3.0614	3.16338	3.1869	2.84978	2.73206	3.00734	2.58325	3.133	3.03993	3.1794	2.90389	3.14183	3.0738	3.05036	2.92134	3.26375
ADAT2	3.98771	3.93565	2.10257	2.90716	3.33408	2.4673	3.63231	2.75205	3.24379	2.73184	2.36559	3.3193	3.2354	1.99867	2.52755	3.1548	2.681	2.44583	2.08702	2.16722	2.48419	2.13494	2.88443	2.61118	3.05902	2.67973	2.76355	2.62329	3.56243	2.89114	2.33743	2.39983	2.61455	2.45174	2.43369	3.29677	2.43079	2.69517	2.56515	3.88948	2.65737	3.00628	3.06813	2.34718	2.43395	3.5821	2.31663	2.75955	2.88357
ADAT3	5.24063	5.37012	5.49142	5.07889	4.47828	5.70858	4.64409	5.85406	5.32077	4.97466	5.05829	5.17548	5.3863	4.84696	5.36645	4.83952	4.82336	5.38401	4.91976	6.08678	5.39497	5.81753	5.13038	5.16896	5.06393	5.66295	5.2686	5.73483	5.78096	5.92083	5.76579	5.90656	5.75632	5.88324	5.25275	5.44643	4.91576	6.23877	6.08502	6.08754	5.3228	5.32857	5.36644	5.42472	5.56075	5.25891	4.916	6.21932	5.76228
ADC	2.72833	2.47764	3.58017	3.1475	2.85482	2.50101	3.38642	3.29777	3.10247	3.00251	2.67658	3.86271	3.08432	2.98827	2.47539	3.25005	2.82976	3.14446	2.76877	2.84072	3.38169	2.76955	2.73724	2.5509	3.13992	3.66547	2.50613	3.18027	2.71392	3.30352	2.71258	3.35232	2.67525	3.25361	2.87457	3.18121	2.68907	2.85573	2.59671	2.91489	2.5653	3.32907	3.20125	3.0656	2.51916	3.22909	3.25189	2.62745	2.94299
ADCK1	7.05039	6.16878	6.80221	6.57018	6.15299	5.30982	6.61302	7.58744	6.41183	6.58462	6.40126	6.57671	6.30757	5.86615	5.89006	6.59642	6.61073	6.22588	6.56649	7.72718	7.17689	5.75054	5.15372	6.53979	6.14192	6.33272	6.19339	5.92	6.53727	6.86827	7.45402	5.96481	6.6729	5.85269	6.5733	6.53237	8.08249	6.925	6.8136	6.29267	6.44255	6.36986	6.33526	6.10083	6.54659	6.51399	6.64515	5.8561	6.52637
ADCK2	3.31269	4.06295	4.86785	3.59827	3.74059	4.14072	3.94068	4.58648	4.03932	3.77985	3.76839	4.45857	4.46657	3.64778	4.20613	4.31457	5.46191	3.80392	3.34891	5.87939	3.84255	4.12236	3.75594	4.44635	4.54727	4.3764	4.30386	3.99189	4.67252	4.90305	4.01716	4.30924	3.76839	4.61694	3.89791	3.51672	4.22874	4.4527	3.57561	4.33296	4.30303	3.81144	3.40597	4.83053	3.80224	3.24723	3.90031	3.3531	3.01397
ADCK4	5.21818	4.90179	5.61417	5.26638	5.42267	5.7005	5.28256	5.08639	5.12626	5.86229	4.75626	5.1428	5.40569	4.94898	5.16838	5.33744	4.90895	5.52513	5.1856	5.29109	5.66434	5.81425	5.15471	4.95189	5.4406	5.21103	4.93743	5.14438	4.84673	4.91141	4.99007	5.27958	5.00435	5.42495	4.99422	4.86023	5.50483	4.86465	4.35129	5.14891	4.98431	5.06095	5.32551	4.79914	4.89243	5.31555	5.14362	4.82339	5.03346
ADCK5	6.38252	6.016	6.45892	6.31831	6.64669	6.59679	6.25624	6.23456	6.77869	6.49856	6.01403	5.84561	6.49445	6.42277	6.61942	5.77929	6.14523	7.46416	6.35036	6.60614	7.07914	6.89785	5.93244	6.25714	6.06006	6.70852	6.00186	6.54463	6.18863	6.72367	6.19452	6.71917	6.36491	6.7145	5.86342	6.18634	7.37381	6.16269	5.81826	5.58811	6.73936	6.05777	6.12438	6.05957	6.41649	6.9051	6.24103	6.00587	6.56624
ADCY1	4.21525	4.45845	4.34194	3.73341	4.84234	4.61045	4.44843	3.9495	4.0727	4.24221	3.60256	3.93263	4.14368	4.34456	4.27383	3.81638	4.67117	4.09295	3.57587	4.30483	3.88343	4.25591	4.32055	4.27894	4.49558	3.66465	3.75828	4.32593	3.86993	4.29648	4.02003	3.86702	3.96547	4.1181	3.72342	3.69605	3.36611	4.00481	4.30649	4.598	4.05766	4.49442	4.0881	4.34408	3.65044	4.19911	3.7229	4.13901	3.91051
ADCY10	1.74573	2.01575	1.96418	2.28749	2.71215	1.78734	2.38373	2.11996	2.14377	2.43973	2.03717	2.12067	2.21057	2.10165	2.0339	2.27829	2.11988	2.22627	2.11849	1.67321	2.00059	1.86412	2.33352	1.84311	2.17261	1.78486	1.75594	2.07662	1.77583	1.74412	1.95134	2.08166	2.10534	2.32444	1.80308	1.82219	2.21409	1.63824	1.81504	1.70237	2.04966	1.81907	2.08715	2.10124	1.93213	1.99529	2.37876	2.07463	2.75854
ADCY2	4.72876	4.19504	4.14067	4.50671	5.18805	3.81305	4.20157	4.4377	4.24858	4.37241	4.26317	4.51473	4.56293	4.54542	4.27593	4.35504	4.84697	5.54478	4.65096	3.89926	4.45805	4.30082	4.03301	4.08871	4.44363	3.9024	4.04738	4.3415	4.54264	3.83111	4.35398	4.23247	4.24133	4.59899	4.20781	4.3178	3.9686	4.10792	4.46603	3.91827	4.30799	4.18077	4.47406	4.10607	4.25211	4.20781	4.30799	3.7563	4.9964
ADCY3	8.13396	8.50941	7.62948	8.14296	6.5323	7.55686	7.9028	7.72924	7.87908	8.18947	8.24033	7.39325	6.94721	7.49109	8.57578	7.07635	6.69377	7.37124	7.28988	8.31149	7.43135	8.82398	7.6685	7.81082	6.94664	8.66952	8.16535	8.35975	8.54738	8.88456	8.31491	7.66691	8.35697	7.94705	8.46579	8.57682	8.39614	8.64472	8.19656	8.55412	8.2936	8.17495	8.05723	8.19814	8.02749	7.67861	7.7134	8.66618	8.16236
ADCY5	5.09336	5.08885	5.16398	5.19163	5.76865	5.17444	5.4308	5.44106	5.02152	5.04766	5.65015	5.52483	5.03847	5.14943	5.21484	5.48472	5.54518	5.52907	5.11846	5.29649	5.6	5.15146	4.88317	5.53892	5.25881	4.70956	4.98579	4.89124	5.08269	5.69958	5.12845	5.30735	5.29619	4.94275	5.31709	4.95806	5.36303	4.87688	4.954	5.15835	5.02781	5.16392	5.41956	5.33408	5.20297	5.33612	4.94674	5.10989	5.10719
ADCY6	7.11219	7.22227	7.60738	6.94422	6.77504	7.22949	6.88775	6.38824	7.08932	7.06954	6.92564	7.17563	6.8225	6.90682	6.62116	7.46187	6.31142	7.15273	7.55805	7.41466	6.18782	7.70195	6.70915	6.66303	6.88993	7.82373	8.0798	8.48163	7.03662	7.06796	8.41564	7.76361	6.62664	6.69195	7.4273	6.90205	6.91132	6.8511	6.3593	7.07657	6.71461	7.31036	6.9483	6.68235	6.88775	6.40158	7.7336	7.03008	6.87438
ADCY7	7.20245	6.66923	5.65746	6.74733	6.27271	5.65564	5.39832	6.75914	6.64769	6.43694	6.14682	6.13048	6.06378	6.66811	6.95838	6.11285	4.9048	6.37189	6.01154	6.28131	6.57362	7.06789	5.83007	6.15255	5.95167	6.8805	7.29831	6.85613	6.70758	6.32836	6.75419	5.1792	7.69053	6.21922	5.96494	6.65552	6.19482	7.36617	5.77163	5.89545	6.24275	6.00728	5.95817	6.84493	7.50535	6.144	5.85823	6.58698	6.54692
ADCY8	4.68168	4.13152	4.77705	4.24123	4.60661	4.87975	3.95586	4.29725	4.35652	4.1145	4.02989	4.53656	4.5542	4.21439	4.278	4.36031	4.74942	4.85703	4.60787	4.30269	4.56026	5.07517	4.94524	4.32264	4.46678	4.1197	4.11144	6.15952	4.80804	4.02626	4.36481	4.49902	3.89001	4.54195	4.17093	4.06319	4.1574	3.83868	4.23454	4.23217	3.92876	4.57292	4.61482	4.76246	4.16423	4.16123	4.24073	4.46675	4.45939
ADCY9	3.81022	3.12447	3.10974	3.40571	3.33459	2.65878	3.1336	2.77248	3.65306	4.04373	3.38594	3.72471	3.10604	3.34854	4.55377	3.76978	4.62214	4.00906	4.5704	3.49254	3.90626	3.87585	4.27244	3.31352	3.32205	4.33971	3.93741	3.73245	3.7061	4.33383	4.15672	3.49144	3.5232	3.80953	3.65016	3.7633	3.06343	4.29939	3.6266	2.87099	4.06601	3.17075	3.72314	3.43054	4.15181	4.42205	3.81349	3.71582	3.56674
ADCYAP1	1.68529	1.76281	1.43745	1.49518	3.72025	1.62986	1.70364	1.47163	1.6229	1.47049	1.96528	2.70566	1.50961	1.79185	1.43036	2.27191	1.59258	1.92346	1.78463	1.91804	1.45912	1.48248	1.63643	1.49333	1.66546	1.59953	1.48734	1.9977	1.72187	3.38387	1.47711	1.64598	1.59622	1.79671	1.4931	1.80673	1.65298	1.3832	1.76343	1.74809	1.66801	1.67177	1.74836	1.49078	1.6601	1.60095	1.8607	1.33468	1.55322
ADCYAP1R1	4.55588	4.70077	4.1772	4.6853	4.5579	4.43195	4.87871	4.51186	4.22036	4.06052	4.13513	4.6614	4.44852	4.40694	4.39995	4.63833	5.03569	5.02847	4.41857	5.3121	4.7737	4.42951	4.87901	4.86941	4.72058	4.54776	4.37627	4.09415	5.40101	4.56597	4.22792	4.6636	4.90343	4.68912	4.18862	4.58068	5.0088	5.16714	4.40366	5.04466	4.75521	5.01036	4.95839	5.34375	5.56976	4.84715	4.52692	4.81543	4.21044
ADD1	7.35647	5.0526	5.49905	4.82564	5.76	5.90671	5.15282	4.49003	6.07966	5.11403	5.19505	5.12842	4.68962	5.48548	6.3495	5.22887	4.32586	6.04916	4.63451	5.60562	4.65316	5.52709	5.40101	5.90671	5.40221	6.05474	5.88738	5.35526	6.15593	5.64026	4.63538	4.96842	5.88012	5.07931	6.04427	6.46817	5.63424	5.20844	5.15494	6.23871	5.30381	5.51363	5.25781	7.58588	5.85059	4.81305	5.19213	4.75668	4.97815
ADD2	2.73279	3.16889	3.1236	3.29593	3.6457	3.37968	3.15246	3.083	3.06605	3.77538	3.09369	2.7338	3.11594	4.20722	4.98293	2.98261	5.14901	3.47337	3.34457	3.35862	3.27164	3.59252	3.75201	2.55317	3.84926	2.95982	2.75063	3.05265	2.80514	3.17651	3.04917	3.01914	3.17113	2.95669	3.13468	3.23722	3.30131	2.59934	4.05613	2.65744	2.93631	2.84525	3.14676	3.09247	2.66023	2.99346	2.97718	3.31966	3.12732
ADD3	5.01199	5.71265	5.22955	6.12853	5.05515	4.60505	5.15694	4.15393	6.10359	5.69114	4.90077	5.40759	5.03907	5.39013	5.21538	4.13659	4.37718	4.90305	5.04494	5.57523	5.15629	5.38733	5.56123	4.84841	4.99985	5.66321	4.95048	6.03542	6.08928	7.08422	5.00472	5.08407	4.52048	5.45872	5.34193	4.76285	4.99831	4.83694	6.16185	5.6268	5.03135	5.79421	5.16235	5.37343	6.3699	3.81992	4.79974	4.96755	5.11614
ADH1B	1.77616	2.24003	3.31832	1.95878	2.50316	1.56361	1.82618	2.59962	3.52094	3.20642	2.07566	3.36983	3.97487	1.92095	1.82546	2.05851	1.92444	4.78212	3.09651	1.83218	2.05949	1.90702	2.2413	1.90092	1.5202	2.45337	1.70148	3.14872	1.8827	1.76683	1.7371	2.63522	2.12918	1.98614	1.86803	1.82899	1.98206	1.50743	1.9568	2.16483	1.69049	2.18602	2.24282	1.92792	2.23685	1.64102	2.19916	1.63663	2.00375
ADH1C	1.2113	1.32027	1.31869	1.16787	1.26088	1.23885	1.19874	1.49985	1.37774	1.4784	1.21575	1.23733	1.91473	1.23663	1.04467	1.29933	1.26246	1.39823	1.34568	1.12519	1.25154	1.25814	1.04994	1.01121	1.90386	1.10563	1.06941	1.20363	1.5498	1.29142	1.20439	1.59441	1.66518	1.39074	1.39998	1.19755	1.06889	1.38353	1.30667	1.14853	1.04672	2.531	1.24308	1.05434	1.30991	1.15782	1.326	1.40187	1.54751
ADH4	3.77847	3.9977	3.89925	3.86815	4.18024	4.26055	4.09799	4.00372	3.93539	3.70235	3.76698	3.88143	3.81313	3.87553	3.86713	4.0549	4.38009	3.92995	4.07839	3.86085	4.15531	3.87428	4.15526	3.89866	4.11002	3.63193	4.19321	3.82692	3.89612	3.53909	3.82433	3.84711	3.87545	3.90358	3.84872	3.81092	3.67947	3.83529	3.86227	4.13513	3.66066	3.95411	3.9146	3.86593	3.77295	3.8509	3.99289	3.91329	3.82489
ADH5	2.28748	2.51033	2.05079	1.92844	2.04643	2.44443	2.15278	2.04878	1.94432	1.89441	2.5907	2.39211	2.32404	1.83177	2.23361	1.92666	2.17065	2.29122	1.93804	1.78117	1.94127	1.68646	2.23728	1.64355	1.73473	2.10037	3.0671	2.12895	2.52883	1.97373	2.57879	2.01261	1.95047	2.10418	1.79788	2.00164	1.95558	1.96619	3.28103	2.69303	1.68905	2.19127	2.85921	2.42729	2.68701	1.7022	1.76753	1.89959	2.32608
ADH6	1.32688	1.48736	1.5589	1.62784	1.82896	1.91046	1.66275	1.73235	1.5284	1.49139	1.59238	2.21335	1.53737	1.7214	1.64425	1.46731	1.93871	1.57621	1.77945	1.54755	1.89516	1.55168	1.52972	1.40669	1.71359	1.46666	1.70022	1.66202	1.67443	1.32979	1.50609	1.9219	1.98836	1.70505	1.37384	1.4928	1.3307	1.55193	1.54254	1.73168	1.66394	1.61925	1.86126	1.47511	1.50409	1.5161	1.66857	1.59104	1.72228
ADH7	1.21441	0.940445	1.17532	1.11973	1.50602	1.04741	1.30912	0.983029	1.06242	0.954945	1.18829	1.05221	1.17746	0.836327	1.1351	1.32632	1.25795	1.51704	1.45517	1.03847	1.32158	0.974281	1.07412	0.920666	1.082	0.918641	1.17575	0.955347	1.17879	1.06773	1.16603	1.24195	0.96376	1.0234	1.1999	1.10374	0.987728	1.01218	0.867971	1.14438	1.08526	1.21941	1.19733	0.943877	1.09799	1.17243	1.03113	1.14426	1.18428
ADHFE1	3.35744	3.50822	3.67026	3.78661	4.23995	3.26836	2.78232	3.75586	3.82263	3.48465	2.94786	4.30642	4.24079	3.36106	3.08556	3.47073	4.00415	3.6377	4.08014	3.41509	3.7379	3.32064	3.79489	4.02822	4.32719	3.37896	3.59754	3.9507	3.48885	3.80936	3.47311	3.7469	3.67935	4.08108	3.48454	3.54493	3.5383	3.11344	3.50426	2.9931	3.37345	3.22759	3.98533	3.6459	3.31746	3.36352	3.39623	3.41059	3.6116
ADI1	5.37286	5.23626	4.31827	4.58139	4.46808	4.60858	5.07518	5.29743	5.02034	5.97373	4.60858	5.76831	4.90536	4.10051	5.10612	4.99647	4.91254	5.8321	4.94258	6.13716	3.97326	5.0525	4.70432	6.30163	4.25146	4.09142	6.9186	5.55304	5.82694	7.53688	5.39194	4.55953	5.21106	7.59112	5.32605	4.84952	5.81812	5.99875	7.52599	5.3648	5.7215	5.49715	5.08337	5.9105	6.00725	5.42702	4.55772	5.55012	4.53438
ADIG	4.40628	4.38537	4.4606	4.88981	5.04359	4.44364	4.69516	4.66354	4.5121	4.43405	4.68093	4.66659	4.52068	4.66829	4.42097	4.93459	4.77593	4.78736	4.89776	4.67716	4.93688	4.6409	4.46845	4.42648	4.9503	4.39241	4.36426	4.48865	4.43405	4.50705	4.28595	4.66829	4.32131	4.81062	4.29552	4.55636	4.37033	4.1389	4.51572	4.45983	4.48514	4.7058	4.49927	4.79332	4.38335	4.4949	4.70842	4.57629	4.76159
ADIPOQ	2.89482	3.02516	4.60283	3.44824	3.43634	2.89839	3.27093	3.38204	3.01148	4.64803	3.35616	3.61458	4.36649	4.78374	3.27194	2.88032	2.82834	3.88823	4.39362	3.08688	3.79769	3.38959	3.64802	3.02516	2.54124	4.05664	3.29124	4.696	3.42182	2.80821	3.28779	3.33332	3.63947	2.72718	3.31926	3.71967	3.5261	3.44241	3.26151	3.09787	3.44376	3.88629	3.99483	2.80776	3.58131	3.25049	4.1054	3.50422	3.66028
ADIPOR1	8.06635	8.43971	7.2826	7.85255	7.09608	7.0371	7.74311	7.93996	8.3906	8.08796	8.43725	7.95136	7.46306	9.02191	7.53723	8.10252	7.56869	7.48719	7.97279	7.62301	7.37347	7.66853	7.64267	7.7967	6.7828	8.13039	8.15767	8.08921	7.82782	8.18904	8.79751	7.48287	8.51427	8.82592	8.04233	8.02651	8.18958	8.57948	8.64542	7.55107	7.88471	7.47211	8.41046	8.54171	8.39825	7.5533	7.62835	8.49146	7.71645
ADIPOR2	3.94189	3.30361	4.38157	4.75215	5.02157	4.48292	4.63602	4.07313	4.47864	3.89286	3.43344	4.08178	4.84416	4.94211	4.25268	5.08449	5.36195	5.17954	4.71478	4.46988	5.25718	4.67335	4.74419	4.32532	5.64871	4.30631	4.49128	4.74202	3.78879	4.28156	4.97966	4.37035	4.02488	3.65376	4.44205	4.31803	3.82121	4.44205	3.65232	4.39606	4.19062	4.27346	3.90075	4.41131	3.26195	4.57101	4.06707	3.8108	4.76843
ADK	3.73718	3.89295	3.19324	4.40574	3.74559	4.35913	4.35632	4.44087	3.6641	4.47289	3.30821	4.25788	3.72924	4.07425	4.23317	4.17704	2.44673	4.06452	4.10148	3.94693	3.97008	4.08633	3.9706	4.12973	4.30063	3.69799	4.10511	4.33049	4.1153	3.95284	4.51454	3.31156	3.33689	3.78831	4.42388	4.34093	3.55946	4.12845	4.31256	4.28435	4.02778	4.19608	4.06652	3.75692	4.05272	4.59887	3.31462	4.02133	4.27379
ADM	10.7577	8.89959	10.5028	11.1609	8.54051	9.04201	10.8939	10.7275	6.93453	9.25037	10.7287	7.19118	6.92759	9.67678	11.1941	10.68	11.3726	8.96298	9.46114	8.88288	10.7735	9.39389	9.50326	9.37017	8.93281	10.2351	9.42142	7.75102	9.51422	9.79548	8.72943	8.24844	8.77108	7.90206	9.58534	9.1603	7.83816	10.522	10.3371	8.6495	10.69	9.34065	10.6087	10.4353	8.91274	8.57046	9.04874	11.6307	7.87671
ADM2	4.14517	3.57705	2.92437	5.68498	4.96857	2.87384	4.11057	3.61416	3.98557	4.08123	4.28736	4.43362	5.57235	2.94821	4.53475	4.95437	2.71694	3.76899	5.4299	4.34942	5.10001	3.14172	3.97295	5.6752	3.38829	3.18541	2.09565	3.48982	4.03945	3.82316	3.70108	3.40677	3.28565	3.95713	4.95552	3.19822	3.85219	3.27	5.48936	2.65268	3.82729	3.99426	3.25078	3.68637	3.1531	3.17218	3.97053	3.33152	4.50153
ADNP	7.76103	7.31412	7.30313	6.17977	5.29217	6.28925	6.94369	6.56648	7.30252	6.61381	6.74944	6.13842	6.67362	6.66111	6.78044	6.72059	6.67042	5.41802	6.06856	7.23897	5.75244	7.14396	6.27365	7.22463	5.87334	7.87634	6.79944	7.1562	6.98779	6.82404	7.40909	6.52775	7.14465	6.21565	6.78858	6.95811	6.58679	6.69393	6.26584	7.78055	6.80685	6.92024	5.98976	7.62523	6.3985	6.63597	5.75346	7.12825	5.99328
ADNP2	7.2119	5.45497	6.39583	6.84504	4.38564	5.31298	5.86454	6.96844	5.16153	6.4671	5.33884	5.55727	5.57758	5.37296	6.63439	7.3496	6.24183	6.13935	6.29691	5.83306	5.35872	6.54499	5.20027	6.70541	5.33005	5.30765	6.18302	6.16185	5.83165	6.09527	6.15788	5.37828	5.92327	6.63307	6.02943	5.94095	5.61044	6.78874	6.49045	6.73007	6.93779	5.75553	6.25324	5.67763	6.74887	6.53496	6.17493	6.35051	6.74482
ADO	5.91718	6.33288	5.51246	5.96265	4.91362	5.24238	6.03265	5.80799	5.67677	4.65395	5.50416	5.6261	5.54603	5.40592	5.69737	5.95359	5.50095	4.79467	5.39076	5.84246	4.66537	4.52619	6.03118	6.2655	5.19345	5.61967	5.56433	6.19122	6.66604	6.05323	5.94335	4.03059	5.74615	5.28674	6.20953	5.90085	5.34445	6.07611	5.26008	5.4294	5.67349	5.23922	6.55791	6.38854	6.23001	5.46605	5.27075	4.80652	5.69158
ADORA1	5.4956	4.89635	5.25009	5.88241	4.78589	3.95687	4.76394	4.45182	4.52362	6.83439	3.83974	5.45955	4.26629	5.31412	4.69918	4.47349	4.20124	5.2616	6.29053	5.95396	6.85156	5.86694	5.09647	4.81208	6.18168	5.91742	4.61167	4.78018	4.72867	4.77807	4.93432	6.48891	6.85233	6.23611	4.83029	4.55918	4.94196	5.60821	5.68428	5.17305	5.51398	4.83882	5.46899	6.52651	5.624	4.91341	4.8959	6.47666	5.70217
ADORA2A	5.6166	6.30802	6.63408	5.26383	5.51017	4.48009	4.72649	4.65978	4.6683	5.85516	5.30847	4.52117	4.00491	4.66967	4.40959	4.27306	4.54614	5.11114	4.20532	4.64365	4.5329	5.09198	4.53752	4.88386	4.26691	5.13661	4.55425	4.30996	5.07803	4.74591	4.52014	4.66945	5.06203	4.32832	4.38876	5.33174	4.76695	4.52117	4.60325	4.359	5.47117	4.72228	4.57582	5.25853	4.4734	4.37412	4.68859	4.41846	5.49172
ADORA2B	4.25896	3.46713	4.01632	3.45831	3.74622	3.73569	3.73944	3.50189	3.83129	3.62948	3.6978	3.73642	3.90874	3.80088	3.84771	3.79357	3.95784	3.72218	3.49525	3.68602	3.73854	3.55619	3.78614	3.72857	3.85564	3.52709	3.70398	3.71162	3.36168	3.50054	3.63721	3.71666	3.50087	3.95502	3.65181	3.75444	3.37898	3.50446	4.76738	3.57143	4.21197	3.52103	4.12023	3.48286	3.84007	3.94259	3.62317	3.58844	4.12249
ADORA3	3.84247	3.95853	5.29349	4.48731	5.52275	3.86163	4.45983	5.25979	4.01857	4.85703	4.31188	4.73495	4.42237	4.85518	4.59506	4.67259	4.36727	5.15249	4.94148	4.20999	3.91041	5.13452	4.65968	4.64947	4.44183	4.50333	4.53778	4.75735	4.8277	4.51772	4.71531	4.32189	4.82028	4.56293	4.44161	4.77438	4.97247	4.74496	4.80007	4.44262	4.89453	4.65914	4.54762	4.39629	4.79798	4.10849	5.15484	4.72311	4.41804
ADPGK	8.29488	8.26879	8.52742	8.38365	8.31317	8.38412	8.21542	8.20903	8.34901	8.40632	8.2057	8.29053	8.18826	8.30318	8.15403	8.26189	8.52774	8.5006	8.45176	8.66421	7.48547	8.45481	8.11888	8.39922	8.28257	8.57304	7.98262	8.45573	8.01707	7.88602	8.43861	8.42025	8.15948	8.11799	8.09967	8.3031	8.352	8.22823	7.44347	8.18693	8.03369	8.33403	7.83276	7.89524	7.99295	8.20315	8.53919	8.3801	8.00484
ADPRH	3.30433	3.67504	3.03976	3.24538	4.17195	3.53196	3.31386	3.78433	3.68933	3.65454	3.23022	3.16232	4.14535	4.01982	3.42691	3.53233	3.50353	4.18615	3.7083	3.41481	3.56718	4.90081	3.50002	5.96012	3.14066	3.74664	3.45644	3.28516	3.13755	4.14078	3.67341	3.20534	4.01627	3.81208	3.35222	4.75474	3.64685	3.35373	3.24392	3.3357	3.91573	3.56203	3.34	3.44611	3.34277	4.84537	4.16497	3.83586	3.18225
ADPRHL1	3.9621	3.93008	3.95962	3.66732	3.81409	4.02609	4.63577	4.38829	4.73691	4.33934	3.57635	4.14441	4.57854	4.05703	4.35397	3.14704	4.03876	3.74666	3.74149	5.03065	5.58236	4.29298	3.5019	3.55194	4.45581	4.05703	3.61383	3.32818	4.37658	4.34573	3.841	4.58466	4.02926	4.27069	4.68888	3.58076	4.23551	4.06257	3.37268	4.01814	3.79699	3.68786	3.33708	3.40125	4.24787	4.14322	4.44462	4.77131	3.4046
ADPRHL2	5.35521	6.55711	5.80724	5.85245	5.30942	7.28811	5.10136	5.33957	5.94515	5.92332	6.24602	6.63395	4.49717	5.51252	5.64636	5.07993	5.07993	4.3723	5.35601	8.61366	6.21361	5.39556	6.70035	4.70641	5.44086	6.85492	6.16536	6.33907	4.72722	6.18938	6.46943	6.7872	6.24027	4.46494	5.56446	5.66307	5.96199	5.8738	4.05571	5.20545	5.66427	6.08657	4.83252	6.64902	5.14985	6.27342	6.46352	5.16601	4.84955
ADRA1A	1.47057	1.6105	1.61837	1.75377	1.90119	1.72759	1.78676	1.42497	1.49187	1.51338	1.58528	1.79805	1.77785	1.54254	1.45234	2.15897	1.95453	1.90429	1.81689	1.54277	1.9283	1.58805	1.67941	1.52285	1.68788	1.52503	1.4834	1.55193	1.57087	1.49805	1.48223	1.81271	1.57062	1.78632	1.46868	1.65619	1.62122	1.5324	1.65507	1.56649	1.76431	1.55251	1.70606	1.62198	1.64586	1.60261	1.58929	1.39066	1.63067
ADRA1B	6.32575	5.95133	6.06437	6.1486	6.40711	6.29001	6.32681	6.01907	5.99821	6.27462	6.41246	6.02278	5.74751	6.19238	5.80771	6.30775	6.48648	6.3995	6.14267	6.28348	6.74029	6.20844	5.97395	5.93553	6.38818	5.91603	5.85381	5.81005	5.82627	6.08492	5.96887	6.76763	5.97545	5.95855	6.00524	6.29054	6.23383	5.74678	5.62565	5.97188	6.29229	6.12896	5.88802	6.11502	6.25384	6.10938	6.30192	6.21698	6.4991
ADRA1D	2.79596	2.70258	2.94687	2.97771	3.40824	2.56883	3.03105	2.86373	2.58467	2.89304	3.00378	2.93487	2.37179	3.34225	2.64848	3.56018	2.90374	3.37304	3.1383	3.29774	2.99563	3.07102	2.80414	2.4488	2.98416	2.68093	2.54453	2.72656	2.72696	2.86354	2.93617	3.20149	2.71332	2.73924	2.90778	2.83093	2.82774	2.52162	2.77275	2.50884	2.93781	2.82326	3.06353	2.8965	2.58063	2.77851	2.85843	2.82476	2.97137
ADRA2A	5.93333	7.46806	8.3121	4.74949	6.22002	3.99885	2.63701	3.79067	5.5895	4.15365	2.78089	7.82772	7.90433	6.38379	5.16222	7.73363	2.44083	7.36807	7.22871	3.21667	4.04477	5.84076	4.48933	6.61998	4.05435	6.70042	5.96436	7.80442	4.87143	4.38017	5.04218	4.92584	5.07002	5.01747	5.6611	6.68093	4.54859	5.07558	7.5031	5.08383	3.81899	5.95238	5.97978	6.08663	6.98663	4.63857	5.36157	4.4519	4.27793
ADRA2B	4.84241	6.32167	4.62891	4.96401	4.85081	4.64762	4.72182	5.00009	4.66965	4.58354	4.37946	3.9604	4.64362	5.33788	4.42007	4.83763	4.88653	4.83686	4.78832	5.32799	5.50652	4.69754	4.83284	5.50106	5.08513	4.65656	4.39438	4.55252	4.75413	5.06628	4.78552	4.72961	4.92185	4.72947	4.63678	4.63447	4.8291	4.40429	4.26768	4.57939	4.70037	4.5596	4.39945	4.38745	4.79491	4.72979	4.69886	5.24611	5.10257
ADRA2C	6.81573	6.38541	5.05351	4.98734	4.71565	5.33352	4.74267	5.27439	6.18553	4.5967	5.63395	5.3504	4.75882	5.22456	4.85828	4.94181	5.9889	4.99595	4.84685	6.60311	5.15893	7.75946	5.58657	5.99221	5.30579	5.33976	5.00974	5.789	5.65602	5.52521	5.80723	5.65587	5.76187	5.84487	5.8828	5.50857	4.48377	5.96874	4.91868	4.93733	6.34333	6.18356	4.83759	5.85252	5.31361	4.93556	5.05705	5.71199	4.84228
ADRB1	1.8334	1.91943	1.98095	2.16908	2.46408	1.75299	1.94054	1.99687	1.69623	2.08974	2.07581	1.67146	1.97561	1.96745	1.84143	4.2967	2.25718	2.12825	3.62479	1.90324	2.2984	2.23709	1.58743	1.75615	1.94065	1.81753	1.54999	2.59266	2.06386	1.84712	1.69778	2.00476	1.75525	1.87363	1.73496	1.77703	1.98285	1.75365	1.92182	1.54631	1.8482	2.00063	2.20856	1.73111	1.83784	1.75418	2.80568	1.7611	2.30659
ADRB2	4.42362	3.87908	4.88622	4.52341	7.69842	3.79368	4.28407	3.66817	3.95994	5.77517	5.95998	7.2141	4.29347	4.40541	4.56597	7.12307	3.6817	6.33875	5.5819	3.68013	4.04998	5.24562	4.92119	4.06774	4.69613	4.80952	3.87009	5.90428	4.71145	4.01147	4.75218	4.86151	5.16427	4.67908	4.07757	5.68152	5.3447	4.04033	4.30877	3.46676	3.7013	4.17318	4.30704	3.4942	5.4863	6.39737	4.98882	3.72082	7.3829
ADRB3	4.40009	4.66228	4.29734	4.48285	4.95462	4.26494	4.36484	4.52583	4.20119	4.35239	4.45144	4.36889	4.39533	4.59144	4.17729	4.88905	4.8593	4.91934	4.63532	4.28638	4.65487	4.10753	4.05444	4.54123	4.63734	4.43232	4.53347	4.47599	4.34739	4.05218	4.32985	4.57994	4.90684	4.95355	4.48766	4.34591	4.35018	4.86031	4.38399	4.0638	4.46098	4.75437	5.40754	4.02747	4.35112	4.34318	4.34673	4.3827	4.51009
ADRBK1	5.2748	5.14489	5.77096	5.35489	5.72531	5.80828	5.42116	5.64065	5.69856	5.57468	5.18084	5.64758	5.39065	5.17448	5.22558	5.2389	5.57016	5.98685	5.52523	5.60632	5.32471	5.29227	5.38477	5.19363	5.33945	5.0236	5.18739	5.34731	5.21338	5.37999	5.32654	5.74154	5.03599	5.34997	5.21001	5.36298	5.07913	4.82995	5.34493	5.15041	5.40398	5.48362	4.90285	5.33781	5.06342	5.19569	5.76965	5.64229	5.66737
ADRM1	7.41354	7.82022	9.97151	7.64102	6.82723	7.3565	7.70878	8.06657	7.5305	7.8946	7.99783	6.94812	6.60614	7.59243	7.47774	7.46241	7.26137	7.32923	6.72506	8.65597	7.55323	8.64933	6.93779	7.56254	7.02968	8.81981	7.40492	7.48732	8.26363	8.42395	8.16109	8.15675	8.72643	7.2101	7.74969	7.25678	8.18117	8.06048	7.09423	8.06208	7.94379	7.94871	8.02486	7.74659	7.22673	8.28754	6.94417	7.97326	7.86233
ADSL	5.98325	5.88208	5.21931	6.31541	5.09484	5.76929	5.59147	4.4356	5.35793	5.00497	6.44132	5.09337	5.37224	5.50115	5.89636	4.97588	5.38615	5.27855	2.47784	4.50373	4.92879	4.43433	4.79364	5.40336	5.26376	5.2864	5.51644	7.30571	4.63417	4.87031	5.81534	5.04578	4.97303	4.41873	5.1163	4.86695	4.42087	6.0191	5.47463	5.91696	5.12929	5.1369	5.5315	6.02734	4.94973	5.45842	5.43004	5.65662	5.40101
ADSS	6.80828	6.99826	5.42321	5.24886	3.67551	6.46859	6.33833	6.26544	6.38907	6.29205	5.90313	5.85745	6.40165	6.5145	6.79009	6.35072	6.99522	6.07965	6.28087	6.48733	4.89473	6.34729	6.62361	6.50849	6.05098	7.03266	6.65014	6.89669	6.49493	7.25809	6.98712	5.46471	7.15639	6.41249	6.79691	6.53575	5.77561	7.54529	7.23841	7.16934	7.11194	6.9148	6.84886	7.24817	6.43712	6.63376	5.70791	5.57683	6.3295
ADSSL1	6.68538	6.38159	6.27508	5.8335	4.29411	6.66904	6.02105	6.13954	7.30528	7.11474	7.33071	5.36172	6.41736	8.93966	6.60582	3.48591	5.86691	5.13062	4.81468	7.19614	6.07354	7.03608	4.15158	8.71608	5.55649	5.53113	6.80112	7.10686	6.88406	6.13427	5.54598	5.4944	5.9538	7.25924	6.21856	5.77187	8.946	4.9673	6.31872	6.21026	7.01642	5.71805	6.16196	5.84185	4.83986	5.47743	6.42016	6.7954	3.1886
AEBP1	7.12027	7.01037	6.898	7.53522	5.88766	6.51252	6.18214	6.67864	6.81463	8.04007	6.06563	6.43905	7.4518	7.4391	7.33731	5.39781	5.8018	6.62568	6.27314	7.57449	7.58455	7.86721	6.2143	7.26796	6.15532	7.90041	6.33781	7.58355	6.61038	6.67703	6.97966	7.27154	7.51966	6.48122	7.12799	7.99398	7.33459	7.12976	6.75552	6.653	6.97884	7.07644	6.48827	7.10955	6.88248	5.79028	7.66348	7.15734	7.01469
AEBP2	5.74399	5.75647	6.06981	5.52484	5.65116	4.32034	5.11309	5.50755	6.67849	5.7644	5.43705	5.12303	5.93681	5.61683	5.67992	5.74007	6.46919	5.86983	4.43485	6.13443	3.8788	5.091	5.89766	5.79843	6.96138	5.07839	6.26168	5.67779	5.94288	4.0569	5.83804	4.69762	5.385	5.5482	5.98675	5.41805	5.90257	5.54507	6.3116	6.62563	4.99102	5.93787	5.41139	5.64821	4.75868	5.15313	5.70026	4.87371	5.1218
AEN	3.09369	2.82951	3.36328	3.28026	3.36474	2.87825	3.20153	4.75309	3.16165	3.05864	3.22102	3.15924	2.57446	2.968	3.01017	3.20854	3.40523	3.10398	3.15412	3.08646	3.59514	3.23096	2.91957	3.05696	2.77143	3.45054	2.66605	3.00858	2.68536	2.90637	2.96685	4.05125	2.78271	2.93023	3.02625	2.82951	2.96764	3.52656	2.77976	3.00972	3.19908	3.20314	2.35684	2.93426	2.99133	3.12732	3.00107	3.44637	3.12732
AES	6.37913	6.10206	6.73193	6.35471	6.94473	6.15418	6.24214	6.02225	6.89849	6.51014	5.99242	6.95139	5.98545	6.61794	6.61819	6.85703	6.61748	6.28025	5.99409	5.56652	5.95918	7.06143	6.56579	5.89993	6.20863	6.50933	7.02429	6.82054	6.85817	6.13926	5.89211	6.44714	6.2972	6.02985	6.63012	6.61666	6.61376	6.71063	6.92598	6.15306	6.03095	6.38278	6.29148	6.0992	6.02701	6.1641	6.49745	7.58714	6.5299
AFAP1	5.23196	5.45341	5.49562	5.45851	5.96233	5.52558	5.33336	5.21612	5.53465	5.39111	5.36791	5.25263	5.31197	5.466	5.35776	5.99561	5.69665	6.0206	5.90731	5.65969	6.01261	5.29116	5.78003	5.33661	5.78003	5.32215	5.42659	5.39767	5.62488	4.90995	5.25047	6.05606	5.64075	5.39617	5.55478	5.91254	5.22711	5.40731	5.41625	5.54416	5.35324	5.49023	6.08461	5.66311	5.64485	5.36167	5.44483	5.45341	5.29257
AFAP1L1	3.01152	3.56033	3.66275	3.99143	3.31111	2.86748	3.13654	6.34254	3.73011	2.62164	2.18542	2.9242	2.97602	3.43496	3.31497	2.8632	4.23812	2.88811	3.16835	3.18811	2.61952	4.22937	4.07353	2.89057	2.8277	3.01294	3.96979	3.09078	2.65942	4.36986	3.10481	2.77123	3.45879	3.54197	2.96203	3.23911	3.34726	3.2257	3.22724	2.98972	2.866	3.11721	2.91389	2.67558	3.02571	2.87542	2.97323	2.95287	2.29651
AFAP1L2	4.09852	5.65248	7.51311	3.71247	4.81685	4.50651	4.09763	4.01094	5.32775	7.54196	5.94802	3.5189	6.2445	6.71462	4.74139	4.53611	4.45932	6.18485	5.07405	6.94604	4.93481	3.36115	4.77468	5.73819	4.92141	5.23656	4.91744	5.96955	4.95246	6.23533	6.62498	3.60125	4.38755	6.95151	7.1731	4.70031	5.41068	5.29791	4.62456	4.53213	3.69023	4.87531	5.35094	4.89403	4.46211	3.88841	6.14193	4.72661	4.33747
AFF1	3.76774	4.29184	4.52351	5.07245	4.96711	4.28292	5.30922	4.36601	4.37753	4.46083	4.61799	5.54391	4.44549	4.44524	5.26778	4.6992	4.6119	5.0081	5.52927	4.73678	4.04633	5.43395	5.14099	4.23241	4.35537	4.60614	5.34643	4.6876	5.19358	4.30902	4.59244	4.27279	5.52226	4.78263	4.02363	5.08481	4.97602	4.72016	4.91577	4.63949	5.02403	5.04751	4.93282	3.39822	4.84793	5.30422	4.78446	4.37157	5.48895
AFF2	2.50082	2.70883	2.79223	2.90932	3.30052	2.57875	3.46612	2.44599	2.85715	2.50519	2.48491	2.67485	2.59044	2.74376	2.56655	3.15928	2.59819	3.00439	2.78517	2.67008	2.64986	2.32389	2.78465	2.51669	2.55163	2.33923	2.47931	2.36594	2.94841	2.68834	3.23919	2.88243	2.81964	2.8874	3.49277	2.36208	2.56035	3.24153	2.80419	2.73958	2.96947	2.58242	2.7947	2.58607	2.37958	2.87458	2.81576	3.17459	3.22446
AFF3	2.2863	2.36944	2.61868	2.39998	2.90646	2.16247	2.33715	2.24295	2.56474	2.32965	2.46357	2.41744	2.59716	2.38443	1.98262	2.49545	3.06203	3.15759	2.6668	2.0642	2.56879	2.01019	2.16172	2.21415	2.55663	2.37392	2.36005	2.21602	2.44692	2.21904	2.23765	2.50516	2.5591	2.64159	2.00866	2.33276	2.51824	2.16	2.51389	2.35865	2.22249	2.64689	3.08669	2.52036	2.50033	2.34734	2.16236	2.26015	2.67244
AFF4	5.65759	5.79286	5.33929	4.90271	5.31312	5.57441	4.61252	4.8553	5.24907	5.49972	5.42879	5.62964	5.78043	5.42658	5.70183	4.93497	5.05661	5.02602	5.84686	5.2723	5.29268	5.53346	5.42961	5.49241	5.59835	5.4808	5.91325	5.49684	5.26892	5.79929	5.37561	4.57921	5.65167	4.56264	5.05185	5.42436	4.53312	5.6679	5.35218	5.41731	5.87547	5.25178	5.22991	5.85902	5.62175	5.78876	5.10624	5.46787	5.10787
AFG3L1	5.50033	5.01316	5.57422	5.19907	6.20248	5.97241	5.36976	5.10628	5.29561	6.17021	5.0347	5.55278	5.32618	5.30462	5.23161	5.70496	5.67492	5.74352	5.55837	5.2346	5.86103	5.69115	5.13241	5.12538	5.57098	4.71492	5.82342	5.24993	5.37099	5.76541	5.30598	5.76504	4.76135	5.64757	5.17227	5.24845	5.80443	4.80148	4.698	4.98761	5.40477	5.27937	5.28605	5.2149	5.3404	5.522	5.58506	5.43103	5.43601
AFG3L2	6.69027	6.65162	7.05715	6.83716	6.42927	6.60583	7.01334	7.16279	6.7374	8.01495	6.91445	6.54798	5.82945	6.5991	6.36599	6.16855	6.08644	6.89327	6.70409	7.22768	6.9827	7.28148	6.26924	6.25076	6.69393	7.0884	7.02941	6.79415	6.42299	7.22649	6.87748	6.36909	6.89928	6.54317	6.03958	5.96598	6.79406	6.67537	6.8999	6.75668	6.58908	6.26723	6.47957	6.70225	6.75629	6.85977	6.48412	6.50877	6.31501
AFG3L2P1	4.20072	3.91908	4.39483	4.47854	5.2587	4.48427	3.98857	4.22792	3.87033	4.9158	4.54282	4.59542	4.73738	4.47262	4.09942	4.45064	5.12025	5.03599	4.91238	4.66657	5.05724	4.58563	4.1158	4.42227	4.8798	4.45153	4.41374	3.77343	4.06799	3.88329	4.07653	4.63326	3.99453	4.26595	4.44977	4.42019	4.73204	4.21123	4.39395	3.96086	4.418	4.56387	4.60042	4.17586	4.05872	4.53062	4.78183	4.66113	4.94386
AFM	1.37974	1.32402	1.62338	1.15789	1.78845	2.71002	1.3186	1.61619	1.27275	1.55963	1.43523	1.63512	1.33032	1.17841	1.23405	2.33806	1.68842	1.82157	1.51604	1.1159	1.93111	1.38963	1.62679	1.13836	1.55779	1.19255	1.46152	1.01961	1.78166	1.4063	1.05916	1.4885	1.23086	1.52569	1.53298	1.12541	1.52334	1.12558	1.22658	1.30883	1.53306	1.32972	1.76963	1.59332	1.30924	1.57124	3.24691	1.20182	2.04376
AFMID	3.4925	3.20025	3.3693	3.32672	3.49402	3.12312	4.01979	4.31539	3.37401	3.42795	3.36848	3.12567	3.45875	3.44124	3.37062	4.20808	3.67697	3.36473	3.79323	3.45333	3.76297	3.55403	3.45174	3.48043	3.8677	3.12137	3.39683	3.1794	3.68833	3.1794	3.53232	3.83682	3.68984	3.258	3.68073	3.44316	3.44254	3.59193	3.32386	3.58895	3.71354	3.34917	3.53387	3.16327	3.42539	3.30386	3.44316	3.16681	3.58192
AFP	1.23433	1.45077	1.28285	1.35339	1.53716	1.25047	1.3988	1.35249	1.51662	1.33396	1.3866	1.57707	1.78995	1.39544	1.03772	2.0741	1.84734	1.82922	1.18135	1.28307	1.36762	1.69162	1.28661	1.21064	1.53558	1.48104	1.47965	1.08753	1.75286	1.20975	1.32938	1.60015	1.33898	1.46965	1.64018	1.43149	1.52344	1.14023	2.54619	1.32714	1.60015	1.64715	2.89774	1.16709	1.33721	1.50517	1.38576	1.68859	1.50855
AFTPH	4.07271	4.02036	4.25082	4.43826	3.48638	3.39377	3.55929	4.5475	4.50701	3.98636	3.60941	4.07623	3.23294	4.20085	4.47362	3.13073	3.88444	3.17072	3.6294	3.76105	3.27433	4.35642	3.81301	3.87074	3.73079	3.71767	4.3281	3.70453	4.39157	3.5107	4.40548	4.21213	4.32484	3.0865	3.43761	3.58405	3.90133	3.82106	3.82813	4.31557	3.9327	3.86558	3.48393	4.29388	4.44043	3.91741	3.55748	3.85434	3.85348
AGA	5.00507	4.8996	3.60392	3.77002	4.14078	3.33137	7.35302	6.72517	3.73319	4.12081	3.91809	4.00859	4.2967	4.32296	4.52394	6.39479	4.59878	3.86916	4.18153	4.13132	3.36755	4.1889	3.54183	5.72632	4.50624	3.95642	4.21714	5.03696	5.37844	4.55532	4.58336	4.56597	4.82765	4.16658	3.98037	5.70936	4.20796	5.04801	5.77446	5.43152	5.46085	5.21073	5.27628	6.04759	4.01047	3.49969	4.88757	3.4598	5.39004
AGAP1	4.22157	4.5726	4.67673	4.24162	3.90477	4.29425	3.85971	4.5815	4.58423	4.18386	3.89881	4.6847	4.33347	4.63918	4.74647	4.46712	4.76496	4.07057	4.02647	4.21067	3.59626	4.30084	4.63356	4.35625	4.68978	4.72976	4.11665	4.3079	4.02851	3.83002	4.14443	4.25305	4.21019	3.74583	4.42267	4.44646	3.85293	4.66439	4.13821	4.34016	4.43384	4.16911	4.2841	4.13671	4.36552	4.37683	3.97344	3.98753	4.23414
AGAP10	6.47188	6.71333	7.08329	6.59512	6.62019	7.66739	6.32654	6.71949	7.16311	6.86244	6.57192	6.72313	7.04268	6.84092	6.96257	6.27953	6.94159	6.10127	7.16563	7.14982	6.66545	6.57434	6.49669	6.25814	7.36925	6.86016	6.34522	7.53648	6.76529	6.31774	6.72678	6.82523	6.46241	5.55691	6.99553	6.95329	6.35966	7.03877	5.47466	5.90002	6.49977	6.35892	6.75171	6.19301	6.76749	7.08848	6.63296	6.56211	5.94528
AGAP11	6.55174	6.52635	7.21418	6.59377	6.34502	8.14661	5.7612	7.02319	7.58338	7.58315	6.32925	7.20501	6.64898	7.42318	7.53287	5.79443	6.31274	6.20098	7.00434	7.62678	6.82224	7.15004	6.9704	6.22171	7.37152	7.11423	6.07274	8.14868	6.66991	6.92093	6.93966	7.06238	6.8934	6.11032	7.49967	7.44161	6.66943	6.94103	4.72128	6.20592	6.91259	6.68621	5.5524	6.32155	6.72091	7.32905	6.83254	7.08018	6.16
AGAP2	5.2181	4.71079	4.9665	4.9338	5.65532	4.56136	5.14048	4.95683	4.8707	5.23861	5.23382	4.95622	5.31559	5.18025	4.82995	5.49077	5.35474	5.18139	5.1893	5.13521	5.67923	5.25955	5.07936	5.33554	5.41968	4.87405	4.94141	4.92091	4.95048	5.2735	5.19413	5.56969	4.83055	5.34244	4.94853	4.99185	5.11258	4.90296	4.9979	4.87536	4.96676	5.32781	5.10968	5.08837	4.90245	5.07931	5.49199	5.00469	5.49619
AGAP3	4.3797	4.38811	4.52642	4.49946	4.77087	4.26003	4.75334	4.55582	4.21293	4.64706	4.70526	4.50885	4.26461	4.3583	4.56939	4.21581	4.45763	4.28997	4.41214	4.74709	4.58514	4.52988	4.4246	4.2218	4.37117	4.70084	4.46474	4.40129	4.14067	4.57479	4.45907	4.91388	4.56725	4.48403	4.47161	4.58302	4.41273	4.47052	4.48096	4.24861	4.85952	4.21645	4.26416	4.88113	4.19634	4.46657	4.48947	4.387	5.06285
AGAP4	6.76872	6.42728	6.97468	6.84684	5.53381	7.66739	6.63213	6.59515	7.05876	6.78732	6.57192	6.72313	6.58294	6.53109	6.93304	6.67893	6.66696	6.26999	6.61107	6.79334	6.87478	6.57434	6.69606	6.39646	7.08376	6.56307	6.44365	7.53648	6.45919	6.47431	6.81004	6.82523	6.46241	5.55691	6.85195	6.66419	6.6113	6.366	5.47466	6.45919	6.82868	6.3427	6.21739	6.3803	6.49771	7.11645	6.45313	6.42628	6.71704
AGAP5	6.96776	6.61733	7.2075	6.90251	5.55544	7.68504	6.23582	6.71618	7.2744	7.34333	6.83943	7.00897	6.54234	7.12517	7.15887	5.99464	6.64185	6.06365	6.94306	7.12943	6.82109	7.09046	6.73597	6.70739	7.35419	7.01833	6.07384	7.70153	6.58187	6.52694	6.8045	6.79146	6.96616	5.85891	7.15226	6.8879	6.6009	6.9544	5.52951	6.04699	6.90265	6.60545	6.04138	6.34962	6.57134	7.10247	6.53423	6.84827	6.16159
AGAP6	6.62486	6.32934	7.23571	6.73069	5.27453	7.68504	6.26831	6.71618	7.20305	7.18092	6.42519	7.11516	6.70864	7.02904	7.15887	5.97889	6.70742	6.01351	7.47494	7.05168	6.4998	6.9518	6.73597	5.98056	7.2265	6.96479	6.07633	7.70153	6.92281	6.52694	6.82519	7.03763	6.74707	5.6017	7.0847	6.8879	6.4688	6.91807	5.24221	5.99376	6.80861	6.47421	5.9411	6.27637	6.60473	7.26847	6.76768	6.81213	6.06649
AGAP7	6.62486	6.32934	7.23571	6.73069	5.27453	7.68504	6.26831	6.71618	7.20305	7.18092	6.42519	7.11516	6.70864	7.02904	7.15887	5.97889	6.70742	6.01351	7.47494	7.05168	6.4998	6.9518	6.73597	5.98056	7.2265	6.96479	6.07633	7.70153	6.92281	6.52694	6.82519	7.03763	6.74707	5.6017	7.0847	6.8879	6.4688	6.91807	5.24221	5.99376	6.80861	6.47421	5.9411	6.27637	6.60473	7.26847	6.76768	6.81213	6.06649
AGAP8	6.41738	6.27796	7.19022	6.49401	5.27453	7.68504	5.99968	6.71618	7.20305	7.17272	6.08045	7.06506	6.54495	6.91886	7.15887	5.57276	6.40789	6.01351	7.14832	7.05168	6.4687	6.9518	6.73597	5.98056	7.2265	6.96479	5.93308	7.65507	6.73456	6.52694	6.67023	7.03763	6.74707	5.44618	7.0847	6.86285	6.44639	6.70238	4.58304	5.95441	6.80184	6.11181	5.62881	6.27637	6.49902	7.26847	6.76768	6.81213	6.06649
AGAP9	7.07441	6.77639	7.49791	7.02131	6.62019	7.70268	6.91406	7.02921	7.34733	7.55812	6.76264	7.29482	7.04268	7.40442	7.38469	6.65191	6.94159	6.09222	7.16563	7.31003	6.97672	7.32925	6.97524	6.75933	7.36925	7.26097	6.34522	7.77365	6.76529	6.73615	7.02904	6.86252	6.94142	5.55691	7.31745	7.06151	6.75192	7.03877	5.47466	6.57192	7.12227	6.35892	6.56101	6.59565	6.76749	7.11645	6.73847	7.19798	5.94528
AGBL2	2.07763	4.15028	4.11205	2.97695	2.53574	1.10374	1.66425	1.94303	2.84175	1.11923	5.40354	2.8929	3.39174	4.13474	2.11146	1.30407	1.31777	1.30376	2.02099	1.40119	1.889	1.60373	3.02704	3.51783	3.52825	1.31901	5.39477	1.98639	3.75222	2.46229	1.47411	1.35615	1.82884	1.52552	4.97518	2.1126	3.08119	3.90971	2.91679	4.89104	2.59094	3.40467	1.93539	1.42102	1.18403	1.71306	2.05244	2.51087	2.82871
AGBL3	4.00076	4.12702	4.9501	5.4108	3.55269	4.21979	4.2661	4.17162	3.76297	3.23421	3.95106	3.5697	4.27973	3.48049	4.51438	4.16634	4.6219	4.00019	4.2659	3.87941	2.84079	4.2794	5.18812	4.20478	4.21816	3.90634	5.47361	4.89286	4.56686	3.84797	4.36879	3.99115	3.84011	4.15723	4.28398	3.69189	3.14609	3.73103	5.34779	4.64503	4.21628	4.02834	3.97507	4.01628	4.37787	3.82937	3.68632	3.22865	3.14064
AGBL4	3.53694	3.57795	3.14502	3.07701	3.39295	3.46267	3.05079	2.74087	3.33144	3.03539	2.8072	3.49725	2.87231	3.15964	3.0141	3.12328	3.10191	3.05431	3.22437	2.9156	3.06097	2.81318	3.00714	3.09375	3.03294	3.00997	2.60109	3.02611	3.30593	2.59513	3.79857	3.1335	3.76059	2.90327	2.67624	2.8986	2.70994	2.75578	2.55548	2.78172	2.65587	2.83194	3.34944	3.47274	3.10686	2.83343	3.17368	2.81588	2.95396
AGBL5	5.06564	5.53763	4.66498	3.74511	3.44656	4.73968	3.71774	3.95821	3.82347	5.03922	4.50987	4.58818	3.98203	4.11836	4.62477	4.4708	5.32916	4.58469	4.29655	4.19852	3.9387	4.41328	4.19266	5.0437	3.44311	4.11369	4.59706	4.80542	4.15119	3.56354	3.68569	3.52299	4.2683	3.85652	4.42544	5.32329	3.97805	3.48512	5.17173	3.67889	3.95824	4.44005	4.61489	4.78349	3.90934	4.35721	3.92057	4.99367	4.0522
AGER	4.98637	5.17692	7.05	5.64648	7.14663	6.66397	5.35652	6.00849	7.11223	6.62148	6.24807	7.02912	5.46901	6.39122	5.10249	5.03891	5.78464	4.68305	5.42795	6.34173	6.04011	5.85386	6.77801	6.16487	5.68693	6.14454	6.5117	7.27632	7.00793	7.22544	6.49928	7.33261	7.02912	5.50216	6.13536	5.89204	6.24056	5.99261	4.96928	6.31232	5.4685	6.76582	5.32007	6.17323	6.25941	5.81956	7.01481	6.36607	5.40083
AGFG1	5.13833	5.71773	5.26045	5.1441	3.63656	6.02968	5.0198	5.91981	5.99167	5.14508	6.13483	5.49625	4.4413	5.26168	4.71096	4.83483	5.20969	4.42287	5.34411	5.55331	4.89788	4.58433	5.37101	4.86803	4.82327	5.20907	4.98949	5.9077	4.93375	5.64234	4.65657	4.93536	5.56715	5.57021	5.01548	5.1692	4.43898	6.08521	5.26666	5.45931	5.95337	5.56114	5.33852	4.87817	5.60217	4.40294	5.13133	5.04783	5.27998
AGFG2	4.27645	3.89926	4.17603	4.28564	4.30177	4.43971	4.37728	4.72825	4.81246	4.44351	4.42602	5.38776	4.38179	4.61535	4.15599	4.26361	4.39643	4.41426	3.72175	4.0269	4.71163	4.72357	5.0208	5.24888	4.45409	4.91037	4.5843	4.44856	4.73801	5.37164	5.02888	5.14505	4.1606	4.07087	3.61091	4.22796	3.78971	4.57586	4.4635	5.04015	5.07433	4.72353	4.02423	4.36812	4.95674	4.5856	4.38634	4.40071	4.2472
AGGF1	2.59423	3.4015	2.17805	1.92776	2.16558	2.12633	2.58699	2.18551	2.17828	1.80663	2.75727	2.1464	1.87933	1.81692	2.08278	2.21842	2.216	1.95459	1.97775	2.01864	1.8964	2.02938	1.84617	2.14071	2.31294	2.1337	2.50266	1.78437	2.44229	2.09727	2.28072	3.42103	2.79791	3.46342	2.09101	1.70844	2.29178	2.05402	2.07639	2.81099	2.10247	2.43765	2.32221	2.12542	2.29478	1.91227	2.09823	2.05208	1.81315
AGGF1P1	1.61661	4.2135	2.76476	1.95803	2.38317	2.27731	1.86958	3.07971	2.41937	2.18946	1.96136	2.58695	2.63672	1.95859	1.97255	2.05006	2.76688	2.33899	2.07286	2.1306	2.18442	2.72117	2.17454	2.82563	3.27291	1.80139	1.85909	2.28177	2.91259	2.19323	2.20593	2.72433	2.63916	1.64289	2.70017	2.08135	2.02174	2.56714	1.82507	1.73016	2.19749	2.67369	2.27567	2.33169	2.09107	2.30196	1.8896	1.95747	2.1145
AGGF1P2	1.61661	4.2135	2.76476	1.95803	2.38317	2.27731	1.86958	3.07971	2.41937	2.18946	1.96136	2.58695	2.63672	1.95859	1.97255	2.05006	2.76688	2.33899	2.07286	2.1306	2.18442	2.72117	2.17454	2.82563	3.27291	1.80139	1.85909	2.28177	2.91259	2.19323	2.20593	2.72433	2.63916	1.64289	2.70017	2.08135	2.02174	2.56714	1.82507	1.73016	2.19749	2.67369	2.27567	2.33169	2.09107	2.30196	1.8896	1.95747	2.1145
AGK	4.15775	5.58857	5.3834	4.95637	2.97823	5.44712	4.41962	4.05038	3.99207	4.61694	5.24256	5.2648	4.29754	5.2652	4.82878	4.54096	4.66555	4.37902	3.94897	5.78184	4.46338	4.3734	5.03695	4.91496	4.75042	5.41528	5.35257	4.80554	5.20897	5.14471	5.5831	4.64635	4.94872	5.03202	4.93888	5.0906	4.59182	6.13787	5.22579	6.45448	5.13513	4.45556	4.5164	5.05672	4.88061	4.69097	4.898	5.39062	4.51745
AGL	7.35995	7.49434	7.25748	7.24352	6.21742	6.96004	6.73332	6.79636	6.57984	6.85099	7.28865	6.7921	6.96364	7.07338	6.07213	6.99257	7.28065	6.52881	6.54259	7.22395	4.97359	7.59485	6.79584	6.6936	5.95234	6.99413	7.33447	7.32656	7.94149	7.1086	6.96747	7.14536	7.8	7.82659	6.92597	7.13529	6.45557	8.25067	8.27044	7.42042	7.27623	7.18959	6.5937	7.33027	7.13259	8.02318	6.48035	5.82151	6.58991
AGMAT	4.42911	4.51189	5.31034	4.72464	5.62282	4.78769	6.34157	5.29878	4.75591	4.87955	3.96296	4.85923	4.83505	3.67985	5.26016	4.69383	4.51602	4.78102	5.66686	5.15653	4.47153	4.39041	4.8575	3.83628	4.53316	4.85274	3.69821	4.38348	4.86761	5.36093	6.23684	4.64119	4.29911	5.19642	4.90716	4.32307	5.4169	6.30007	5.69083	5.6325	4.85092	5.0092	4.3696	4.68166	5.21608	5.00833	4.91832	5.02322	5.02663
AGPAT1	5.33566	5.57375	5.37015	5.47651	5.09007	6.10903	5.59926	5.47348	5.50731	5.11695	5.29965	5.50452	5.38402	5.19112	5.51105	5.6163	5.66432	5.05463	5.42485	5.64103	5.50419	4.99102	5.31289	5.26683	5.26471	5.97619	5.51161	6.33053	6.05331	5.32498	5.47769	5.97403	5.66079	5.48008	5.54526	5.51187	5.57078	5.35823	5.09699	5.38852	5.73262	5.51486	5.2919	5.16942	5.14447	5.26371	5.08936	5.71536	5.13392
AGPAT2	6.22486	5.4932	5.61782	5.63905	7.0074	5.50078	5.38261	6.03706	5.46908	5.57173	5.79875	5.56563	5.79221	6.17109	5.72838	6.6686	5.79068	5.75015	5.92068	5.41441	6.43403	5.98391	5.59491	5.68242	5.64795	5.48198	6.13662	5.4355	4.86716	5.80028	5.75157	5.89492	5.40756	5.54397	5.5037	5.78075	5.74694	5.42695	5.45964	5.43728	5.56458	5.48942	5.29163	5.66714	5.58688	5.56897	5.90387	5.67721	6.43831
AGPAT3	4.46956	3.91549	4.50814	4.61773	4.66766	5.00955	3.82892	4.56428	4.72363	4.59601	4.92503	5.23709	4.56445	4.45525	4.79941	4.8794	4.7176	4.96364	4.91575	4.4435	4.40617	4.43127	4.95373	4.10142	4.57797	4.59684	4.89187	4.74474	4.32618	4.70778	4.32098	5.23248	4.81733	4.28549	4.21138	4.48251	4.85034	4.56005	4.00015	4.36816	4.64818	4.71602	3.85529	4.05086	5.03744	4.17804	4.77241	4.79962	4.50502
AGPAT4	4.85767	4.8876	4.80597	5.1232	5.11094	5.15694	5.35177	4.33836	6.01582	5.39514	4.32037	3.37611	5.49379	6.01495	4.77713	4.31175	5.50046	5.63992	5.09314	5.88896	4.70077	5.833	4.99557	5.4683	5.25764	4.95333	4.81614	4.85767	4.56828	4.81941	4.75001	4.61897	5.14647	5.08407	5.20667	5.02616	4.38258	4.64686	5.10607	6.33084	4.8519	5.24124	5.82793	7.29978	5.33481	4.89108	5.92018	5.48692	4.64686
AGPAT5	3.46676	2.92991	2.36542	3.52219	2.48019	2.65	3.17057	3.07797	2.70993	3.2184	3.13767	2.66279	3.3596	2.60062	4.17982	2.13878	2.9839	1.9772	2.58545	2.78581	2.58339	3.27318	3.26481	2.60131	2.99706	2.66174	2.91968	2.49433	2.38259	3.28189	2.63851	2.16615	2.3737	2.68685	3.42633	3.0093	3.86563	3.76394	3.83733	3.53196	6.13729	2.39938	3.529	3.58506	3.68592	2.98275	2.80644	3.0269	2.55335
AGPAT6	6.32455	5.5579	5.81767	6.50448	6.0731	5.95279	6.13369	6.09955	6.08573	6.40803	7.97865	6.00638	6.03533	5.47079	6.22648	6.02863	6.10515	6.3295	6.76277	6.26083	6.1297	5.59741	5.1258	6.20025	6.35698	5.64952	5.8027	5.88493	6.14648	6.48309	5.98005	6.15452	6.01101	6.14405	6.14044	6.17886	6.43086	5.72407	5.68956	7.0017	5.91605	5.71005	6.91592	7.73374	5.85061	6.16306	5.8502	5.87251	6.19318
AGPAT9	3.15048	4.08794	3.715	4.38682	3.9589	3.92282	4.1904	3.96656	3.23519	5.61263	3.33542	4.92558	3.75199	4.63615	5.06044	5.49616	4.87943	6.11778	5.28177	3.78112	3.9748	3.70586	3.96957	3.82941	3.97903	3.45943	4.4211	4.65306	6.51327	4.85141	4.6974	5.09467	4.80117	5.57013	4.4317	3.70345	4.44149	4.90136	6.08403	3.60792	4.15888	5.1471	6.29407	3.01803	6.57234	3.29715	3.61768	5.81606	4.27779
AGPHD1	2.5658	2.57702	2.35798	2.51636	2.93645	2.14858	2.13235	2.1007	2.49723	2.48249	2.09084	3.17423	2.91484	2.28386	2.37441	2.3168	2.02746	3.1557	2.50559	3.12507	2.32205	2.5666	2.37644	2.29028	2.40085	3.49771	2.40449	3.19118	3.2298	3.59431	2.9045	2.61229	2.58396	2.55147	3.4608	2.39083	2.47495	3.40038	2.29374	2.21468	2.20806	2.57427	2.4207	2.37626	2.38602	2.88862	2.36151	2.86948	2.65791
AGPS	4.94869	5.18551	4.46244	4.77393	4.21915	5.28615	4.53767	4.96028	5.6089	4.4561	5.30636	5.79185	4.96859	3.61786	3.0337	5.38726	3.59616	4.5849	3.58086	4.44463	3.00915	4.20523	4.86583	5.49351	4.47809	4.36211	5.07681	4.81001	5.38372	4.46581	5.09703	3.69509	4.25228	5.02379	4.35997	4.71986	5.09216	4.65887	5.86521	5.59703	3.85982	4.53535	4.65517	3.47573	4.63619	5.53798	4.428	5.20187	5.01908
AGR2	3.97836	3.13574	3.8161	6.75335	3.59884	3.41179	3.39652	3.94378	2.9194	4.587	3.48405	3.24026	3.24009	4.20303	3.08361	7.12036	3.72319	4.29289	5.28467	2.98081	3.39843	3.53287	3.87811	3.26701	3.28719	3.48659	4.182	3.11155	4.19606	3.00768	2.90862	3.14773	3.46609	3.20359	3.24721	2.78529	3.46292	5.02257	7.30255	3.21037	3.12015	5.18829	4.29317	3.13629	2.95292	3.1525	5.12698	4.02694	3.65631
AGR3	1.97457	2.50297	4.25566	6.82484	2.07172	3.44968	1.87673	4.13275	1.71546	7.16941	2.14513	1.90852	2.22319	2.06397	1.89627	2.35016	1.3236	5.4371	4.75212	2.92175	1.85782	1.94586	3.33635	1.7488	5.19385	2.05047	4.10772	3.75707	3.26904	1.57883	1.59192	2.90325	2.08322	3.44925	5.08303	2.01973	1.49934	4.19433	6.83541	3.77097	1.93623	5.98399	5.23429	3.4212	1.92481	1.52938	2.96208	2.56225	2.08309
AGRN	10.9102	10.5671	11.2398	10.718	10.8037	10.4539	10.9712	11.2261	11.3558	11.2087	11.1911	11.0185	10.5214	11.1452	11.3277	10.3619	11.4429	11.0264	11.2926	11.0618	10.9692	10.6602	11.0885	10.5648	11.1911	11.1607	10.8684	10.9831	11.1139	11.3216	11.4269	11.5896	10.4753	11.4755	11.0801	11.0718	11.1341	10.8915	11.0593	10.472	10.4144	11.0413	11.5468	10.4934	10.906	10.8055	11.1348	10.315	9.87371
AGRP	3.87883	4.07023	4.25268	4.73197	4.77532	4.25825	4.20684	4.31956	4.18171	4.16253	4.00649	4.26133	4.36005	4.24267	4.14433	4.53494	4.30624	4.67274	4.12326	4.28059	4.91684	4.41981	4.42545	4.34668	4.77502	4.25428	4.01482	4.18605	4.42364	3.90138	4.50897	4.85334	4.22208	4.67005	4.09935	4.30382	4.27209	3.93674	4.25109	4.08191	4.59668	4.30334	4.15572	3.76104	3.8707	4.33079	4.46436	4.00968	4.58884
AGT	4.64991	4.455	3.81858	4.29785	3.94675	4.35127	3.7245	3.95885	4.04688	4.49689	4.23257	4.13494	4.42793	4.24899	4.21151	3.89228	3.65011	4.2761	3.57681	4.39112	4.1458	4.17314	4.64973	4.1554	3.95045	4.38584	4.36904	4.16035	4.94251	4.34037	4.63828	4.32094	4.38562	4.06407	4.46994	4.14371	4.21603	4.53424	4.63446	4.4803	4.33922	5.23892	4.65166	5.93647	4.65156	4.34328	4.4373	4.00943	4.28514
AGTPBP1	4.77831	4.55565	4.55565	3.75687	5.31904	4.16487	4.36742	5.1946	4.73449	5.10292	4.49451	4.03963	4.62399	4.72255	4.50056	5.41281	4.84228	4.44122	4.99496	3.96689	4.36342	4.59934	4.722	4.422	4.46036	4.66677	4.29374	4.88496	4.31367	4.75144	5.047	3.86385	4.12766	4.6816	4.60872	5.24395	5.45872	5.77174	5.69993	4.20316	5.68788	4.4496	4.5263	5.03387	4.66336	4.53225	4.11203	4.66263	5.34286
AGTR1	1.19622	1.03922	0.974315	0.849502	1.0394	1.15789	1.14734	1.14734	1.06361	0.954408	1.10898	1.06655	1.35234	1.07637	1.50943	1.48438	1.22951	1.27138	1.21072	1.26643	1.14667	1.02252	0.985375	1.07416	1.17054	1.06228	1.19449	1.0705	1.14426	1.22172	1.13837	1.05601	1.11716	1.16709	1.10147	1.0283	1.27644	1.11434	1.12086	1.14609	0.939229	1.30837	1.04046	1.15867	1.24515	1.03299	1.05278	0.921493	1.45384
AGTR2	1.52378	1.50586	1.49613	1.72934	2.10486	1.50541	1.48066	1.77958	1.58462	1.58807	1.88836	1.56835	1.63329	2.08034	1.7624	1.58047	1.58334	1.82102	1.88226	1.40231	1.65071	1.4432	1.54858	1.36517	1.77359	1.42865	1.36477	1.58234	1.80145	1.41753	1.56432	1.89499	1.50151	1.58968	1.59957	1.78226	1.73697	1.33505	1.53913	1.38336	1.30455	1.66757	1.69633	1.58693	1.73838	1.60436	1.79547	1.81474	1.85036
AGTRAP	4.41793	4.81146	4.89523	4.50895	5.07735	5.202	4.48072	4.5883	5.9527	5.41597	4.66833	5.04405	4.83744	4.66219	4.55192	4.75423	4.4949	4.89412	4.85036	4.81167	5.25676	4.68099	4.22691	5.13885	5.54995	4.65537	4.78467	4.79255	4.47331	6.20064	4.62083	5.16636	4.61134	4.79083	5.46034	4.5467	4.38806	4.14823	4.53964	5.11649	4.5198	5.11372	4.35656	4.71753	4.26679	5.69885	4.85224	4.50092	4.57882
AGXT	3.52148	3.49906	3.84635	3.79321	3.91473	3.48966	3.64601	3.63359	3.58853	3.66631	3.40022	3.97112	3.53229	3.60451	3.60108	3.59186	3.51236	4.02871	3.85254	3.66016	4.40965	3.87235	3.87329	3.49978	3.86661	3.72369	3.38772	3.6917	3.34675	3.81065	3.73463	4.31311	3.34986	3.70447	3.58853	3.81373	3.90867	3.509	3.48012	3.5865	3.61993	3.81644	3.57056	3.58895	3.41762	3.63345	4.05802	3.71978	3.77468
AGXT2	1.67159	1.57586	1.77973	2.11977	2.45386	1.35913	1.29165	1.34995	1.41646	1.30004	1.19585	1.37685	1.6958	1.53592	1.17137	2.3771	1.86502	1.95085	1.39392	1.69815	1.77276	1.90998	1.10301	1.44359	1.78853	1.69614	1.18211	1.4074	1.28448	1.36468	1.40366	1.68702	1.44068	1.55514	1.42387	1.28798	1.20183	1.44327	1.23215	1.60074	2.04664	1.56674	1.45985	1.64931	0.784686	1.74915	1.9289	1.83657	1.44136
AGXT2L1	1.25693	1.31034	1.24958	1.6294	1.84003	1.17104	1.24958	1.17686	1.17268	1.15767	1.21489	1.4289	1.07009	1.21917	1.11096	1.33364	1.19637	1.02172	1.26816	1.30875	1.07129	1.09732	1.31386	1.23057	0.938375	1.16327	1.12739	1.03099	1.16731	1.12136	0.890783	1.16653	1.02799	1.128	1.61884	1.00883	1.1234	1.23675	1.20952	1.25952	0.849881	1.24596	1.4746	1.25465	0.970877	1.12265	1.29835	1.07109	1.53975
AGXT2L2	5.85233	6.22139	6.03265	6.86644	7.04692	6.66419	5.94381	6.85588	7.013	6.91121	5.98339	7.22981	6.98696	7.18441	6.31045	5.6242	6.28191	7.00756	7.46167	6.50807	7.2348	6.88353	7.30741	6.34624	6.20221	6.62893	7.04048	6.99511	6.19905	5.87222	6.7463	6.57225	7.11617	6.62353	6.179	6.56101	6.47401	5.96311	5.58613	6.14579	6.50925	6.47434	6.01462	5.88128	6.29569	6.49659	6.92411	5.83415	6.24679
AHCTF1	5.79074	6.3004	4.84118	4.33103	3.63182	5.64732	4.45863	5.20339	4.79717	5.96168	5.60551	5.24204	5.52367	5.35026	5.4693	5.36846	5.04278	4.3651	4.78598	4.98327	4.16447	5.79485	5.5052	5.08531	4.85828	5.54707	5.41526	5.466	5.43396	5.11773	5.11491	4.61764	5.76715	4.69972	5.22572	4.972	3.99469	5.59822	5.63064	5.47854	4.266	5.73218	5.90497	5.80087	5.00291	4.96812	3.8119	4.66233	5.03904
AHCY	4.76807	5.22131	5.04771	5.44619	4.53958	5.22706	4.8562	4.93435	5.26649	4.81101	5.18235	5.13202	4.79584	4.70489	5.24075	4.28586	4.61422	4.01403	4.49794	6.12633	4.43598	4.71821	4.73184	5.13682	4.94855	4.98212	4.29218	4.92211	4.15672	6.13394	5.06053	4.95071	5.66119	4.32177	4.79615	3.70927	4.43233	6.92597	4.75871	5.8402	5.94058	4.6964	4.27446	4.29623	5.24063	5.2754	4.09087	5.07617	5.25819
AHCYL1	7.15822	8.47315	7.2333	6.75668	5.73765	7.5629	8.10408	6.97071	6.68471	7.52061	7.12423	7.40139	6.94013	7.54901	6.77727	7.12319	6.94684	6.65969	7.1517	7.70259	5.70917	7.88701	7.44247	7.65335	6.99993	7.6312	8.07369	7.95934	7.86798	7.12903	8.00006	7.28047	7.56598	7.41736	7.1325	7.6221	7.18135	8.75387	8.42456	7.74814	7.81274	7.79899	6.49733	8.24157	8.42998	6.73466	7.45562	7.32552	6.94529
AHCYL2	4.10295	4.36884	4.74757	4.68313	4.72053	4.87656	5.01126	4.15396	4.03089	4.23656	4.04246	4.77186	4.53144	4.16988	4.90116	4.18363	4.16714	4.1002	4.56703	4.78336	3.0991	4.35783	4.95067	5.46981	4.60043	4.47295	3.89928	3.91432	4.56292	4.21917	4.61167	3.83214	4.66066	4.17999	4.21319	3.886	4.25853	4.88608	4.84139	5.19568	4.22135	3.65988	4.22295	4.43171	4.53785	3.8418	4.1972	4.08537	5.65841
AHDC1	4.85934	4.91025	5.15252	4.8785	5.32553	4.94534	5.12117	5.11892	4.92151	5.07452	4.76109	5.07669	5.28292	5.04381	5.04827	5.15702	5.20717	5.49831	4.95054	5.01778	5.48965	5.12183	4.98081	4.86107	5.18576	5.0831	4.5513	4.82479	4.73219	4.91575	4.80159	5.28051	4.68383	4.84841	4.62302	4.8083	4.91609	4.61139	4.47086	4.7166	4.78279	5.0427	4.88471	4.70639	4.85952	5.26827	5.06353	4.95049	5.00306
AHI1	2.07576	2.29002	1.70601	1.66333	3.12891	2.84256	4.10391	2.38626	3.38506	2.05165	2.14697	2.01045	2.12638	2.29558	2.18517	2.16645	2.86718	2.63816	2.25065	2.59937	2.45995	1.82679	2.48547	1.96426	3.39101	2.23648	3.18716	2.35323	2.90154	1.95669	2.26166	2.35784	2.57459	2.35009	2.93469	3.48332	2.5475	2.34244	2.35422	3.11583	2.72416	2.18517	2.17728	2.94254	2.5066	2.38965	2.58295	2.6237	2.07463
AHNAK	7.153	7.68742	7.48734	7.44921	7.38499	7.66855	7.70284	7.52608	7.62952	7.28353	7.81566	7.76154	7.66762	8.04309	8.31302	6.53289	7.08803	7.1474	8.09733	8.44364	8.06776	7.89911	8.20023	7.64813	7.67865	8.20997	8.34054	8.19728	7.94896	7.82852	8.40931	8.00558	8.10686	8.13059	6.983	7.59243	7.43811	8.62281	7.64386	7.4864	8.08551	8.06574	6.87786	7.73367	8.68916	7.31147	8.26152	7.78339	7.40063
AHNAK2	8.33561	7.18004	7.37221	7.29512	6.45832	7.94218	7.1052	8.56302	9.3644	8.45444	6.43565	5.22825	7.81367	10.0314	9.0324	7.3871	5.8697	7.72028	8.12498	9.83266	8.64787	9.28851	7.30128	8.65846	8.17263	9.6191	9.29603	7.22074	8.48443	9.72248	6.58113	7.80212	9.86908	8.13882	7.44241	8.38667	7.40509	8.62377	7.71972	6.77189	8.45003	7.08933	7.88894	7.37067	9.27018	7.30839	7.79739	7.5849	7.02559
AHR	5.51291	3.45204	4.72633	6.05858	4.77458	4.31551	4.09442	4.66298	5.30448	4.00817	4.4816	6.39151	5.40102	5.13895	5.26014	4.84675	3.38704	6.12646	5.87645	3.97448	2.78776	3.47694	4.95997	5.27877	3.88431	3.96821	5.41753	5.98947	5.29388	4.59094	4.61024	4.54332	5.58536	6.59333	4.85219	4.69268	4.356	5.51893	6.7708	5.31851	4.10256	5.2468	5.50654	3.71418	5.68655	6.44459	4.88415	4.41924	4.23988
AHRR	4.61261	2.85948	2.5367	2.20946	2.89625	2.47629	2.40956	2.56748	2.38082	2.34823	2.51814	2.47687	2.30141	2.28368	2.32539	2.77501	2.47818	2.77086	2.66371	2.28453	2.62821	2.17366	2.79528	2.14738	2.37176	2.54009	2.56142	2.22912	2.26555	2.08882	1.99536	2.50488	2.27417	2.69909	2.57366	2.46066	2.4596	1.88536	2.56516	2.20287	2.40812	2.22041	2.6344	3.00428	2.27893	2.2661	2.5519	2.59645	2.33842
AHSA1	7.63157	7.40216	6.60135	6.28664	4.36165	6.91466	5.92068	6.23149	6.69151	7.16108	6.95001	6.35845	5.9506	6.1787	7.0886	5.20244	4.95304	5.4589	5.85553	7.48291	7.04299	7.24566	6.56212	6.7572	6.02125	7.67217	6.55137	6.82811	7.16765	8.28628	7.00939	6.53614	7.46226	6.62602	7.26897	6.91492	7.65399	7.86203	6.93059	7.64133	7.0324	6.87629	6.71058	6.65409	6.78741	6.44799	5.79207	6.94111	6.63016
AHSA2	5.43555	8.34095	6.77243	6.42	6.20566	6.27006	5.55214	7.01443	8.07568	7.20974	6.16875	7.03673	6.40574	7.67223	7.19857	4.47671	6.95793	4.89929	7.23949	8.6129	5.15372	7.63515	6.26989	7.1065	5.17616	8.06414	7.95656	7.00282	7.72278	6.81075	6.0505	6.77243	7.58834	4.45737	6.30765	6.36163	6.33195	7.14058	5.27234	6.97311	7.30119	5.98611	5.23526	6.31466	6.23986	7.30119	6.41649	6.43909	5.29218
AHSG	1.53801	6.39664	2.89888	1.99137	1.45849	1.92383	1.07393	3.53907	1.0753	1.62201	1.47092	1.22614	1.4967	1.30296	1.67702	1.31111	6.79272	1.4541	1.07308	1.30642	3.22393	1.69925	1.87779	3.93917	3.12034	4.91824	1.54594	1.07783	1.43389	0.96285	5.37974	1.6978	1.42049	2.32664	2.55965	1.19344	2.01468	1.06646	2.65253	1.17753	1.05806	5.30211	4.41913	1.34626	1.86219	2.20654	1.8548	4.69695	1.34912
AHSP	1.85469	1.94672	2.46732	2.80565	3.05637	2.2531	1.94672	2.19557	1.84485	1.91986	2.00142	2.32726	1.86007	2.29122	2.17031	2.17973	2.89641	2.53989	2.64908	2.33083	2.56794	2.00205	2.05311	2.13373	2.87907	2.16443	1.74581	1.96934	2.30948	1.73612	2.38602	2.53252	1.97536	2.31625	2.22391	1.83928	1.95845	2.01221	1.9784	2.20457	2.38856	2.17556	2.58167	2.2666	2.4718	2.323	2.28523	2.12361	2.41487
AICDA	2.34018	2.24551	1.96561	2.37987	2.72821	2.20374	2.0541	2.52744	2.51191	2.10471	2.29946	2.20718	2.40177	1.96709	2.29536	2.46367	2.3939	2.36453	2.65191	2.22649	2.44195	2.25263	2.40644	2.0182	2.25473	2.24137	2.21122	2.11125	1.96918	2.05761	2.19543	2.51728	2.22614	2.4688	2.55727	2.23518	2.24426	1.98928	2.39963	1.93392	2.57714	2.56455	2.59284	2.14851	2.01473	2.46548	2.57534	2.06004	2.55695
AIDA	6.20786	6.31422	5.43064	5.80262	5.2997	5.64319	5.9279	5.41559	5.27794	5.91049	6.67323	5.46758	5.79057	5.59108	5.9346	5.84395	5.29402	6.02594	5.69681	5.83832	5.71303	6.51271	6.02135	5.56359	4.80865	5.81461	5.00925	6.23957	5.55072	6.72051	6.36459	5.37044	6.3279	5.82736	5.93662	5.99494	6.19966	6.26467	7.00728	6.21394	5.29901	5.97335	6.19251	6.68882	6.59182	5.23974	5.39037	5.79871	5.68855
AIF1	2.41692	3.22341	3.05534	3.18485	2.47199	2.61333	3.1246	3.50844	3.26776	4.04589	3.5582	4.53716	3.26427	3.13697	2.90122	2.56923	2.34232	2.89447	3.85114	2.75922	3.3654	3.75081	3.31245	3.10269	2.70137	3.103	3.59191	3.91674	2.54242	3.18429	4.18053	3.39768	4.16476	3.65693	2.88646	4.13361	3.31052	3.49965	3.28626	2.17893	3.21605	3.2854	2.72046	2.24863	3.95314	2.83148	3.775	2.67056	3.73985
AIF1L	9.30278	10.0685	8.83442	8.16129	8.39137	8.70369	9.16351	9.11437	9.00774	9.19066	9.93002	7.79917	8.86641	8.79621	9.16267	7.15669	8.03328	9.25763	7.17252	8.92763	10.5668	9.90801	8.11365	9.25275	8.20725	9.81439	9.65271	9.14185	9.73424	10.6563	8.98855	9.13096	8.70762	9.83019	9.30176	9.15897	9.14918	9.09243	9.24385	10.0368	9.09318	9.44036	8.3099	9.38945	8.90556	9.3778	7.6379	9.62427	8.04416
AIFM1	5.04581	4.54385	5.38457	5.2854	5.36324	6.55215	6.54598	6.13523	5.42496	4.88991	5.13485	5.27744	4.89555	5.89914	5.63079	4.8192	4.95848	4.74679	5.07324	4.88848	5.1257	5.4619	5.6498	5.56184	4.7206	5.05833	6.44868	4.75224	5.43857	6.46968	4.03198	4.99566	5.71848	5.09936	4.40346	5.35225	5.85799	5.76862	5.94449	5.80762	5.71889	4.8259	4.65695	5.36789	5.45941	5.67124	5.20596	4.29387	4.85987
AIFM2	5.18105	5.14246	4.53919	4.90507	5.24769	4.85548	4.71706	5.04927	4.88363	5.08728	4.71913	5.17375	4.78958	4.98421	4.97314	5.29904	4.84451	5.01957	4.7602	5.46638	5.3457	4.93219	4.69459	5.05006	4.6892	4.94769	4.63064	4.85923	4.52779	5.52142	5.17011	5.25353	5.12077	4.93532	4.85546	5.01201	4.51797	4.89401	4.91361	4.78297	5.22683	4.98978	4.96774	5.16181	4.85099	5.13576	4.63817	4.64438	4.8608
AIFM3	9.80788	4.21724	4.52177	4.26444	4.60176	3.89182	7.67605	5.53106	6.73279	5.50857	4.29534	5.03161	6.34961	9.16983	3.67354	3.77719	4.93704	9.51774	4.51425	5.33105	5.094	5.97951	4.64064	5.05721	4.45426	6.24603	4.45568	5.28766	4.86534	5.98167	7.23051	4.56849	5.47141	7.18954	4.60711	5.83981	4.98177	5.60989	4.25228	4.40911	5.00713	5.69274	4.98579	5.26726	4.27328	3.93557	5.15488	6.02557	4.80148
AIG1	3.8538	3.09563	3.01926	2.29368	3.14941	2.97643	3.51516	3.14844	3.79465	2.52451	2.04913	2.97724	3.14681	3.70095	2.29618	3.87172	2.38856	2.87456	2.13922	3.35857	3.00929	3.70463	3.27793	3.44795	2.82123	3.43152	3.55421	3.43828	3.87597	2.7023	3.37533	2.74219	3.97904	3.55872	2.84341	3.81344	2.81704	3.55464	4.62547	4.32169	3.46885	2.34929	2.54754	4.43087	2.66562	2.96538	2.79649	3.79956	2.74371
AIM1	6.49965	4.82564	4.70739	5.44795	5.83652	5.0226	5.56725	4.87907	6.64353	4.83235	4.21794	5.31519	6.36721	5.90818	5.62169	5.04402	6.65872	5.45506	4.91241	4.19681	4.86115	4.76208	5.92842	4.2264	4.67063	5.97362	5.43801	4.59806	5.72897	6.30395	4.7422	4.7955	5.11573	4.19651	4.1121	5.61895	5.33827	4.91087	6.56857	6.73527	5.39073	6.81525	3.41637	4.80337	7.31305	4.92257	5.27136	6.4604	6.36239
AIM1L	4.88221	4.64286	4.48606	4.46943	5.13216	4.35933	5.20179	5.08263	4.52386	4.94088	4.89154	4.48661	4.95305	4.69642	4.43895	4.93931	5.19667	4.655	4.82778	4.1559	5.05761	4.75074	4.68388	4.33604	4.76283	4.79981	5.36522	4.00998	4.74285	4.77529	4.37848	4.70282	4.26857	4.65029	4.36346	4.72067	5.19637	4.34268	4.79234	4.7543	4.73647	4.71575	4.90074	4.8009	4.31639	4.61821	4.46221	4.68163	4.81132
AIM2	2.55068	1.52889	1.91575	3.17662	5.18079	1.38989	2.30564	3.18851	3.27235	4.00224	4.46058	4.84546	2.33329	1.69117	3.21277	1.87913	1.65145	2.2757	1.95346	4.43652	2.20311	3.94881	2.53836	1.54119	1.58788	3.17478	2.73113	3.98306	1.76534	2.72204	4.4199	3.19771	5.03355	1.72428	1.61074	4.2302	2.83846	2.19584	2.59167	1.68398	3.10808	2.16283	2.53329	1.19473	3.48728	1.87339	5.13579	1.76534	6.00219
AIMP1	4.59054	4.82995	4.51476	4.73586	4.89097	4.94198	4.95157	4.81504	3.94266	4.72659	5.05877	5.42358	5.30855	4.51067	5.65636	4.65114	3.31268	4.75596	4.65916	4.19877	3.07746	3.66397	5.44619	3.68278	5.22632	4.49896	5.13922	4.37182	4.93501	5.00185	4.77061	4.08887	4.77429	4.47414	4.77803	4.92021	4.97536	5.2074	6.04055	5.11775	4.32687	4.67796	5.17936	5.01879	5.03807	4.34378	4.97313	4.65423	4.06336
AIMP2	6.99536	6.61649	6.87176	6.64281	6.45579	6.52036	6.59564	6.41974	6.28673	6.81897	6.74174	6.89616	6.32188	6.50262	6.162	6.8404	6.8186	6.3877	6.15912	6.66777	6.45541	6.59389	6.64702	6.30889	6.69428	6.7662	5.99899	6.67749	6.25225	6.33038	6.60686	6.89912	6.07569	6.03675	6.53934	6.25225	6.57529	6.39237	6.23686	6.68148	6.50713	6.64317	6.01796	6.41189	6.31142	6.9558	6.57529	6.60946	6.40255
AIP	8.13396	8.50941	7.62948	8.22517	6.5323	7.86332	7.9028	7.72924	7.87908	8.18947	8.24033	7.39325	6.94721	7.49109	8.57578	7.07635	6.69377	7.37124	7.28988	8.31149	7.64339	8.82398	7.6685	8.31592	6.94664	8.66952	8.16535	8.35975	8.54738	8.88456	8.31491	7.66691	8.35697	7.94705	8.46579	8.57682	8.59287	8.64472	8.19656	8.55412	8.2936	8.55321	8.05723	8.19814	8.02749	7.67861	7.7134	8.66618	8.16236
AIPL1	2.60161	2.44693	2.59777	2.69883	3.09892	2.65145	2.59715	2.86469	2.74944	2.60296	2.87818	2.88882	2.85824	2.75196	2.47418	3.23852	2.76224	3.14331	2.86632	2.67582	2.93677	2.67748	2.44455	2.67232	2.811	2.73632	2.38568	2.4983	2.56035	2.77346	2.55161	2.89566	2.62115	2.80773	2.59348	2.66449	2.74851	2.3398	2.6697	2.33903	2.72494	2.77712	2.8234	2.66175	2.81548	2.6969	2.56874	2.61445	3.1469
AIRE	4.65937	4.23306	4.35501	4.59172	4.99709	4.54763	4.32748	4.51855	4.49677	4.15885	4.52801	4.49601	4.32818	4.50902	4.12952	4.81463	4.78526	4.70996	4.39434	4.118	4.98244	4.24424	4.56419	4.12859	4.80998	4.37904	3.84715	3.89798	4.47312	4.18777	4.08216	4.73712	4.3687	4.56397	4.48049	4.41239	4.60003	4.37871	4.08895	4.31481	4.3013	4.30641	4.43391	4.3687	4.28545	4.72071	4.669	4.57146	4.89305
AJAP1	1.85181	2.33598	2.60532	2.10562	2.19364	2.93463	2.4332	2.83967	2.10297	4.86654	3.89816	2.00401	2.3463	3.15843	3.69618	2.04045	2.39037	4.20092	2.52413	3.57691	2.81692	3.78741	2.3845	2.35758	2.80012	4.93809	1.86509	3.37917	2.11617	2.71077	2.92771	2.42719	2.06759	3.38694	3.92412	3.11002	2.17609	3.63916	2.15719	2.05	2.63675	2.31556	3.95864	2.33997	1.91525	2.42777	1.91067	1.94506	2.3255
AK1	4.61226	5.25223	4.62791	5.02598	4.94496	4.8778	5.14946	5.20387	4.64823	5.50187	4.49207	4.82863	4.53137	4.83498	5.06952	4.46274	4.20031	4.50653	4.64501	5.60939	4.97339	4.80862	4.5684	4.62188	4.33564	5.32216	4.64681	5.06536	4.63862	5.48029	4.87673	5.22403	5.07485	4.53158	5.29434	5.19811	4.87109	4.49653	4.74336	4.68812	4.63477	4.52062	4.52293	4.76547	4.85473	4.65765	4.9726	5.40968	4.66386
AK2	7.43479	7.45611	7.04824	6.51599	6.72324	8.08869	7.2463	7.08186	7.62477	7.61429	7.09475	7.30744	6.95559	7.25651	6.93447	6.93482	7.41774	6.34339	6.86614	7.50209	7.78572	7.12248	7.83217	6.98552	7.60957	8.06369	7.22076	7.72571	6.97885	7.87775	7.81951	7.18614	7.17532	7.78277	6.79612	7.22275	7.4373	7.86255	7.60497	7.5391	7.82161	7.83792	6.98654	6.99825	7.35249	7.61776	7.4101	7.38196	7.27664
AK3	5.55871	5.27168	5.27648	5.66883	5.71508	6.87636	6.23306	6.94536	5.01192	5.6204	5.01618	5.81615	5.19447	5.55245	5.25363	5.89225	6.36195	5.58963	5.41748	5.09933	5.86671	5.96368	6.12675	4.94656	5.941	6.26526	5.83037	5.28176	5.33664	6.83502	5.48658	6.16556	5.39166	6.5298	5.48052	5.46182	5.21496	5.09447	5.5008	5.45814	5.84915	5.7565	5.19784	5.62404	5.6924	5.66449	5.60039	5.54153	5.8167
AK3L2	7.9688	6.39672	6.89999	6.99092	3.81534	6.06548	6.80504	5.99745	5.79723	7.23528	5.9718	7.39428	4.77905	7.00171	6.26751	4.63915	7.50908	5.22297	6.9785	7.11077	6.27317	6.88847	6.05204	6.07493	5.5733	7.14101	7.5505	6.94154	6.33084	7.36461	5.78918	6.05483	6.42657	6.95384	7.16846	7.21617	7.13286	6.27693	8.19157	6.68695	7.35062	7.24127	6.59253	7.67002	7.07754	6.66659	6.3922	6.97854	4.56584
AK5	1.90585	1.49658	1.55302	1.17463	1.32445	1.61887	0.870439	1.31721	1.36174	2.98388	1.84574	1.70163	1.28431	2.80831	3.13232	2.23524	2.33313	1.30759	3.59331	1.13504	1.56057	1.70977	1.42156	1.38849	1.62071	2.15498	2.35157	1.38138	1.61491	1.47613	1.48066	1.72984	1.7889	1.75289	3.16136	2.05186	1.34549	2.02791	1.62012	2.02288	1.63742	2.42773	2.31957	3.32356	1.22875	1.28068	1.91361	1.07109	1.48201
AK7	3.54264	3.09976	3.60749	3.2291	3.58427	2.97395	3.992	3.91265	3.22246	3.34999	3.72901	3.26491	3.01327	2.94395	3.12941	3.77256	3.67691	3.57226	3.10377	3.26553	3.57055	2.95417	3.26728	3.05447	3.30493	2.90714	3.74667	3.03722	3.409	3.36047	3.48067	3.24376	3.25501	3.94921	4.31052	3.08952	3.31072	3.19742	4.02705	3.64248	3.8221	3.1978	3.22522	3.32395	3.34525	3.06529	3.26004	2.97721	4.02545
AKAP1	7.12582	6.46011	5.70144	6.48829	5.62928	6.88745	5.56304	6.71231	5.88641	6.60084	4.50525	7.12874	5.74581	4.83748	7.33396	7.90168	7.38069	6.05073	5.17017	5.74897	5.71036	6.41877	5.36179	5.58483	6.00203	6.63485	6.44935	6.43851	5.64758	6.81918	6.30984	6.82002	7.1086	5.72575	6.03948	6.39108	5.01797	7.14188	7.20022	6.99167	7.07939	5.97842	5.35006	6.47427	5.85693	6.98129	5.69132	6.52039	6.31142
AKAP10	4.88034	4.67972	4.22785	4.44799	3.96233	4.24222	3.89004	4.74383	4.74107	4.54817	4.57366	4.57915	4.60925	4.87584	4.60637	3.97157	3.79291	4.48538	4.48277	4.97123	3.69396	4.53993	4.78095	3.94504	3.73014	4.34668	4.60846	4.68291	4.63914	4.65207	5.0552	4.5195	4.70866	4.82765	4.46692	4.6605	4.49841	4.76771	4.8518	4.75686	4.81851	4.84318	4.22816	4.93752	4.62163	4.72749	4.20402	4.65989	4.66703
AKAP11	4.60862	4.55849	4.71576	4.90491	4.8101	4.34525	4.63679	4.80645	5.28757	5.04824	4.60145	4.72963	5.1026	5.20548	4.82282	5.1739	4.62561	5.23364	5.26318	4.56379	4.43089	4.81702	5.07672	4.8526	4.97813	5.19999	5.2295	4.54407	5.19456	5.12073	4.71985	4.48459	4.96312	4.89245	4.60159	5.17725	4.72536	5.47878	5.32508	5.075	4.50802	5.3195	4.6417	5.10533	4.95285	4.69683	4.44528	4.71704	5.05588
AKAP12	3.56968	5.09907	5.37892	3.32177	3.7625	3.27263	2.43708	4.15944	3.88006	5.90229	3.75809	3.34659	4.16986	5.71763	5.70097	4.14328	5.78688	4.9368	4.43167	4.97779	6.11194	5.72389	4.87409	4.17978	3.90537	4.81023	3.62393	5.66765	5.12963	4.51034	4.50658	5.42774	5.63978	5.63799	5.32088	5.25192	4.28738	4.94134	4.14039	5.46769	5.46049	5.40695	5.34455	2.55456	4.41353	3.55025	4.72574	5.76695	3.73559
AKAP13	6.12053	5.68632	6.04588	5.9155	5.75266	6.30387	5.40142	5.92352	5.97607	6.09002	5.7531	5.83729	6.09621	6.12145	5.52689	5.58354	5.33763	6.21958	5.96247	5.87238	6.1746	5.71247	6.10036	6.20739	5.89057	6.33699	5.84956	5.8499	6.16322	5.82336	5.76114	5.63837	6.00654	5.7714	5.72254	6.52811	5.91085	5.53399	4.96477	5.86928	6.20063	5.99442	5.71877	5.88822	5.9985	5.61377	6.25254	6.09121	6.07205
AKAP14	1.88552	1.06045	6.02947	2.30017	1.94147	2.31452	3.05303	2.25831	1.55317	1.70793	1.30672	3.003	1.46998	2.18236	1.51809	4.44186	1.77146	1.80578	1.26847	1.3241	2.04989	1.72675	1.69916	2.47011	2.96156	1.50794	1.95029	1.5595	1.6809	2.71871	1.34173	1.69942	1.91173	1.99662	8.3423	1.48268	2.00756	3.45396	1.26237	4.99633	1.46102	2.00246	1.69053	1.90852	1.70793	1.70083	1.77312	3.97788	1.39313
AKAP17A	6.03019	6.15942	6.22331	6.66531	6.53386	6.36842	6.39205	6.19517	5.95133	6.38231	6.21998	6.10097	6.19841	6.1551	6.13871	6.23378	6.54951	6.52833	6.25519	5.43705	6.5775	6.14496	6.07257	6.16723	6.18186	6.26913	6.09445	6.11736	5.85119	5.93626	6.15837	5.76876	6.22429	6.25816	6.08616	6.23421	6.15282	6.07379	6.10685	5.97004	6.36605	6.19546	6.25323	6.32923	5.95932	6.24978	6.32571	6.32947	6.51209
AKAP2	3.54616	5.50704	5.20851	5.50071	5.85115	4.21824	4.85147	5.68571	4.75218	4.71832	4.33736	5.26914	4.77777	4.98225	5.52213	6.14082	3.54369	4.91281	4.96143	5.25771	3.59175	5.09443	5.03138	4.726	3.32039	5.23668	4.46294	5.71693	5.52166	5.44522	5.42206	4.48078	5.23614	4.68557	4.93733	6.93036	5.93652	4.52813	5.02911	5.0042	6.16464	4.72457	6.00147	4.93407	6.28668	4.15103	5.53444	5.38058	6.04047
AKAP3	4.33357	4.51393	5.03662	5.15303	5.19988	3.749	4.86151	4.60636	5.56882	4.53234	4.57176	5.21241	4.26441	5.09112	4.91493	5.2236	5.13611	5.11897	5.03465	4.48811	4.77899	4.78963	4.43732	4.8405	5.59836	3.96642	4.55477	5.45198	5.17464	4.43398	4.64429	4.34864	4.79272	5.25989	4.30293	4.42989	4.96723	4.2326	5.24091	4.63765	4.8397	3.66766	4.56467	5.2735	3.77023	5.19782	4.46694	4.41917	4.63054
AKAP4	2.11437	2.09417	2.41427	2.42377	2.57536	1.88326	2.5618	2.18692	2.34479	1.9697	2.08332	2.444	2.1949	2.42377	2.3892	2.51428	2.39341	2.33266	2.32099	2.07873	2.53717	2.45098	2.4065	2.21564	2.25367	1.93844	2.02301	2.32389	2.50356	1.98437	2.46514	2.29631	2.46243	2.14042	2.21514	2.38764	2.01117	1.98119	2.12676	1.9951	2.39444	2.2	1.97839	2.39341	2.11004	2.32848	2.4446	2.45613	2.33818
AKAP5	1.79637	1.28145	2.11945	1.83271	2.0185	1.11926	1.06231	2.194	1.73846	1.50673	1.45579	2.21396	2.02196	1.44326	2.24348	1.27082	2.41894	1.56909	2.18044	1.58793	1.66808	1.64356	2.03701	1.79892	1.69268	1.63369	1.37322	1.59747	1.1794	1.51912	1.35137	1.32795	1.29387	1.50284	1.7953	1.65182	1.44994	1.51082	1.59245	1.54191	1.46713	1.6202	1.49609	1.562	1.73642	2.06207	1.38709	1.41144	2.14935
AKAP6	1.6314	1.49789	1.62696	1.46444	1.51934	1.3244	1.47983	1.43043	1.15438	2.57379	1.96214	1.11593	1.62273	1.49648	1.24326	1.67636	1.42809	1.90854	1.44036	1.46824	1.59107	1.39872	1.46375	1.71207	1.35771	1.5308	1.53378	1.31793	1.26199	1.19388	1.73296	1.8486	1.328	1.36923	1.54976	1.45967	1.291	1.15931	1.47102	1.25693	1.54254	1.51301	1.5647	1.51101	1.6978	1.45618	1.48306	1.22875	1.40896
AKAP7	4.18376	4.77038	4.84155	4.99649	5.35339	5.09886	5.33854	4.55434	4.67535	5.20183	4.09159	4.17441	4.84464	4.98884	5.14662	5.71509	5.51491	4.53397	4.94248	5.03775	4.8269	4.57957	4.64489	4.80847	5.05365	4.56859	4.44032	4.92709	5.20478	4.57777	4.78296	4.62063	5.16929	4.43513	4.58854	5.5754	5.95319	5.87338	5.38638	4.91575	4.29439	5.08054	5.40516	5.45714	4.67195	4.85867	5.3583	4.59774	5.70745
AKAP8	6.04063	5.94708	6.0489	5.29907	6.13757	6.23812	5.67362	6.22703	6.17136	6.01832	6.03743	5.8815	5.85896	6.00527	5.95089	5.51942	5.82103	5.88363	6.15194	6.35295	6.09809	5.70716	5.73081	6.32414	6.27864	6.46185	5.59596	5.96237	5.92984	5.76362	6.15349	6.1109	6.14488	5.97159	6.83736	6.00664	6.33253	6.33345	6.16451	6.41359	6.04147	5.89067	5.26008	5.87991	6.20189	6.55707	5.69595	6.4109	5.8544
AKAP8L	5.60848	5.2435	5.87931	5.22201	5.57486	6.04719	5.44113	6.44374	5.66025	5.73914	5.27599	5.21094	5.76806	6.04413	5.83505	5.16358	6.24512	6.46471	5.10152	6.26713	6.47864	5.4685	5.24319	6.33515	6.70842	6.09525	5.78866	4.84915	5.55712	5.79691	4.88755	5.78842	5.45158	5.33889	6.43834	5.14998	6.16463	5.59356	5.60667	5.67591	5.28007	5.80583	5.69057	5.96953	5.76328	6.05084	5.4762	6.05241	5.72139
AKAP9	5.30079	5.92884	5.73067	5.439	4.56312	5.72378	5.11116	5.57158	5.59782	5.56048	4.80531	5.2485	5.07289	5.11879	5.60948	5.08601	5.28763	5.19403	5.05071	5.45384	5.09723	5.16709	5.72082	5.74308	5.20528	5.15186	5.49025	5.63404	5.53345	5.33628	5.43793	4.77533	5.01912	4.8548	5.48512	5.48381	5.14296	5.44093	5.55739	5.54751	5.39234	5.63908	4.96321	6.22978	5.14692	5.306	5.26183	4.95763	5.03849
AKD1	1.89172	1.55085	1.78699	1.44054	1.95477	1.40915	2.46636	1.64792	1.57865	1.69218	1.75788	1.62125	1.63266	2.76218	1.6794	2.12155	2.38681	1.71249	1.78895	1.35522	1.79469	1.33866	1.46451	1.94438	1.94888	1.6615	1.57042	1.74974	1.80391	1.31947	1.50543	1.69854	2.12663	1.70988	2.21357	1.55834	1.71934	1.58593	1.86149	1.74835	1.38253	2.0478	1.67432	1.60235	1.71127	1.72716	1.45274	1.69394	1.53815
AKIRIN1	5.91907	5.73787	6.31947	5.74559	5.87809	5.4707	6.40367	5.81504	5.80132	6.12946	6.30265	6.01962	6.01192	5.86685	5.75121	6.00347	6.39326	6.16835	5.81732	5.86896	6.21178	5.6488	6.0284	6.1182	6.20737	5.57071	5.61257	5.19263	5.44935	6.20047	6.10706	6.0455	5.60225	5.75753	5.47302	5.35496	5.49228	5.87357	5.21948	6.20047	5.57632	5.91482	5.54647	5.72812	5.45922	6.23185	5.68641	6.38957	5.48462
AKIRIN2	5.55165	6.19055	3.37526	4.22284	3.8788	3.37368	4.37271	3.67345	4.36539	3.59836	4.18899	3.90053	4.2488	3.35902	4.45079	4.3908	2.67336	4.6041	3.89039	2.46797	3.65915	3.25391	3.72235	3.79116	3.03356	4.54963	3.87235	3.20773	4.19236	4.11586	3.62809	3.21277	3.53461	3.8814	2.74501	3.17174	3.71071	4.29678	4.07339	3.77212	4.66142	4.06043	2.97798	3.90134	3.81916	3.45712	3.88813	4.04479	4.05508
AKNA	3.07076	2.7052	3.71129	3.20027	6.82567	5.3375	3.14488	3.77929	2.99177	4.91997	4.33095	4.85229	3.51272	2.67994	2.69234	3.17261	2.62771	4.52451	3.03807	3.25219	3.08069	4.11674	3.06665	2.8019	3.09933	3.29022	2.57379	3.6012	2.9125	3.78229	3.61916	4.91997	3.51546	2.9009	4.06879	4.9021	4.83947	2.6064	2.88034	3.19778	3.31443	3.43953	3.24226	2.38365	4.19107	3.34238	7.46753	3.14075	5.16101
AKNAD1	1.79359	1.79515	1.71311	1.77283	2.04813	1.51882	2.3683	1.88719	2.08494	1.43662	1.24664	1.74872	1.59164	1.34043	1.70566	1.50911	1.95848	1.45863	1.88576	1.80672	2.07968	1.86815	1.79251	1.63331	1.80592	1.78971	1.88576	1.37717	1.48031	1.55997	1.3486	3.01778	2.1869	1.71311	1.89793	1.47851	4.63924	1.27336	1.4432	1.68802	1.51359	1.79463	1.651	1.98922	1.70052	1.92954	1.52277	1.3759	1.85621
AKR1A1	7.32101	7.34839	6.73404	6.42005	4.89709	7.79695	6.34971	6.81074	7.30461	7.22432	6.51384	6.66014	6.90565	6.90882	6.47383	5.84953	6.13806	5.23461	5.86491	8.02794	6.03602	7.5599	6.40424	7.03238	5.25422	7.63957	6.89353	7.75848	7.54259	7.56643	7.15644	6.93429	7.23754	6.36357	7.39285	7.66282	7.28801	7.96048	7.40632	6.94087	7.118	6.89369	6.03515	7.18089	7.86335	6.78851	7.14461	7.04086	6.51227
AKR1B1	8.92278	10.012	9.61853	9.37527	9.04641	9.26464	9.96359	8.91867	8.9462	8.88402	10.0254	8.76921	9.23306	8.82965	9.30567	9.10103	9.9825	9.22566	8.47546	9.79153	9.17738	9.73876	8.99665	9.61147	8.70678	9.67717	9.62743	9.2517	9.01759	8.46156	9.79748	8.69163	9.19052	8.97632	9.28767	9.45715	9.26082	9.63116	8.35751	10.1107	9.02312	9.23495	9.84333	9.57144	9.26673	8.81428	9.55646	9.86458	9.2376
AKR1B10	1.28103	1.35772	2.16717	1.2798	1.41456	1.31317	1.46786	1.22076	1.70942	1.3048	1.31573	1.22954	1.55265	1.47899	1.50346	1.98306	1.92977	1.57091	1.58674	1.66884	1.53298	1.17591	1.29006	1.2406	1.69295	3.12927	1.40946	1.03944	1.46926	1.44083	1.46926	1.37717	1.37727	1.55283	1.27664	1.44716	1.51929	4.90814	3.86859	2.34747	1.5613	1.05501	1.34177	1.06239	1.37709	1.44083	1.18537	1.26506	1.26744
AKR1B15	3.00852	2.80797	2.90118	2.90329	3.04932	2.9664	3.43698	3.2653	2.9374	3.02049	3.09752	2.85825	2.89468	2.66983	2.71774	3.26117	3.26949	3.31439	3.19297	3.28287	3.33143	2.92578	2.68553	2.98542	3.34421	3.09881	2.90282	2.78698	2.67572	2.91643	2.78352	3.10584	2.62701	3.2531	3.13301	2.83878	3.28086	2.87597	2.61003	2.54134	2.90173	2.61508	3.74478	2.96789	3.00277	3.09988	3.20682	2.54618	2.93985
AKR1B1P2	12.0177	12.2496	12.2313	12.2804	12.4112	12.0318	12.147	12.0372	12.1026	11.8447	12.1668	12.0776	12.2329	12.1622	12.0381	12.207	12.2864	12.2074	12.0632	12.0183	12.1527	11.9815	12.2039	12.0912	11.9788	11.9738	11.9987	12.0031	11.9805	12.0584	12.012	11.8957	11.8172	12.1813	12.1239	12.1279	12.1239	12.1609	12.0356	12.1791	11.9805	12.0336	12.2653	12.2116	12.1158	12.1586	12.2084	11.9596	12.0687
AKR1B1P8	1.56069	1.7428	1.66533	1.65831	2.33688	1.88012	1.81967	1.75597	1.73288	1.93103	2.31339	1.56723	1.49234	1.66533	1.82453	1.77155	2.15172	1.79117	2.04583	1.69941	1.95313	1.74995	1.72615	1.4499	1.56329	1.49272	1.39526	1.48944	1.37371	1.62093	1.34209	1.77965	1.58659	1.509	1.58881	1.74576	1.71472	1.50041	1.72619	1.85628	1.37681	1.75646	2.11373	1.55001	1.67033	1.54188	1.8393	1.58519	1.63615
AKR1C1	2.52397	4.15604	2.31241	3.57449	4.13288	2.16106	3.74223	3.08248	5.00441	4.62841	2.08491	2.30278	2.78496	3.96708	2.18886	2.8241	2.56562	3.86753	2.5663	4.54542	3.32483	2.20052	2.45464	2.92573	5.20529	3.59462	3.80877	2.23755	3.24956	2.17102	3.3986	3.27879	3.44714	2.5246	2.13468	2.4488	2.18878	2.1045	2.15746	3.29432	2.28175	3.11773	3.10384	2.55177	2.04789	3.42965	3.23453	4.03887	2.44618
AKR1C2	4.80956	4.89449	4.89003	4.95277	5.00356	4.5343	4.75779	4.91251	6.18277	5.79265	4.82126	4.82013	5.02779	5.22476	4.51989	5.34835	4.87035	5.20442	4.53481	5.46386	4.79749	4.60916	4.85214	5.02004	5.55715	4.69741	5.09946	4.76515	4.76819	4.01539	5.15455	4.99771	5.08514	4.65077	4.75197	4.76339	4.81716	4.75868	4.28678	4.84459	4.25106	4.78091	5.0219	4.9699	4.53039	5.02786	4.71721	5.04357	4.62028
AKR1C3	5.96779	6.38361	5.00247	8.32348	6.3903	5.66349	7.2703	6.07751	7.1961	7.17042	5.26904	6.28819	6.69506	6.18839	5.69174	6.31093	5.44984	6.65905	6.31189	7.70385	5.42618	5.55626	6.75906	6.14235	7.19182	5.88975	5.53505	7.06253	6.17284	5.00968	6.58279	6.39548	6.51384	6.8879	5.73772	6.02396	6.04568	5.86564	5.65419	6.74763	5.57466	7.18954	8.10795	6.03982	5.98483	5.99541	6.40443	6.94103	7.12992
AKR1C4	1.40598	1.44626	1.47655	1.76726	2.07548	1.64379	2.10577	1.62844	1.40299	1.44626	1.47819	1.42796	1.44175	1.5484	1.40823	1.61173	2.13327	1.97755	1.68977	1.44059	1.83766	1.40641	1.62868	1.73488	1.92374	1.42754	1.6958	1.30345	1.79499	1.3767	1.4407	1.51583	1.48867	1.63996	1.57728	1.64921	1.75953	1.52124	1.46154	1.35758	1.47273	1.50984	1.45315	1.60124	1.64281	1.64564	1.58199	1.24359	1.83211
AKR1CL1	1.77155	1.72802	2.27311	2.20037	2.46037	1.86949	2.34511	2.2039	1.85289	2.0024	2.28841	2.16902	2.27616	2.3125	1.78621	2.1152	2.08239	2.31913	2.7039	2.06424	2.41772	2.35596	2.11486	2.17909	2.16603	2.26372	1.87294	2.0708	2.00106	1.68849	2.05713	2.38617	1.69742	2.40602	2.2955	2.087	2.23177	2.03506	2.21039	1.61446	1.95401	2.48084	2.12074	2.06587	2.48351	2.30909	2.40476	1.87923	2.51566
AKR1D1	1.30804	1.11031	1.16683	1.23513	1.3671	1.03705	1.3745	0.983709	1.11332	1.21181	0.917387	1.0455	1.15047	1.22077	1.00102	1.2823	1.39392	1.09368	1.08394	1.37612	1.15047	0.928049	1.14498	1.13401	1.11168	1.33957	0.923292	0.938958	1.23422	1.08866	0.878515	1.4123	1.11788	1.26838	1.153	1.20182	1.2939	1.02471	1.10628	1.1495	0.967516	1.07764	1.04001	1.05208	0.98717	1.10043	1.11431	1.00375	1.14462
AKR1E2	5.80801	3.66566	3.52495	3.4518	4.46411	3.44571	4.78251	4.76883	5.79724	4.09359	3.48891	3.80316	4.53558	3.82221	3.11299	4.71102	3.36946	4.17743	3.81854	5.93168	5.00299	3.04153	2.77202	4.25582	5.42389	3.80213	4.17354	2.76713	3.33412	2.80495	5.22391	4.79429	4.61565	4.11281	2.98507	4.0254	3.70918	2.65989	3.11187	4.21686	2.92356	3.23766	4.33681	3.79676	3.00395	4.58236	3.8591	4.30015	3.66598
AKR7A2	10.1241	9.95403	9.96076	9.72614	9.35976	9.68504	10.5666	10.8851	10.5713	10.2932	9.74469	10.1631	10.0878	9.44127	10.0744	9.77022	11.2856	10.559	10.5999	9.84102	10.1124	9.82097	8.77597	9.97924	9.61851	10.4211	9.45209	10.2982	10.1425	10.4298	10.6869	9.36329	9.64196	11.0047	9.96328	10.3026	10.548	10.5381	9.87747	10.3476	9.7552	10.0867	10.5859	9.67967	10.0945	10.8912	9.79767	9.98356	10.035
AKR7A3	1.8077	1.39233	1.84959	1.06295	1.57804	1.36661	1.64657	1.838	1.86057	1.4294	1.50133	1.8235	2.30406	1.69838	1.73441	1.55817	1.7423	1.18382	1.57374	1.20576	1.46352	1.03251	1.85289	1.19478	1.78643	1.81427	1.40288	1.63374	1.96794	2.84305	1.53398	1.12544	1.40776	1.37815	1.64371	1.66582	1.45001	1.96055	1.41747	1.97209	1.64062	1.72009	1.2737	1.67362	1.16776	1.7452	1.63229	1.52231	1.71801
AKR7L	5.52645	5.07101	5.99177	4.19494	5.42744	4.75831	5.39341	6.5387	5.80911	4.54899	6.08508	5.8719	6.0528	5.45699	5.47919	4.97314	5.38414	5.18749	5.82377	4.7351	4.7593	3.6975	5.00795	4.91854	5.35128	5.7888	5.75386	4.72116	5.34374	6.03262	4.94671	4.25655	4.07049	4.44427	5.48447	5.2743	4.56253	5.26649	4.58147	5.76661	5.52436	4.60311	6.63845	5.00507	5.11969	5.04019	5.19961	5.45961	5.86054
AKT1	7.61114	6.86388	7.42674	7.69828	6.08488	8.39269	7.4469	7.18552	8.37767	7.74586	7.79289	7.94806	6.65498	8.48563	7.66786	7.02745	7.07505	5.45918	7.69581	7.98664	7.34001	9.22706	6.52226	8.3987	6.66795	8.22079	8.84154	7.66994	7.52193	8.87571	7.44172	8.38396	7.49268	7.10163	6.9469	7.54157	9.97551	7.94186	7.00411	6.4534	8.08106	7.66008	7.34475	7.16174	7.4335	6.93241	7.25592	6.53665	6.68579
AKT1S1	6.36466	6.08934	6.75448	6.94854	6.93869	7.54563	6.67738	7.05509	6.52601	6.96114	6.92583	6.51738	7.01481	6.82792	6.60485	6.62075	6.75944	7.9316	7.01033	7.16549	7.46533	6.81099	7.00143	6.11217	6.48856	7.10326	6.19916	6.7335	6.1855	6.38903	6.76869	7.04684	6.27815	7.11825	6.29697	6.66267	6.41229	6.53257	6.69804	6.26108	7.20861	7.0948	7.40542	7.04604	6.5962	7.04603	6.88376	6.25139	6.99599
AKT2	5.76059	5.44894	5.97012	5.90443	6.11538	6.0456	5.93511	5.86623	5.90561	6.18899	5.8019	5.79006	6.06967	5.9154	5.67964	6.04798	6.22772	6.16172	5.80183	5.58798	6.50026	6.13279	5.86849	5.72756	6.43211	6.059	5.88564	5.76211	5.96639	5.58251	5.67202	6.6531	5.72109	5.95199	5.78377	6.07422	6.01886	5.80428	5.32944	5.64737	5.92128	6.09821	5.6741	5.39269	5.55919	6.14015	5.95717	7.68423	5.7507
AKT3	4.8347	3.76335	3.45664	4.14342	4.02468	3.46452	3.84131	3.53609	3.58051	3.78432	3.48237	3.90341	4.73758	4.02999	4.93853	3.86503	3.73279	4.14262	4.22258	2.807	3.71486	5.16799	3.98389	3.67084	3.64538	3.67375	4.01052	3.92279	4.25441	3.17251	4.30427	3.5553	4.09811	4.00902	3.71526	4.58652	3.7342	3.67573	3.27923	3.93319	4.0461	3.70627	4.49735	6.14356	3.9058	4.08795	4.32002	3.70229	5.97813
AKTIP	8.05926	7.08608	6.04746	6.40751	5.94104	5.35245	5.63246	6.43901	6.77717	6.31219	6.05644	5.33915	5.94782	6.80858	6.97917	6.43384	5.76856	5.98892	7.3941	6.62422	5.63604	6.88431	6.20303	6.79672	6.71631	5.62344	6.65949	6.17	6.45778	5.96837	6.97119	5.06437	6.37089	6.94822	6.94566	6.17581	6.69509	6.63878	6.44969	5.92869	5.51199	5.64944	6.72453	6.12988	6.79154	6.47206	5.62216	6.34176	6.66509
ALAD	4.66022	5.02806	4.65815	4.93562	4.20955	5.19993	4.71453	4.73083	4.84213	4.5099	4.74161	5.20751	4.98938	5.02571	5.30699	4.45847	4.74796	4.67568	4.35955	4.93017	3.96876	4.73747	4.15575	4.6882	3.84253	4.68961	5.00404	5.54909	5.02887	5.52229	5.09114	4.50664	4.78348	4.92223	5.15852	5.25611	5.2117	5.247	4.68941	4.91995	4.80741	4.95639	4.57363	4.95079	5.25149	4.68811	4.30334	4.6494	4.76853
ALAS1	8.66052	7.11534	6.91342	6.76563	6.6179	6.86451	7.40308	6.82561	8.43593	6.56498	7.39026	7.07056	6.67282	8.26239	7.87955	7.53787	5.625	7.1122	9.55676	7.48605	6.06745	7.52667	7.473	7.62587	7.00854	7.02327	7.70139	6.79871	7.64215	6.84141	7.39089	6.80402	6.74791	8.81833	7.14882	7.91967	7.92755	8.18059	7.59161	7.63918	6.64986	7.57299	8.22408	6.86217	7.68907	8.42994	7.68925	7.15782	7.2966
ALAS2	2.94294	3.0225	3.01499	3.06472	3.53238	3.07862	3.43745	3.44243	2.96132	3.42938	3.31657	3.11808	4.24718	3.09307	2.95955	3.3148	3.02696	3.29914	3.14563	3.08788	3.36566	3.32187	3.11984	3.25011	3.04336	3.02104	3.57223	3.12139	3.0427	2.71953	3.20582	3.21308	2.9038	3.05094	2.81722	3.29743	3.18916	2.87113	3.19857	2.88982	3.20343	3.65606	2.92821	2.81046	3.25184	3.24817	3.27894	3.16169	3.0659
ALB	2.08865	2.30715	2.12985	1.56247	1.96175	1.9895	2.26042	1.56245	1.82673	1.63009	2.5007	2.20997	2.09052	2.099	2.73424	2.36305	2.41879	1.91036	2.30771	1.80515	2.04659	2.54771	2.38093	1.71812	2.13433	1.78011	1.99928	1.69982	2.23743	2.09108	1.74302	1.69614	2.11357	1.6103	1.49924	2.2174	1.74852	1.86689	1.88908	2.69019	2.08865	1.98449	2.34915	1.72252	1.82576	1.98971	1.8675	1.90178	2.00909
ALCAM	5.68673	1.90505	6.49856	7.62865	3.99863	6.68086	4.75018	5.7492	4.67018	3.0138	4.5142	5.30013	4.88207	7.05577	7.7001	7.21286	4.16503	5.90567	5.42089	2.63115	4.63924	4.62077	5.61489	3.67067	5.77719	5.01879	7.80013	4.58387	3.17082	4.70049	4.71349	6.57158	4.0101	5.12871	5.89114	5.49634	5.38758	5.12719	6.73594	3.85113	5.66982	5.33601	3.63904	3.82639	6.22104	4.21547	4.39716	3.99062	6.46287
ALDH16A1	5.87852	5.41804	6.15702	5.37591	5.56291	6.3789	5.85997	5.0454	5.83715	7.70146	5.91455	5.92558	6.01264	5.89756	5.63194	5.58096	5.48793	5.57667	5.95084	5.80155	5.86815	5.66782	5.47553	5.7588	5.1704	6.47581	5.47846	6.01325	5.7745	5.55782	5.755	6.02684	6.30144	5.79721	6.19137	5.79644	5.21095	6.00601	5.78171	5.6186	5.76491	6.03349	5.65681	5.81133	5.76447	5.504	5.91954	5.45474	6.12744
ALDH18A1	7.55081	7.95379	7.45033	7.29671	6.09832	7.44816	7.07148	7.39883	7.23996	7.44017	7.87283	7.47837	7.02076	7.4998	7.39208	7.23254	6.77351	7.29162	7.47978	8.11102	6.82437	7.72734	7.26863	7.67261	7.08818	7.94147	7.59922	7.74203	7.50286	7.96744	8.14851	7.3926	8.03363	7.3727	7.68822	7.67997	7.26878	8.18732	8.24139	7.7218	7.38957	7.46167	7.23202	7.73921	7.50481	6.79357	7.02102	7.74428	7.44051
ALDH1A1	3.67819	3.947	2.68633	4.53853	2.45508	3.43493	1.85201	3.142	2.85516	4.5567	3.55057	3.26499	5.17138	3.35023	3.46278	5.14624	6.01815	3.25828	3.80703	1.67298	1.95506	3.21204	4.1692	2.41771	2.90313	2.87511	3.39174	3.90299	5.78364	3.35801	5.6	2.71208	5.157	3.93892	2.72823	4.2948	5.08669	5.10358	5.6806	4.08965	1.46713	4.9854	4.04476	2.67089	2.46528	2.59769	2.38329	5.29571	6.42514
ALDH1A2	5.18089	5.73481	6.21246	5.70811	5.37326	5.2206	5.1555	6.26022	5.30485	5.82749	5.23401	5.24539	5.29582	5.83964	5.35922	5.79809	6.76355	6.01667	5.8754	7.41525	5.65862	7.24573	5.21645	5.34622	5.57793	6.31562	4.73718	5.60075	5.54388	4.95209	5.23814	5.43574	5.39375	5.73516	5.28169	6.03665	5.50174	4.73495	4.98749	5.59418	5.76731	6.01682	5.48699	5.05963	5.51347	6.40566	6.17009	6.57563	5.68608
ALDH1A3	7.40362	4.90995	8.34982	8.735	5.87587	8.81018	6.71461	8.40068	7.14283	9.2349	5.88482	8.52831	9.23291	10.1241	7.60017	10.5265	7.36111	10.5095	9.86796	7.20345	8.36266	7.71195	8.66257	7.99581	4.74885	8.58726	7.44261	6.5354	7.01795	7.47745	5.87938	7.98582	7.88973	6.38916	8.58475	10.7512	9.00304	7.8254	7.4751	6.92362	7.83912	6.35734	7.63656	6.5652	7.45472	7.58137	9.36075	5.96088	9.17082
ALDH1B1	7.608	8.00689	6.92514	11.0452	8.37474	8.6565	8.41453	8.50353	6.68638	8.59239	8.42581	7.34096	8.30774	9.47326	8.51616	8.66039	8.22564	9.95735	9.09214	7.96764	8.83872	7.84258	8.80667	7.84435	8.15762	8.96215	8.20547	7.46031	7.86426	8.27972	8.78107	8.54441	8.05008	8.01677	8.34006	9.40173	8.85879	7.65671	9.34303	8.33732	8.50564	8.41873	9.1567	7.09477	8.72076	7.12819	8.7112	7.78689	8.82022
ALDH1L1	4.28244	4.22184	4.94476	4.13482	4.85702	4.4216	4.36283	4.27212	4.20182	4.54068	4.44306	4.58524	4.4575	4.5949	4.54883	4.3417	4.49413	4.71246	4.88218	4.19013	4.46023	4.30926	4.53384	4.15187	4.85789	4.2859	4.85786	4.26916	4.49134	3.92192	4.04701	4.75868	4.13167	4.71823	4.21235	3.64778	4.21686	3.92796	4.01987	4.09207	4.31175	4.38284	4.53331	4.08383	3.9686	6.18223	4.54823	4.07511	4.65475
ALDH1L2	3.44384	3.15015	3.45284	7.08111	4.02379	3.98204	5.58163	3.95974	3.64066	4.60325	5.06747	3.70967	3.67148	3.94169	3.52878	4.80411	3.41197	4.8456	4.46737	5.12648	3.78722	4.72228	3.35668	7.5573	4.81697	4.03785	3.48819	4.32237	2.69934	3.06538	3.46997	5.29142	3.57531	7.20074	5.4188	5.79232	4.82988	6.54697	7.08326	2.54491	3.75985	3.90599	4.0082	3.65922	3.86022	3.24621	5.50354	3.04376	4.50473
ALDH2	8.89844	8.41902	8.45327	8.85667	7.50649	8.41292	9.47797	9.26961	9.42475	8.49373	8.92796	9.84211	9.85663	7.9244	7.26292	9.87586	7.04534	9.63556	9.02691	10.5763	7.3729	10.234	9.88718	8.72293	7.06932	8.38719	9.60991	9.88518	8.94738	9.279	7.8291	6.60519	8.35011	9.33165	9.51509	10.0334	8.85297	9.71268	10.6457	7.31228	6.41989	9.08976	8.21818	9.45582	8.77826	9.06487	9.62316	9.26239	10.2749
ALDH3A1	3.41167	4.47669	3.89354	3.4739	4.12335	4.77569	3.49272	3.13714	3.734	3.33396	3.54192	3.31216	3.55337	3.13124	2.83575	3.69819	3.66479	3.90237	3.73621	4.24773	3.20773	5.11574	3.28684	3.06121	3.6012	3.50074	3.34885	3.54348	4.39383	3.66496	2.84461	3.66397	3.80036	3.61322	3.91576	3.34256	3.43937	4.20171	3.60912	4.39273	3.61143	3.72947	3.096	3.04386	2.77901	3.29134	3.41186	4.38651	4.46661
ALDH3A2	6.02799	6.32604	6.11169	5.20331	4.05523	5.78651	4.63727	6.34254	5.85852	5.56928	5.32668	5.59146	5.45764	5.32302	5.52657	5.05948	4.86594	5.35238	4.4389	5.22058	4.75912	6.77116	5.27429	4.97606	5.0131	6.298	6.10283	6.41644	5.41355	6.17075	5.49676	5.22463	6.05883	5.63477	7.08864	5.30832	5.27384	6.40286	7.80964	7.07953	5.97232	6.75737	5.32907	5.4283	5.55901	5.27294	4.45473	5.63438	5.31978
ALDH3B1	4.35187	5.13787	4.74556	4.37101	4.94324	4.8257	4.59962	4.80602	4.60081	4.85298	4.12529	4.87648	4.71715	4.90063	4.59501	5.09538	4.63954	5.04656	5.59423	7.49018	6.40185	5.83294	4.42676	4.54804	5.36405	4.49397	5.99571	4.57087	5.87331	6.59961	4.53133	7.01481	5.97474	5.27224	4.36048	4.5397	5.179	4.55488	4.65592	4.35883	5.25104	4.85639	5.03466	4.62762	4.98434	4.68052	5.0463	4.97509	4.70613
ALDH3B2	9.07646	6.88471	8.04243	7.78986	8.20635	6.68259	10.8411	9.65356	8.51651	6.95552	5.68091	6.81119	8.14702	7.8865	9.86591	8.76875	6.19084	7.67812	8.95273	5.15107	7.52567	10.5068	9.2347	10.3491	8.53511	9.49956	10.4788	8.37887	9.4465	10.1988	8.46605	9.60995	10.1368	8.21277	5.50911	7.76679	8.0235	9.22065	10.0065	10.3447	8.03766	9.88573	6.98461	8.29031	8.62016	8.72477	7.91727	9.5633	5.42914
ALDH4A1	7.12769	6.77822	7.008	6.90205	7.21378	6.92755	7.08477	6.92795	6.87772	6.96078	6.89893	7.03894	7.14989	6.87772	6.6752	6.85838	7.10457	7.24882	7.14989	6.97195	7.26979	6.86252	6.6979	6.69974	7.55677	6.80512	6.62709	6.57408	6.7948	6.79052	6.98367	7.47363	6.68664	7.46163	6.59198	6.90387	6.63457	6.775	6.57756	7.01012	7.05876	6.76034	6.65656	6.1146	6.80405	6.7759	6.80167	7.06779	6.65906
ALDH5A1	5.11027	6.00132	5.82083	5.36492	6.04439	7.31724	7.19435	7.51455	6.97684	5.34368	5.64245	6.7607	5.87795	5.26192	6.05057	5.12726	5.82659	5.6525	6.36529	6.46039	6.65798	5.86534	5.65878	7.15199	5.63698	5.93315	7.72591	6.79025	6.48787	6.71919	6.34306	6.68423	7.12321	6.89096	5.48538	5.72508	5.83474	6.27464	7.11131	7.3645	6.43468	6.17741	5.68818	6.433	7.08922	6.94235	5.44537	7.08874	6.46587
ALDH6A1	6.15662	6.32826	6.17331	5.7954	5.32376	5.98452	5.7689	5.94904	5.71166	5.23683	6.28137	6.10877	5.30081	5.0413	5.67973	4.89222	5.75038	5.10979	6.02318	6.55044	6.80831	5.14985	5.51168	5.46021	5.96663	5.47762	6.74654	5.91766	5.52013	5.09088	6.2753	5.90907	6.07709	5.86689	6.31076	5.78671	6.05857	6.44073	5.98035	5.99685	5.89494	5.8426	5.38309	5.70896	5.55588	5.89529	5.20603	5.79412	5.91416
ALDH7A1	5.91027	5.62533	5.48914	4.72276	4.84556	5.79648	5.81985	5.86418	5.77876	5.94907	5.88033	5.84577	5.91559	5.38757	6.20629	4.76769	5.49623	6.01577	5.69185	5.79638	5.97621	5.90694	5.47563	6.44914	5.90301	5.53286	6.39489	6.02296	5.79209	5.64912	6.33193	5.26187	6.31033	5.69035	5.49284	5.75816	5.65483	5.91017	5.24794	6.08601	6.23243	6.45944	6.19925	6.08299	5.43228	6.19725	5.27552	5.51913	4.38711
ALDH8A1	3.31459	2.6986	3.58226	1.90612	2.19187	2.28858	3.93047	4.02551	2.61013	3.46991	1.12435	2.91668	4.82683	2.51191	3.28176	1.90612	3.12459	3.36147	2.41575	1.03799	1.97729	4.39839	3.78509	1.84308	3.80618	3.46727	1.60854	2.31199	2.4296	2.38756	2.34495	3.80857	2.66665	4.35297	2.58345	3.8671	2.53477	2.34516	4.5327	3.67424	2.73896	1.87669	2.24985	3.9579	2.8431	3.37508	2.28881	1.614	2.98629
ALDH9A1	7.4049	7.53206	6.98293	8.01644	6.14239	7.32949	7.9948	7.34278	7.2433	7.17842	8.22281	7.56372	7.78625	7.11369	6.99291	7.49711	7.7394	7.07375	6.28935	7.97045	5.20059	7.98856	7.93606	7.44742	5.42668	7.76276	7.72858	7.76775	7.70262	7.72329	7.88371	5.6894	7.9445	7.24786	8.09818	7.72126	6.96215	8.24793	8.42733	7.22874	6.72669	8.31342	8.00138	7.77955	8.4959	6.7406	7.08127	7.07654	8.17363
ALDOA	9.78674	9.68483	9.22179	9.75669	8.48588	9.31413	9.54775	9.76013	9.4827	10.2001	9.52588	9.07603	9.05523	9.37298	10.0871	8.73899	9.00953	9.05276	8.88036	9.89268	10.3637	10.3124	9.51668	10.087	9.40204	10.1855	9.89299	9.33444	9.74486	9.78374	9.26786	9.71959	9.66751	9.54115	9.21436	9.63101	10.1554	9.78813	9.76403	8.23009	10.1003	9.84598	9.25863	9.54462	9.38514	9.75928	9.43042	10.1172	8.98587
ALDOB	1.40975	1.44552	1.83367	1.46976	1.9604	1.39501	1.80411	1.56827	1.53051	1.64525	1.54728	2.06881	1.48316	1.56317	1.82728	1.83859	1.53225	1.8655	1.70228	1.60826	1.7324	1.676	1.94054	1.48998	1.59451	1.82377	1.45474	1.96823	1.70729	1.52775	1.59345	1.59715	1.55294	1.5751	1.46004	1.61102	1.66151	1.43747	1.51081	1.75242	1.55973	1.44283	1.8846	2.02229	1.9504	1.57967	1.54374	1.52887	1.90474
ALDOC	3.87603	4.94499	3.98314	4.38506	4.64834	4.33506	3.80928	4.05405	3.5015	4.99886	4.13445	4.43357	4.24824	4.80977	3.50266	3.34974	3.74603	4.79381	4.51324	5.65897	4.23526	4.43357	3.29538	4.63188	4.36741	4.74981	3.09515	4.51505	5.00985	4.68323	5.61245	4.84474	4.43526	3.96017	5.35398	4.34056	3.68674	6.23142	6.47213	5.34274	3.82221	4.15904	3.85215	4.61113	3.3262	3.58956	4.32699	5.68628	4.29749
ALG1	6.22693	6.69966	6.06255	6.76516	6.34943	6.91669	6.57088	6.12289	6.59328	6.28987	6.51344	6.27908	6.89384	6.08781	7.56733	5.85574	6.30171	6.54111	6.47206	7.00984	8.11393	6.49245	6.76994	7.61656	6.64336	5.91479	6.7451	5.97166	6.68956	6.46131	6.58418	6.43712	6.28934	6.62174	5.87019	5.76476	6.56996	6.58279	7.08064	6.93133	7.14213	6.45871	6.37472	6.61055	6.50853	6.94713	6.24743	6.79289	5.09539
ALG10	2.77776	2.78851	3.09571	2.20949	2.94651	2.60273	2.20944	2.42882	2.06559	2.90742	2.46062	4.19637	2.89479	2.43429	2.94618	2.28204	3.25223	3.44583	1.94542	2.76617	2.21846	3.33554	2.16935	2.99099	2.52253	1.9044	2.53737	2.08217	2.31422	2.70667	1.90111	2.34263	2.57058	2.11959	2.61573	2.42079	2.6567	2.05402	2.65301	3.13518	2.26745	2.60217	2.40744	3.0974	1.96902	2.8019	2.12411	2.86462	2.68559
ALG10B	3.2865	4.50331	3.09571	2.27647	2.94651	2.60273	2.32619	2.74638	3.03311	2.90742	4.28572	2.63661	2.89479	2.62772	2.94618	2.92124	3.66764	3.06792	2.44006	2.76617	2.21846	3.19237	2.3924	3.05776	3.12252	2.75142	3.90155	3.14336	3.06262	2.70667	2.77886	2.34263	2.57923	3.11726	2.92277	2.79247	2.6567	3.05783	3.98701	4.22848	2.77939	4.15378	2.40744	3.36759	1.96902	3.48008	2.12411	3.24816	2.68559
ALG11	5.40477	5.62406	4.32237	4.02936	2.81431	4.81575	3.79245	4.05664	4.84675	5.39252	5.23202	3.38046	4.80976	4.2811	5.02466	5.00826	4.83365	3.46713	5.10107	4.80767	3.35789	4.98148	3.40703	4.30274	4.63795	5.75638	5.66101	4.37814	5.27763	5.04622	4.94795	4.2559	5.00027	4.00534	4.82512	5.17444	4.43893	5.51628	4.43914	4.46783	4.3198	5.68628	4.72321	3.87427	3.99835	3.64826	3.80973	5.39638	3.4281
ALG12	6.2361	6.54594	6.15274	8.03432	6.79153	5.07408	5.454	7.34807	7.37448	4.75412	9.0303	6.7734	7.5172	7.98907	6.64919	8.04758	5.1404	6.67557	9.95328	7.35372	4.90899	7.25097	5.75602	6.8994	5.99885	5.71973	5.86472	5.87045	7.82276	7.1979	9.23836	6.57816	7.1284	8.08474	6.05662	7.92005	6.15169	7.73475	6.49625	6.15528	6.23134	9.59196	6.06124	8.80113	5.92129	6.5916	6.03951	6.08879	8.94015
ALG13	4.38412	3.27821	3.6988	4.75938	4.07668	4.81315	5.78459	4.13954	4.70867	4.54105	4.42249	4.93236	4.13585	3.95675	4.21628	5.5229	5.00126	4.25228	4.8136	4.70932	3.75041	4.21438	4.82848	4.58972	4.1396	4.42604	4.64085	4.67331	4.76072	5.56371	4.10549	4.82073	4.92849	3.9374	5.0812	4.95575	4.28114	5.45492	5.44619	3.9684	5.11088	4.35794	4.08088	3.19052	4.11295	4.89499	3.95634	3.91262	5.38139
ALG14	6.4231	6.77151	6.0477	5.78186	5.79755	4.60063	6.84914	5.76543	5.58746	5.5957	6.10067	7.15493	5.89199	6.41185	5.23643	5.7932	6.93571	4.0985	5.36117	6.26957	4.96565	6.99939	4.42916	6.09765	4.64101	5.91059	5.23547	6.64687	6.49615	6.18943	5.82083	6.03989	6.82506	7.29757	6.23528	6.75384	5.8484	7.38056	7.64617	6.52579	6.5394	6.7336	6.41434	6.2401	6.87061	6.22033	5.65737	6.40881	4.6493
ALG1L	7.8113	7.96058	7.32067	7.69533	8.31405	8.68514	8.00003	8.78784	8.26239	9.06413	7.72985	7.03336	8.08229	7.124	7.4733	7.56149	8.06719	7.26809	8.55013	7.88033	8.02839	8.74754	8.3574	8.14114	8.21848	7.69868	7.82479	8.2453	8.37219	8.59737	7.86917	8.04394	8.46919	8.37231	7.16796	6.74839	7.12726	7.9404	8.34087	9.59195	7.92448	8.5718	6.94583	7.28022	7.92338	7.3088	7.27147	8.36491	7.98262
ALG2	7.79111	7.55705	7.36913	7.98556	8.04209	6.93389	6.97267	8.17214	7.08709	6.70295	7.73586	7.61582	7.09086	7.55926	8.11479	7.97394	6.78503	6.89078	8.66295	7.34674	6.21941	7.54763	7.15099	7.92256	6.73588	7.09584	8.14553	8.4333	7.71907	8.31521	8.1611	6.64989	7.66791	7.54652	7.43966	7.41873	8.19221	7.75853	7.58134	7.36037	7.89208	6.86863	7.21509	7.09992	8.62904	6.30824	7.82927	8.04949	7.69474
ALG3	3.4207	5.00469	3.08021	2.62857	3.20906	4.74373	3.60755	3.15631	5.57672	5.14014	3.30938	3.08105	2.62141	4.29188	3.62296	2.68752	3.4158	2.99735	2.78308	5.30502	3.59551	3.09604	6.14947	3.76096	3.0625	2.64407	3.67276	3.25479	3.06616	3.89146	3.60175	3.65932	3.29273	3.92529	3.12707	2.45545	4.94929	4.21174	6.05086	3.46334	2.99148	3.30434	3.04993	2.50984	3.5109	4.81152	2.90166	3.06517	3.62383
ALG5	6.34851	6.28803	5.51832	6.50566	5.36381	4.50484	5.05834	8.56198	6.90577	6.16708	7.23317	5.61739	6.57362	6.48371	6.56103	5.37224	5.10953	5.73146	6.81419	6.65716	5.64697	7.4036	5.27845	6.64902	6.28033	6.82648	7.00939	6.21618	6.65313	6.81504	5.80821	5.54907	7.17843	6.21246	7.11188	8.76276	6.41955	7.38647	6.70709	6.06238	6.06436	6.35316	5.98185	5.17484	6.88431	6.0283	7.4963	6.22236	6.69415
ALG6	5.8547	6.67891	5.37258	7.25298	4.87087	5.33938	5.70651	5.09111	5.17273	5.92865	5.85791	5.95293	4.67774	6.04989	5.50085	5.39151	5.84093	5.08629	5.1453	6.09755	4.53176	5.17498	5.48867	5.54219	4.72561	6.22018	6.86647	5.90303	5.25507	6.63345	6.07324	5.78587	6.10235	5.46683	5.32869	5.96814	6.50453	6.37681	7.15837	6.47234	5.92796	5.95296	4.16708	6.16151	6.154	6.03654	5.40802	4.86514	5.497
ALG8	6.70495	7.04354	6.51472	6.13862	4.60393	6.59558	7.16738	6.5274	6.64883	6.51806	6.51457	6.26337	6.34454	6.60915	6.22146	5.99615	5.99149	5.88686	6.33911	6.82139	5.87075	6.97676	5.98163	6.62498	6.33004	6.92179	6.48462	6.4614	6.44979	6.74174	6.66122	6.0721	6.60921	6.36727	6.47943	6.59338	6.61463	6.43522	6.70508	6.68104	6.6231	6.51932	6.1349	6.44813	6.52831	5.68534	5.87494	6.35272	6.99593
ALG9	4.33959	5.84729	4.12485	4.14255	3.82554	3.60391	4.05307	3.37213	4.96868	3.46952	5.15879	4.41663	3.9725	4.05782	3.9647	3.53196	4.07587	4.10789	3.81471	4.17289	3.65775	3.68317	4.26106	5.231	3.9091	4.91504	4.51492	3.91179	3.98435	4.642	4.07587	3.28845	4.31723	3.98492	4.14547	4.84812	4.86879	5.35549	4.84872	4.21508	3.99506	5.0145	4.64304	4.91926	5.24621	3.76187	4.68215	5.26823	3.10901
ALK	2.52349	2.9584	4.0938	2.03941	2.94975	4.3413	2.53663	2.38262	2.22168	2.64033	2.93767	2.5992	2.43135	4.09854	2.60131	3.56701	4.67434	3.61108	3.80229	5.32122	5.47327	2.89469	3.90872	5.1481	3.3059	3.38411	2.45613	2.92181	2.95379	2.68293	2.48116	2.73744	4.61475	3.24921	2.7724	2.39279	2.3875	3.26196	4.23941	3.24077	3.59281	3.63465	2.90438	2.43894	2.27183	2.47461	3.18136	5.46555	2.96383
ALKBH1	7.92232	6.59288	7.5358	6.73381	5.73765	5.48437	6.12635	6.45067	6.67334	6.53631	6.10097	6.34929	5.27348	5.4179	5.88419	6.40087	8.66072	6.07297	5.48472	6.90877	5.57504	6.09313	5.61867	5.78555	6.12097	6.33523	6.76162	6.06716	6.66187	7.61661	6.90707	6.41126	7.1831	5.53451	7.46271	6.20471	6.87685	6.50266	7.3907	6.73145	7.87395	6.09245	6.503	5.73639	6.10849	6.00932	5.50804	6.46892	6.10366
ALKBH2	7.04412	7.6372	7.36037	6.74075	6.1139	6.99103	7.21258	7.14139	7.54156	6.81516	7.33619	6.76222	6.34088	6.61289	6.25054	6.69152	6.67556	6.70527	6.16185	7.76029	7.15927	6.82838	7.13595	6.82613	6.67869	7.29715	6.59125	7.17005	6.81391	7.11518	6.80115	7.20224	7.00092	6.60609	7.61772	6.65976	6.67779	6.75679	6.92313	7.28665	8.03861	7.3951	6.79907	7.15101	6.93658	6.44769	6.25103	6.8435	6.75903
ALKBH3	5.04892	4.92275	4.18589	3.96163	3.45447	4.44442	3.71144	4.37295	4.23517	4.33871	4.14967	4.35664	3.9553	3.73988	5.39414	3.65453	3.92192	3.92812	3.66956	4.5249	3.61377	5.05906	4.08868	4.63607	3.53677	4.67141	4.50118	5.05379	4.69109	5.40763	4.86382	4.40868	4.51056	3.4273	4.82112	4.37772	4.93705	5.68039	4.63854	5.01666	5.04218	3.89817	4.09	4.6494	4.53123	4.18345	3.69629	5.23782	4.64568
ALKBH4	6.66883	7.23807	7.00725	7.0358	7.12116	6.99149	6.94991	6.82077	6.61214	6.88361	6.64538	7.14445	6.96884	6.25777	6.46868	6.73865	7.05758	6.94363	6.32372	7.49882	6.86898	6.81391	6.95276	6.99287	7.50886	7.01375	7.03882	7.08163	6.47186	6.95366	6.96369	7.11652	6.57086	6.15658	6.94289	7.19336	6.8962	7.01355	6.46291	7.12952	7.29009	6.70646	6.83954	7.15908	6.77145	6.85552	7.38787	6.68067	7.03135
ALKBH5	5.76903	5.54899	5.98518	6.19635	6.59223	6.1517	6.45779	5.82895	5.95486	6.26337	5.71809	6.65218	5.78044	6.37149	5.76866	6.09896	6.13224	6.57373	5.93882	5.76076	6.52008	6.0481	5.85491	5.62322	6.68324	5.78474	5.59393	5.29201	5.6366	5.5652	5.73967	6.13091	5.64147	5.90343	5.67681	5.96673	6.03556	5.45399	5.75614	5.67976	5.95911	5.45686	6.02867	5.71196	6.04347	5.9671	6.22629	5.84626	6.438
ALKBH6	9.3393	9.27824	9.70516	9.6203	9.57325	9.73232	9.59901	9.69202	9.61934	9.58624	9.27354	9.40538	9.7919	9.76523	9.73385	9.67785	9.40174	9.96302	9.85837	9.5343	9.84732	9.79377	9.73839	9.40963	9.87795	9.5183	9.54501	9.5312	9.33756	9.35403	9.30547	9.86779	9.75541	9.68732	9.31929	9.37125	9.60623	9.45239	9.4466	9.77251	9.60632	9.94296	9.54955	9.69056	9.21831	9.72173	9.6644	9.57851	9.47566
ALKBH7	5.0585	5.09491	5.38395	5.41464	4.94154	6.36385	5.67914	4.6243	5.23789	5.9008	5.29346	4.87071	4.6996	4.40907	4.88402	4.22546	4.46676	4.73574	4.40958	5.07066	5.69627	6.02426	5.28173	5.02013	4.65079	6.164	4.73187	6.04819	4.3086	6.30631	4.84326	5.61555	5.10206	5.02423	4.87423	4.69139	5.37044	6.01685	6.20411	5.20696	4.97719	5.10617	4.37428	4.36735	5.23096	4.62432	5.01886	4.61656	4.26581
ALKBH8	2.90653	2.83463	2.15958	2.18304	1.92554	1.95735	2.01476	2.34521	3.05157	1.83042	2.79661	2.29264	2.33654	2.05835	2.25474	2.10985	2.11393	2.70385	2.3222	1.72563	1.97933	2.45916	2.17172	2.93758	2.09573	1.88275	2.66697	2.42914	2.04441	2.43693	1.963	1.76487	2.71198	3.10675	2.01952	2.88639	2.5465	2.594	2.28655	2.23962	2.88991	2.42914	2.56587	2.54408	2.74722	2.03969	1.76064	2.20154	2.26657
ALLC	3.55241	2.25147	2.44661	2.4896	2.8944	3.06226	2.76764	2.42726	2.48995	2.20675	2.48651	1.99668	2.30836	2.53832	2.53544	3.26888	2.34661	2.75226	2.53235	1.89837	2.7091	2.09517	2.35956	2.54367	3.5942	2.39328	2.40231	2.23273	3.38562	2.98969	4.47789	2.64293	4.71929	2.78855	2.23288	2.34728	2.37505	3.79244	2.22376	3.23869	2.30112	2.67985	3.63291	2.0828	2.44705	3.41691	2.18757	3.37241	2.27602
ALMS1	3.92577	4.12044	3.86053	3.87114	3.59765	3.48764	3.84133	4.81014	4.45983	3.3126	3.42553	3.71534	3.62541	3.57657	3.33822	3.22443	4.24615	3.63856	3.04479	3.2641	3.18332	2.91948	3.75788	3.55321	3.52578	3.55328	3.57785	3.36469	4.13877	3.72764	3.8942	3.0221	3.04035	3.63188	4.26515	3.51129	3.4375	3.45622	3.05905	4.11727	3.13116	3.57814	4.84595	4.06843	3.29834	3.49384	3.7083	3.72047	3.89817
ALMS1P	3.3167	2.65743	3.12892	2.96105	2.47985	2.52185	3.15534	2.76835	2.47453	2.47396	2.44295	2.89075	2.81077	2.83719	2.54617	2.25188	3.39529	2.34197	2.86513	2.23218	2.68399	2.45083	2.47576	2.94421	2.77555	2.90163	2.46974	2.596	3.22092	2.43011	3.69122	3.03756	2.52147	2.88035	3.39202	2.45169	2.53782	2.55679	2.33392	2.87251	3.22261	2.66065	3.11344	2.67734	3.48611	2.72465	3.44098	2.81397	2.27292
ALOX12	2.35205	2.38854	1.8464	3.30166	2.02299	2.48771	1.95664	1.65798	2.13565	2.16133	1.64476	1.98475	1.91994	2.19179	1.98508	2.24351	2.22197	1.82668	1.90256	2.45502	2.01617	4.62345	2.39631	2.33343	2.50359	1.63085	2.1584	1.82212	2.07694	5.85252	1.68113	2.64075	1.87605	2.49932	1.96346	1.44656	2.25921	2.69001	4.23712	4.66043	4.28445	2.93406	1.96179	2.17182	1.86892	2.40294	3.21277	3.89211	3.14058
ALOX12B	3.59067	4.8545	4.45662	6.30304	4.67612	3.83287	5.27965	4.82255	4.75638	4.01389	3.84309	3.31374	4.43886	3.97619	3.86303	4.11463	5.91719	4.22547	3.64832	4.04294	5.74378	7.0981	5.00174	3.51239	4.30701	3.28242	4.04351	4.21528	5.55047	5.26051	5.25354	4.33861	3.76019	4.09664	3.94531	4.72033	4.25658	3.08799	4.20932	3.70983	3.55089	3.68359	3.53226	5.55118	3.53168	4.41652	5.41374	4.6846	5.36885
ALOX15	3.20942	1.76285	1.97703	1.86806	2.6314	1.82392	2.29243	2.12767	1.96092	2.14167	1.81824	2.4741	2.28608	1.78599	1.71678	3.89859	2.14989	4.01431	2.43155	2.70433	2.21185	2.17871	1.97954	2.49965	1.9592	1.95173	1.9131	1.95717	1.68234	1.76605	1.98348	2.28133	1.62558	2.01906	1.75765	1.77313	2.14402	1.80655	2.01371	1.72321	2.26609	2.40144	2.01428	1.98629	2.13835	3.46866	2.04689	3.47253	2.09579
ALOX15B	4.36216	4.44184	4.25177	4.7273	4.6775	4.24582	4.68612	4.34624	4.6961	4.06898	4.25653	4.12584	4.18094	4.49592	4.14135	4.61038	4.85168	4.32659	4.42785	4.41231	4.7531	4.12576	4.26891	4.21266	4.72026	4.06442	4.17276	4.09007	4.07352	5.06243	4.35595	4.35783	4.30331	4.46166	4.33859	4.27445	4.41926	3.79913	3.96257	3.97792	4.31149	4.43721	4.00631	4.37003	4.11262	4.31517	4.67439	4.5208	4.63571
ALOX5	3.98589	5.08674	4.03359	4.15423	4.86354	3.82685	3.60843	3.63312	4.1419	4.14908	4.39273	4.53548	3.88849	3.71758	4.14097	3.71064	3.37223	4.33619	4.23727	3.67808	4.1247	4.51373	4.11075	3.57818	3.4948	4.51777	3.59648	3.90205	3.56338	3.46666	3.60137	3.91463	5.37686	3.83096	4.14167	3.93385	3.92421	3.65633	3.48386	3.40586	4.44303	4.32546	4.57033	3.97639	4.19552	3.57936	4.53988	3.98211	5.72054
ALOX5AP	2.25707	2.60403	2.67722	3.03473	3.50896	2.87035	2.76398	2.72602	4.15796	4.06435	3.08356	4.06087	4.02041	2.73512	2.80477	3.30251	2.2974	3.41826	3.23564	2.86747	2.89595	5.00364	3.31386	3.31358	2.86095	4.30073	3.63636	4.87446	3.14061	4.54551	3.29101	2.95716	4.30913	3.45243	2.84001	5.02199	3.5203	4.42038	2.97042	2.80463	3.87835	4.15526	3.10845	2.61363	3.99165	2.57299	4.05516	2.89008	3.98399
ALOXE3	5.27635	5.30476	5.51874	5.75167	6.09446	5.17851	5.75992	5.41813	5.67589	5.41031	5.44501	5.4169	5.2651	5.40628	5.27059	5.5437	5.7836	5.61745	5.64449	5.10738	5.84315	5.4897	5.33692	5.35247	5.76245	5.10278	5.15709	5.16985	5.44785	5.59598	5.32318	5.87667	5.42129	5.61276	5.38129	5.32859	5.44915	4.84476	6.38762	5.18804	5.4246	5.38065	5.40704	5.43207	5.52759	5.13501	5.47641	5.2281	5.77872
ALPI	4.43409	4.04672	4.37033	4.39788	5.04466	4.43767	4.38877	4.52038	4.22615	4.37033	4.41108	4.31478	4.22598	4.34937	4.41776	4.44217	4.6076	4.52686	4.48885	4.72341	4.58726	4.60251	4.02885	4.20931	4.29781	4.36794	3.98198	4.10547	4.27184	3.69301	4.05046	4.87116	4.28538	4.22009	3.94689	4.21703	4.05724	4.01171	4.32357	3.82738	4.29858	4.60416	4.58768	4.23514	4.2205	4.43857	4.36081	4.1745	4.1091
ALPK1	3.64429	4.31002	4.59527	4.98557	4.49748	4.60955	4.98715	4.85677	4.8633	5.16003	5.30912	4.98121	4.88006	4.28282	5.29114	4.34893	4.91221	4.17586	4.92689	4.76354	5.24738	5.29488	4.77065	4.70656	4.36746	4.51896	4.46466	4.65549	5.42979	3.98979	4.34092	4.52788	5.72441	4.25405	4.74908	4.83379	4.76678	4.16757	5.31143	4.86749	4.00516	5.84358	4.39612	5.49976	4.86861	4.5061	4.47986	4.39637	4.27487
ALPK2	1.71898	1.79034	2.09329	4.27563	2.97945	1.86279	2.33817	2.80371	2.78237	5.53408	3.38464	3.24121	4.05233	3.82693	4.48266	2.14934	1.9915	3.85295	3.95812	2.0008	3.02051	3.20301	2.70456	3.64122	2.38344	3.98792	3.25054	3.0428	1.78916	1.82826	2.75331	2.94557	2.14213	2.22938	3.05954	5.14245	2.32129	1.67016	2.36137	1.59996	3.10617	1.46825	4.99277	3.92413	3.41249	2.11601	4.22139	1.84412	5.13273
ALPK3	7.74119	4.0793	4.38062	5.85026	5.68152	5.22113	3.82657	9.06083	5.40629	5.39701	3.8172	4.52653	5.43475	6.08961	6.03844	3.11798	5.40502	4.02129	5.17023	5.97364	4.62519	5.35093	6.18474	4.69509	6.24591	5.29445	6.0962	5.17957	5.53293	3.56801	3.84835	8.87875	6.8251	4.64443	5.907	6.41478	5.28709	5.51646	4.10325	5.14535	5.32717	4.43242	5.29406	4.16047	4.38326	6.1261	6.34037	8.09662	4.49216
ALPL	5.27161	5.2522	4.51762	4.86849	5.36611	4.57014	5.03131	4.89299	4.7686	4.59301	4.90552	3.64227	5.20196	4.829	4.6402	4.11518	4.829	5.30362	4.61755	4.69591	5.4434	4.99164	4.66813	3.99734	5.30609	4.49468	4.73687	3.90435	4.55046	4.48294	5.3593	5.0122	4.71702	4.87206	3.6473	4.55586	5.2893	6.40488	5.47805	4.9071	5.16173	4.8041	5.08552	4.48818	4.17411	4.78516	4.55765	5.00976	5.02623
ALPP	4.10153	3.58881	4.53331	4.32198	4.93207	4.21786	4.38483	4.55778	4.15959	4.49983	4.32198	4.48936	4.37751	4.17543	4.14702	4.7981	4.69506	4.6655	4.84153	4.23381	4.69932	4.41933	4.0347	4.34067	4.69675	4.23426	4.05292	4.22137	6.04815	4.50373	4.26791	5.07247	3.92192	4.4627	4.21627	4.38883	4.23814	4.4561	4.58235	3.96736	4.44071	4.6721	4.18678	4.25869	4.09309	4.54943	4.60088	4.23333	4.78858
ALPPL2	4.68468	4.68653	4.73604	4.91113	5.39521	4.77651	4.66833	4.83894	5.03989	4.83383	5.25512	4.96689	4.8596	4.65142	4.65782	4.70585	5.1804	5.08821	4.95191	4.82476	6.04815	4.96828	5.0024	4.63209	4.93011	4.96689	4.69397	4.84931	4.76328	5.30409	5.59177	5.40457	4.67427	4.90393	4.75623	4.78812	4.61985	5.44646	4.66513	4.74181	5.1921	4.99703	4.85252	4.87783	4.68943	5.00061	4.83389	5.7767	4.84788
ALS2	2.89975	3.03098	2.30646	2.64942	2.54528	2.93203	2.65048	2.7678	2.95837	2.55222	2.84215	2.21824	2.52554	2.78148	2.38721	3.07638	2.72225	2.82211	2.37728	2.5227	3.04918	2.69375	2.81119	2.63281	2.73544	2.89901	2.05709	2.54536	2.83937	2.97311	3.55647	2.27291	2.56113	2.43996	2.81873	2.48627	2.4028	3.39314	3.46441	3.06479	2.36808	3.01139	3.40071	2.35883	2.31632	2.45952	2.47106	2.79581	2.5466
ALS2CL	6.38645	6.1718	6.24055	6.38095	6.46685	6.65567	6.80021	6.24371	6.62905	6.464	6.24367	6.48488	5.98671	6.66333	6.84044	6.18123	6.27462	6.51443	6.50074	6.2943	6.57921	6.89562	6.58761	6.44861	6.64989	7.25613	6.70625	6.40329	6.44988	6.6137	6.22139	6.4838	6.9868	6.08224	6.39695	6.62353	6.14239	6.18912	6.03083	6.26002	6.41542	6.41198	6.31035	6.08401	6.40131	7.24814	6.67439	6.1379	6.02195
ALS2CR11	2.94032	3.10483	3.68405	2.70303	2.03841	2.44592	2.07308	3.67612	3.26848	2.67161	2.42284	2.34715	2.67294	2.56676	2.07464	2.13525	4.23337	2.54736	3.80483	3.03794	2.18304	3.65674	4.05366	2.48855	3.25983	2.07412	2.71547	2.64297	4.01623	3.34022	3.80725	1.98907	3.28512	1.96907	3.33312	2.40404	2.71531	2.83622	2.60213	5.01407	2.30011	2.38225	2.82015	2.90346	4.27346	2.18018	2.11984	3.67256	2.37044
ALS2CR12	4.06665	3.71394	3.89986	3.59512	4.93465	4.76088	4.23198	4.11638	3.49045	3.77097	3.99598	3.47508	4.60345	3.48878	3.32385	3.80739	3.52335	4.12806	4.23099	3.79941	3.96736	3.79824	3.88494	3.45843	4.61957	3.67675	4.7129	3.90477	2.87217	3.6898	3.40441	4.31779	3.2381	3.8826	5.16967	3.31583	3.94881	3.68095	3.38353	3.86922	3.97622	3.58506	3.77685	3.19566	3.88566	3.72277	4.00335	3.7639	4.13875
ALS2CR4	2.1918	2.58736	1.9728	2.04021	2.79275	2.74688	2.32128	2.5517	2.61605	2.5564	1.94333	2.33953	2.40309	2.30004	2.33382	3.36127	2.48274	3.07411	2.35285	2.1617	1.81155	1.96187	2.59798	1.94454	2.4206	2.27375	1.99004	2.46894	1.86014	2.78207	2.83642	1.9818	1.81236	2.23801	2.50004	2.74688	1.9901	2.29537	2.4381	3.55851	2.21267	2.59067	3.01995	2.0746	2.06584	1.9941	2.74721	1.87923	2.46069
ALS2CR8	4.26012	4.49304	3.86491	3.5738	4.0396	4.34028	4.36596	4.53188	4.5226	3.93983	3.93758	3.8259	4.12319	4.12737	3.38825	4.05239	3.15962	4.24841	4.10436	4.17933	3.85052	3.5738	4.43367	4.08903	4.68843	3.99061	3.97715	4.19798	3.87973	3.99634	3.69318	4.00056	3.95429	3.9012	4.12803	4.14887	3.9598	3.89241	4.01857	4.25206	2.90159	4.47952	4.52355	4.16716	4.0388	4.15376	4.06942	3.41254	3.84913
ALX1	2.73837	1.40205	1.45948	1.33231	1.77999	1.14313	1.42115	1.56972	1.31775	1.40116	1.53731	1.49739	1.60173	1.54741	2.07098	2.02893	1.65295	1.39095	1.40008	1.18816	1.13627	1.21799	1.0983	1.71546	1.56428	1.21079	1.29613	1.25072	1.49739	1.09444	1.32432	1.95472	1.44131	1.32174	3.77097	1.11324	2.07458	1.07511	1.35156	4.53356	1.91266	3.23155	2.08048	1.83037	1.50936	1.09685	1.10024	1.36215	2.15334
ALX3	3.66397	4.85828	2.27983	3.4901	3.58269	2.91911	3.20296	2.57303	2.5658	2.40308	2.77751	2.94115	2.68994	2.93977	2.84021	3.07309	3.63609	3.19377	3.08599	2.33302	3.26433	3.09556	2.74031	2.62795	3.28375	3.18749	3.98907	2.20873	2.59548	2.56373	2.26068	2.94871	2.76142	2.81697	2.46215	2.43586	3.01507	2.54864	2.66441	2.44933	2.58368	2.84931	3.06007	2.70899	2.7846	2.97573	2.80683	3.47764	3.65101
ALX4	5.95335	5.66183	6.05101	5.63433	5.77296	5.75601	5.53213	5.83273	5.48892	5.88692	5.72122	5.95348	5.47812	5.66829	5.66348	5.64706	5.82634	5.69822	5.57829	5.66829	6.32357	5.7898	5.75848	5.7484	5.92834	5.47272	5.73552	5.76787	5.38554	5.57818	5.46278	6.25023	5.3833	5.66755	5.84232	5.73202	5.68811	5.39761	5.41176	5.624	5.53721	5.93438	5.60184	5.57097	5.48984	6.10097	5.89171	5.61639	6.01412
AMAC1	3.25665	3.30408	3.36951	3.23522	3.78752	3.39595	3.28937	3.25861	3.27625	3.30566	3.55361	3.45739	3.61744	3.47565	3.12265	3.60797	3.58815	3.63109	3.49845	3.10724	3.43576	3.22078	3.10467	3.2444	3.22571	2.97492	3.12141	3.11022	3.09954	2.99366	3.03472	3.47548	3.26232	3.04666	3.24469	3.33742	3.31958	3.16622	2.98165	3.2941	3.27503	3.25745	3.28693	3.54927	3.13252	3.19442	3.49315	3.16092	3.18344
AMAC1L1	6.19769	6.27437	6.1713	6.47539	6.14171	6.25889	6.21654	6.68954	6.85657	6.9656	6.69272	7.173	6.24137	6.30879	7.15619	5.89487	6.46736	6.09267	6.05772	6.9188	7.24149	6.32559	6.66569	7.02706	6.8319	8.16172	6.95645	6.17107	6.87136	5.82526	6.40061	6.29963	6.21206	5.51091	5.86482	6.31465	6.47208	6.1423	5.46874	6.36664	6.78795	6.43679	5.61889	5.77867	6.56861	6.89635	7.12105	5.84369	5.6748
AMAC1L2	5.17892	5.17856	5.23008	5.21215	5.69166	5.32509	5.03864	5.17444	5.09368	5.17217	5.13673	5.29694	5.66943	5.614	4.88721	5.53705	5.66492	5.61008	5.19738	5.00297	5.39286	5.11721	5.1464	5.32731	5.19912	4.75887	5.11913	4.86104	4.91591	5.2119	5.02173	5.63891	5.21953	5.02864	5.09	5.20715	5.27744	4.76701	4.88156	5.52288	5.0849	5.04156	5.32231	5.22133	4.96947	4.92114	5.35191	5.10463	5.0255
AMACR	4.45822	5.17871	5.33774	5.93295	5.36784	5.42342	4.79588	5.3178	5.11261	4.60354	5.19788	4.96347	5.32703	5.1251	4.61721	5.7548	5.44837	5.41281	5.38676	5.04681	4.68389	5.43556	5.23731	5.20818	4.48192	4.75218	4.5911	5.59807	5.41095	4.70614	6.28904	5.0951	5.22712	5.79597	5.04218	5.12425	6.03092	4.4356	5.3833	5.25155	5.37862	5.64514	5.39758	4.46775	5.92714	5.12787	5.23201	5.15639	4.7693
AMBN	1.66531	1.82667	1.69584	1.7723	2.18077	1.84897	1.67471	1.85079	1.57086	1.76801	2.38322	2.08713	1.93863	1.78142	1.52828	1.98939	2.03371	2.22341	2.01386	1.99502	2.4542	1.73309	2.06667	1.61896	1.85004	1.71172	1.6914	1.63568	1.82738	1.81587	1.83412	1.90126	1.70084	1.80187	1.91246	1.80929	1.73975	1.62729	1.95709	1.49851	1.80463	1.67279	1.9814	1.84775	1.69305	1.89454	1.92343	1.7014	1.76978
AMBP	6.54115	6.78618	6.70185	6.70856	6.00632	6.00236	6.20757	6.38775	6.37381	6.59779	6.73599	6.46499	6.21849	6.19313	6.36139	6.49299	6.56171	6.10165	6.36948	6.6206	6.36035	6.40208	6.24707	6.31167	6.15307	6.35125	6.33156	6.25516	6.49011	6.4393	6.68261	6.27292	6.46632	6.34001	6.52749	6.28534	6.4464	6.75861	7.20846	6.40458	6.34466	6.37682	6.37071	6.54414	6.53741	6.31059	6.3611	6.50428	6.80883
AMBRA1	4.31438	5.00782	4.62127	4.66667	5.183	4.82132	4.30021	6.07879	4.97659	4.34669	4.80312	5.29055	5.10518	4.89992	5.1977	4.69493	4.14077	4.24219	4.73978	4.55947	4.46157	4.34924	5.12542	5.40431	4.80162	4.16723	4.84999	4.54737	4.50971	5.28117	5.11371	4.58435	5.19903	5.02054	4.92771	5.02703	5.38915	4.85137	4.43605	5.17423	5.00995	5.54523	5.24583	4.90368	4.75283	4.24233	5.05822	4.54198	4.50454
AMD1	5.8034	6.1355	5.28713	5.80434	4.02451	4.49899	6.50615	5.23154	6.1597	4.76169	5.05079	5.04095	5.32264	4.82291	5.10081	5.51368	5.66003	5.05881	5.18963	6.11388	3.9431	5.20634	5.53359	5.81601	5.37716	5.30044	5.32541	6.16065	6.54094	6.78463	6.01595	4.73452	5.69162	5.94205	5.45579	5.62532	5.69947	6.49006	7.24688	6.68571	5.56181	5.89787	5.61914	5.69898	6.38986	6.53378	4.85503	6.48391	6.43445
AMDHD1	1.75411	2.45086	2.06618	2.04052	2.39819	1.54688	2.17679	1.70327	1.96424	2.12812	1.74024	1.70697	2.13802	1.78836	1.92268	2.33274	2.33948	1.98703	2.08485	1.76558	1.83813	2.09631	2.16738	1.75796	1.75922	1.82583	1.82583	2.02955	1.42156	1.39441	1.63767	2.06942	1.65171	1.91197	2.73771	1.95613	1.88291	1.66119	2.36552	1.82711	2.06774	2.56669	2.32481	1.81889	1.93556	1.74226	1.86859	2.03717	2.35757
AMDHD2	6.04265	5.7539	6.00648	6.07924	6.41973	6.01105	5.6225	5.94771	5.68531	5.81848	5.76317	5.97062	5.50157	5.57581	5.79933	6.81257	5.96101	6.32177	6.607	6.23882	6.44154	6.03921	5.63407	5.92891	6.32468	5.76317	5.81812	5.76888	5.67561	5.63151	5.80283	6.36666	6.59132	5.8472	5.78231	5.99539	5.97315	5.59977	5.73589	5.32564	6.01522	6.01853	5.65116	5.57255	5.7715	5.63744	5.71314	5.9832	6.15423
AMELX	1.5325	1.63679	1.42881	1.46556	3.19264	1.88123	1.35776	1.67881	1.46556	1.28885	1.28054	1.48115	1.70457	2.74399	1.68458	3.98025	3.93385	6.13979	1.56895	1.45413	1.72544	1.49648	1.57286	1.22458	1.71298	2.78461	1.40519	1.85327	2.76227	1.61641	2.0515	1.90993	1.54057	1.56151	1.50338	1.80093	2.24854	1.66766	1.18354	1.82191	1.48707	1.73041	1.70999	1.62319	1.29649	1.33305	1.55146	2.87063	1.52691
AMELY	5.82361	5.85284	6.03416	5.8902	6.53568	5.93048	5.94809	5.80504	5.83061	6.3955	6.1284	5.84794	5.82327	5.73502	5.7124	6.36803	6.09222	6.14155	5.93645	5.75275	6.4352	5.90408	6.01063	5.66696	5.93422	5.61056	5.54483	5.68677	5.64802	5.54064	5.89439	6.0247	5.84435	5.9579	5.32998	5.71481	5.79693	5.5957	5.67099	5.69835	5.98154	6.00911	5.81998	5.77306	5.54037	5.91222	5.93088	5.84873	6.2109
AMFR	7.23886	6.61448	6.66238	7.12762	6.66981	6.74859	6.68565	7.15442	7.33263	7.13973	6.96494	6.64867	6.58628	7.29936	7.73874	6.65384	6.84355	6.88307	7.14942	7.62028	7.81122	8.08326	7.05083	7.13539	7.67224	6.85186	8.26155	7.29996	7.97729	6.71898	7.28083	7.44444	6.61646	7.16198	6.78685	7.02996	6.68848	7.30769	6.40999	6.76924	6.58766	7.25001	6.75165	7.03485	7.7401	7.30183	6.66693	7.0155	6.54782
AMHR2	3.98377	4.90968	4.57259	3.5062	3.77057	3.39851	3.81895	4.11841	3.91789	3.91276	4.03659	3.53282	3.64172	3.58353	2.92918	3.63756	3.65568	4.07053	3.73005	4.62337	4.4237	4.60756	3.5325	4.06616	4.36372	3.59239	2.89647	3.67971	4.8077	4.20888	4.87934	3.66578	5.43374	4.24841	3.20654	3.43403	3.615	4.79126	3.05576	4.82919	3.37214	4.85727	4.18112	3.2	3.88455	4.28824	3.40523	5.12121	3.73591
AMICA1	4.26484	4.46174	4.55263	5.24187	5.91968	4.29454	4.76598	5.50986	4.61724	6.1236	5.20967	6.13999	4.97978	4.63061	4.26818	4.86798	4.31818	5.76059	4.89187	4.52111	5.19215	5.12721	4.63876	4.60245	4.65897	5.04392	4.39367	4.48006	4.38619	4.9269	4.54446	5.11628	5.21265	4.60102	4.41373	5.21488	5.60285	4.12819	4.81751	4.25309	4.70397	4.69187	4.68776	4.28578	5.1584	4.65125	5.9091	4.07761	6.43473
AMIGO1	4.93733	5.73376	4.4356	4.66858	4.19298	3.83753	4.08421	4.09174	4.97583	4.58983	3.92495	4.04494	3.67078	3.95822	3.9787	4.10778	4.64563	4.23185	4.00828	4.92562	3.69958	4.48986	4.14768	4.00648	4.1488	4.69048	3.80302	5.14399	4.7852	4.58507	4.54802	3.9687	4.73308	4.30663	4.48717	4.48919	4.45145	4.36575	3.94949	5.35302	4.00899	4.3401	4.26038	3.96457	4.55883	4.06884	4.16735	4.74699	3.89108
AMIGO2	3.85387	3.80022	2.73301	4.47452	4.44411	3.83318	3.12863	3.66687	2.96645	3.81376	3.33906	3.54406	4.1113	4.03341	4.8368	4.16223	3.22187	4.10224	3.88504	2.90485	3.48968	3.5164	4.58479	3.6004	3.68345	3.82767	3.68806	3.54273	3.7317	3.79289	3.6956	2.85681	3.7931	3.68425	3.87023	4.15456	3.65777	3.47417	3.57177	3.63142	3.53987	4.55077	4.08983	4.01949	3.32052	3.35337	4.94939	3.83452	3.98337
AMIGO3	5.87744	5.72212	5.89892	6.02217	6.35112	6.06795	6.08672	5.74862	5.95705	5.95661	6.01169	5.80016	5.55647	5.83446	5.70498	5.78367	5.89337	5.99775	5.83327	6.20844	6.29736	6.30832	5.74245	5.92854	6.17713	5.89423	5.40254	5.78574	5.63722	5.9801	5.85571	6.62026	5.52799	5.9482	5.91806	6.02661	6.05507	5.77285	5.77165	5.57193	6.4115	6.17872	5.80316	5.79626	6.30889	5.80994	6.42988	5.75564	6.01722
AMMECR1	5.82775	6.36786	6.95363	6.24404	3.89421	5.66659	6.38366	6.8529	5.55654	4.23485	5.83021	4.20192	3.64949	4.95983	6.04124	5.44416	4.42639	4.36546	3.94723	6.2714	4.66158	5.58479	5.30897	5.48311	3.67017	6.1022	6.14774	5.78298	6.14839	7.55699	6.46733	4.62967	7.02431	4.96849	4.80807	5.88765	6.36266	6.81359	7.29774	6.14765	6.20758	5.28824	4.19975	4.59049	6.53088	5.23241	4.54348	4.59673	5.43473
AMMECR1L	6.68044	6.5291	6.03046	6.15249	4.86878	5.82528	5.15539	5.83723	5.96081	6.03059	5.96243	5.41367	5.79339	5.49586	6.4966	5.85329	5.61293	5.71031	5.6458	5.74402	5.92145	5.57674	6.34732	5.43161	5.22899	5.8496	5.74975	5.79338	6.22253	6.05446	6.86397	5.45552	6.41681	5.64667	6.1856	5.92747	6.02953	7.46455	5.62095	6.45702	6.41639	6.09431	6.13705	6.03422	5.31016	4.74015	5.33279	6.18178	5.6936
AMN	4.46783	4.54444	4.91113	5.32449	4.91802	5.35732	5.31922	5.03396	4.3896	5.34631	4.84714	5.20196	4.92891	5.38741	5.11718	5.41969	5.45246	5.31609	5.32843	5.06006	5.63288	5.44627	5.06705	5.05078	5.35782	5.31905	4.88057	4.65274	5.12719	5.21019	4.55582	5.68628	4.84656	5.15285	4.89731	4.7897	5.39607	5.05602	4.99043	5.13461	5.18952	5.38005	4.6772	4.74364	4.95371	4.8394	5.24561	5.21786	5.34101
AMN1	2.8374	4.6845	3.95717	2.20371	2.62823	3.16557	2.75817	3.44406	4.40044	2.42031	4.53075	2.20582	3.35623	3.1862	3.05466	1.7498	4.84782	2.60831	2.20271	3.22257	3.20535	3.02743	2.33946	3.13462	3.83161	2.40285	2.73481	2.83515	3.10516	4.16178	3.76668	3.2295	3.59466	3.40435	1.65441	2.93956	2.77909	3.29562	4.11229	4.43618	3.03704	3.56076	2.66019	3.08037	2.25807	4.12547	1.4828	2.70499	1.66492
AMOTL1	5.27968	4.37604	4.89019	5.45887	4.59925	6.37772	3.32556	5.13898	4.36992	4.44278	6.65341	4.5411	4.5537	4.81712	4.88124	5.08947	5.58882	5.40973	6.04978	4.92337	4.01119	5.37909	5.69983	4.14162	4.75811	5.165	5.59015	4.38741	4.91057	4.13741	3.9798	4.13826	4.36227	4.17884	4.66714	5.01926	4.38065	4.0827	4.10346	4.15621	4.50423	4.96244	5.43573	5.88372	5.76208	4.80258	5.74412	5.3855	4.78109
AMOTL2	6.46351	7.32348	7.51133	5.80781	6.14652	5.69344	5.25084	6.53612	5.94719	8.35071	5.64922	6.38734	6.09957	5.66083	7.08256	6.3804	6.21457	6.76006	6.86328	6.20951	6.22351	7.27378	6.98392	6.12212	6.21045	7.4513	6.39161	6.56321	6.59623	6.2234	5.70861	6.31306	7.10082	6.37657	8.03263	6.6793	6.21126	7.46828	7.06748	6.86501	7.10853	6.77435	6.67216	6.48113	6.77225	6.22118	6.28256	6.36016	5.18679
AMPD1	2.75808	2.47252	2.44338	2.53389	3.61806	2.24197	2.85966	2.59661	2.36393	2.84434	2.63715	3.70363	2.59783	2.73568	1.85884	2.38669	2.97604	2.43952	2.93086	2.57427	2.34297	2.61129	2.41883	2.35486	2.65595	2.22576	2.22061	2.86211	2.48536	2.30148	2.21698	2.98104	1.91454	2.84663	2.77174	2.81133	2.71293	2.23529	2.29176	2.19088	2.44196	2.59655	2.47914	2.30269	2.64245	2.57427	2.96016	1.93277	2.60725
AMPD2	8.2235	9.69398	8.00283	7.39986	6.99503	7.96316	8.30865	7.62394	8.06039	8.61462	8.39341	8.32671	8.11984	8.41643	7.92997	7.06234	6.81847	7.7854	7.31726	9.24784	7.07046	8.7391	8.63468	8.61526	7.44563	8.20329	7.51273	8.99617	8.83919	7.84116	8.26726	8.1354	8.48068	8.96114	7.89119	8.4229	8.75386	8.42074	7.73996	8.21904	8.34213	8.50556	8.01069	8.53728	8.44532	7.7301	7.81964	8.53274	7.55435
AMPD3	4.90305	3.71519	5.52709	5.46048	4.89618	5.56202	5.23195	4.77705	4.79213	6.19128	5.55278	6.98003	5.01735	4.87519	6.12808	4.88329	4.36726	4.30546	5.32949	3.73844	5.06262	6.98765	6.26388	4.44451	5.25296	5.63778	6.08861	4.71861	4.8139	4.60159	5.93644	5.05056	6.60385	4.57291	4.51231	6.2111	3.93465	5.32747	5.33957	5.18664	5.45667	6.07689	4.51701	4.16329	5.24335	4.91571	5.80015	6.05195	5.52598
AMPH	6.74223	3.56144	3.92229	4.78553	3.86117	3.52158	4.11866	4.79065	4.96754	4.60402	4.1098	5.87183	5.4788	5.96952	5.72296	5.4464	3.82037	5.89937	6.02522	4.09509	3.75741	3.40819	4.86905	5.54098	3.61166	4.98779	6.39789	3.98981	5.39528	4.02896	5.35174	3.52432	4.01333	4.41762	4.4561	5.61437	3.85806	4.33995	4.29105	4.77004	3.86063	5.73464	5.11937	5.02943	5.03563	4.33007	5.06663	3.87235	3.52655
AMT	5.06081	4.84574	5.05098	4.6568	5.33458	3.88289	4.79125	4.6078	4.50404	5.17622	5.00043	4.14719	4.67307	5.12942	5.00062	5.22794	5.43568	5.80165	5.00793	4.53432	5.42644	4.71192	4.85429	4.32111	5.54387	4.09201	5.15942	4.81543	4.60032	4.63402	4.70053	4.76486	4.46707	4.97736	4.30467	4.63306	4.6385	4.59375	4.76873	4.92214	4.22898	4.66777	4.54023	4.91844	4.67947	5.07159	4.51641	4.7809	4.72057
AMTN	1.00554	0.820855	1.0225	1.03651	1.49036	1.14207	0.973375	1.03376	1.01335	0.822814	1.07596	1.11269	1.00165	0.852184	0.984045	1.18421	1.44961	1.23887	1.28573	0.88553	1.3626	0.995308	1.09896	1.13119	0.802398	0.941833	1.04578	0.914246	0.964441	1.05793	1.04822	1.13267	0.9706	1.25548	0.907334	1.0467	1.19337	0.983871	1.18507	1.06253	1.09469	0.891643	1.22253	0.807358	1.15998	0.98522	0.997927	0.960519	1.3495
AMY1A	5.40985	5.84117	4.58429	4.36901	3.21223	3.96048	3.06676	5.40689	4.89452	2.95735	5.84143	3.52444	4.99563	6.53279	4.10231	4.51698	2.32662	5.11196	3.99588	2.30149	2.21303	4.13748	8.23433	5.2272	4.41362	5.71341	4.94186	4.70626	5.16742	4.17204	6.09693	5.27775	3.93647	5.88899	4.97784	4.72278	2.89918	7.01973	4.63889	5.58136	7.12366	5.48316	3.39619	4.56382	8.29873	7.61278	7.08337	5.21729	5.15402
AMY1B	5.40985	5.84117	4.58429	4.36901	3.21223	3.96048	3.06676	5.40689	4.89452	2.95735	5.84143	3.52444	4.99563	6.53279	4.10231	4.51698	2.32662	5.11196	3.99588	2.30149	2.21303	4.13748	8.23433	5.2272	4.41362	5.71341	4.94186	4.70626	5.16742	4.17204	6.09693	5.27775	3.93647	5.88899	4.97784	4.72278	2.89918	7.01973	4.63889	5.58136	7.12366	5.48316	3.39619	4.56382	8.29873	7.61278	7.08337	5.21729	5.15402
AMY1C	5.40985	5.84117	4.58429	4.36901	3.21223	3.96048	3.06676	5.40689	4.89452	2.95735	5.84143	3.52444	4.99563	6.53279	4.10231	4.51698	2.32662	5.11196	3.99588	2.30149	2.21303	4.13748	8.23433	5.2272	4.41362	5.71341	4.94186	4.70626	5.16742	4.17204	6.09693	5.27775	3.93647	5.88899	4.97784	4.72278	2.89918	7.01973	4.63889	5.58136	7.12366	5.48316	3.39619	4.56382	8.29873	7.61278	7.08337	5.21729	5.15402
AMY2A	2.89412	3.04219	2.40747	2.41139	2.70984	2.76563	2.15653	2.84368	2.49411	1.68258	2.2916	2.33324	3.06853	2.78186	2.72669	2.7092	2.02566	2.0219	2.07431	1.90849	1.85473	2.31004	4.95523	2.11698	1.98517	3.85926	2.79008	2.54028	2.70412	2.33981	2.25572	2.92768	1.86624	3.67458	2.17394	2.50272	1.89641	3.0743	1.98528	2.6321	3.03956	2.59641	2.29011	2.12447	5.21502	3.09966	2.87544	2.30678	2.6246
AMY2B	4.53635	4.68159	4.64795	3.40992	4.35029	4.05527	4.38898	4.14821	4.00703	4.16342	4.95405	4.08896	4.64479	4.58842	4.18812	4.98882	4.29835	5.56606	4.52523	2.32293	2.438	4.11394	5.87002	4.06447	4.56958	4.8051	4.10118	4.57765	4.37882	4.06605	4.68086	4.97504	3.91844	4.91375	4.55848	4.17861	4.36392	4.63924	4.27456	4.59598	4.18572	4.07849	4.27103	4.08983	6.46936	4.67202	4.47313	4.59484	4.14104
AMYP1	4.5169	5.2477	4.66074	3.46302	4.99255	3.82069	4.30669	4.74963	4.40111	3.68049	4.07947	3.85087	5.37012	5.45785	3.64793	4.61476	3.87764	4.90595	3.88428	2.58574	2.7186	4.06909	6.51155	3.30946	4.71691	4.5465	5.53053	4.45075	4.39188	3.55937	4.63206	4.38557	3.37615	5.35971	3.03625	4.03938	2.65206	5.20078	3.49595	5.94233	4.74461	4.79099	3.4425	3.6012	7.41486	5.08553	4.47313	4.59484	4.89884
AMZ1	4.85497	4.13694	4.53458	4.672	4.7855	4.55958	4.66736	4.52394	4.28314	4.55717	4.57879	4.79972	4.49515	4.39926	4.5899	4.73624	4.58922	4.57552	4.7024	4.72651	5.11084	4.47819	4.64003	4.63625	4.89943	4.50958	4.56553	4.40053	4.27918	4.36231	4.26036	4.79588	4.24843	4.379	4.71637	4.5943	4.71744	4.34759	4.20772	4.43419	4.74383	4.46603	4.44584	4.68625	4.27022	4.39177	4.69395	4.51765	4.5668
AMZ2	9.09284	8.97751	7.84851	9.08033	7.89895	7.9618	8.74531	8.42314	7.5774	8.57628	8.17868	7.70035	8.24426	8.03271	8.49783	8.37428	7.76003	7.48049	9.25657	7.55291	8.73499	8.71315	8.56844	8.15335	7.99511	8.50646	8.01126	7.94054	8.27731	8.3572	8.81899	7.8849	8.85819	8.57254	8.42215	8.69893	8.88794	8.40946	8.76533	8.73305	8.37531	8.0117	8.06291	8.01152	8.02809	7.81208	8.09941	8.87496	8.29252
AMZ2P1	4.39936	4.79885	3.91068	4.37593	3.78362	3.83154	3.96854	3.88597	4.2919	3.83355	3.60032	3.68992	4.10092	3.97412	3.98713	3.98697	3.74801	3.87412	4.45732	3.39934	4.26007	4.3331	4.17309	3.90184	3.88761	3.85391	3.79522	3.77051	3.89491	3.58907	3.98542	3.51175	4.12448	4.21009	4.11133	4.23611	4.17751	3.8411	4.26909	4.12439	4.03386	3.6647	4.21764	3.82485	3.83646	3.67495	3.83667	4.26688	3.93534
ANAPC1	6.20679	6.85111	6.60093	5.63338	5.75954	6.70777	6.41292	6.3473	6.4844	6.71686	6.35549	5.95805	6.60441	6.3889	6.82909	6.21641	6.05274	6.21218	5.25336	7.28837	5.62972	6.33635	6.53941	5.81221	6.28619	6.24738	6.57702	6.36245	6.62594	6.61266	7.03117	6.2492	6.18325	5.49567	6.47377	6.26348	6.59406	6.5628	5.78789	6.82652	6.72885	6.08275	6.25923	6.47427	6.41296	5.70725	6.65478	6.93925	6.3618
ANAPC10	2.45623	2.26559	2.50784	2.32413	2.10428	2.52817	3.46587	3.26434	2.00444	2.41222	2.48694	2.07344	1.7575	2.67846	3.19054	2.83729	2.2508	2.62787	1.99902	1.91919	1.97174	2.36794	1.88117	2.16967	2.28196	2.08789	2.06049	2.93938	2.05354	2.3789	2.09616	2.36674	2.28127	2.40308	2.14564	2.65018	2.15469	2.39343	2.15205	2.55924	1.9219	2.62958	2.56388	2.88609	2.42528	1.9932	2.03459	2.43537	2.35476
ANAPC10P1	1.05698	1.00109	1.06778	0.998745	1.37746	1.37498	1.79436	1.32781	1.06463	0.976619	1.11421	1.35579	0.840461	1.00109	1.15892	1.44465	2.06076	1.36967	1.41852	0.950558	1.50602	0.845967	1.08659	0.8967	1.17187	1.13776	1.20096	1.08633	1.106	1.027	1.3	1.07826	0.951627	1.01084	1.27399	0.839063	1.15163	1.3403	0.861925	0.960295	1.50218	1.14874	1.24737	1.15859	1.07142	1.20849	1.14217	1.41746	1.07971
ANAPC11	7.97867	7.75492	7.15755	6.92501	7.31379	6.51502	6.39952	6.73674	5.99974	7.49442	7.23275	6.65318	8.02401	7.02593	7.3096	8.16157	7.40362	7.46925	7.19092	6.90284	7.00728	7.32363	6.76116	6.88793	7.03118	7.34568	6.4999	7.25652	7.09373	6.45359	7.41182	6.11878	6.32314	7.68985	6.98411	7.34473	7.58859	7.11592	8.91255	7.27277	7.55331	7.17581	8.19973	7.83853	6.48445	6.80143	6.67681	7.78053	7.31019
ANAPC13	8.90495	8.88191	8.32903	7.84008	7.72872	6.9236	7.0776	8.14307	8.43828	8.12366	7.85302	7.64117	8.12317	7.08009	7.68383	7.57309	8.52631	7.77339	8.73356	8.35166	5.57865	7.8386	8.05365	8.82629	7.26041	7.83465	8.90065	7.99407	8.38317	8.3177	7.85216	6.77447	8.09927	7.66754	8.33327	8.06844	8.41261	8.39744	7.99769	8.37806	7.44786	8.09321	8.21208	7.62347	7.83603	7.9158	7.29456	8.17586	7.15551
ANAPC16	5.9314	5.45159	4.5108	5.9955	4.80392	5.95348	5.6047	4.99501	5.69586	6.01541	5.02895	5.90582	5.33056	5.67189	5.23746	4.75392	4.22673	4.52736	4.34657	6.00794	5.16813	4.23473	4.61783	6.30242	5.01321	5.50351	4.91664	6.15177	5.58312	6.12477	6.94577	4.93926	5.20223	4.92097	6.11221	5.12963	4.88104	6.16347	6.04976	5.31738	5.31092	6.18548	4.52043	5.19055	5.29637	5.471	4.02407	5.46428	5.51137
ANAPC2	6.34333	5.81814	6.20836	6.1738	6.37184	6.36036	6.34775	6.23156	6.0131	6.42613	5.88748	6.24371	6.01128	6.28727	5.94652	6.14429	5.95744	6.03558	6.18603	6.28244	6.69921	6.65203	5.8333	6.1107	6.03165	6.10643	5.9032	6.11741	6.08653	5.83467	6.26381	6.54084	6.1947	6.22806	6.02487	6.09753	6.38827	5.81569	6.13504	6.00809	6.51546	6.59066	6.12666	6.02542	6.29631	6.14435	6.33519	6.11741	6.00134
ANAPC4	5.82676	5.16731	6.06981	5.48333	5.56428	6.20208	5.82739	5.39639	5.71424	5.46488	5.58956	5.96603	5.59511	6.08258	6.53761	6.12097	5.61388	5.48256	5.56741	5.97426	5.75957	5.27599	6.40187	6.18765	4.8604	6.36491	6.48783	5.53541	5.15372	6.08125	4.76841	5.37432	6.35909	4.22506	5.99477	5.7903	6.50391	5.71403	4.64185	5.69302	5.10816	5.50636	5.78221	6.43909	6.06737	5.65408	6.54408	5.47472	6.20531
ANAPC5	4.64635	3.94771	4.54696	4.63846	4.26657	4.63087	4.32003	3.71239	4.8611	4.76258	4.80342	4.47323	4.45676	4.66472	4.59606	4.3401	4.22269	4.10907	4.34642	4.74079	5.1457	4.22766	4.5053	4.68439	4.24606	4.95903	4.72196	4.60316	4.41483	4.31565	4.42643	4.2364	4.29462	4.26725	5.16124	4.42497	4.13827	4.5372	4.42276	4.48866	4.72883	4.4704	4.25043	4.34322	4.21924	4.28017	4.88793	4.49393	4.96455
ANAPC7	6.53794	5.67988	6.13051	6.89836	5.47438	5.75648	5.9096	6.57714	6.46823	6.76146	7.28986	5.87913	6.03718	5.93582	5.48072	5.58266	5.39641	6.31589	5.83305	6.33218	5.49423	6.01968	6.69266	5.81936	5.94402	5.90158	6.52317	5.8104	6.04875	6.27234	5.4714	4.98559	5.66916	6.02437	6.67065	6.55786	5.23855	7.03035	6.51145	7.07012	5.63693	6.47695	5.55374	5.93628	5.35759	5.37828	5.65338	6.69758	6.01238
ANG	3.61085	4.0207	3.60135	3.65738	3.08974	4.71239	4.80522	2.58273	5.56024	3.99864	3.67384	3.34619	3.41786	3.46837	2.9414	4.2091	2.88434	3.5358	3.15431	3.57995	3.91608	4.35344	2.93889	3.79012	3.22158	3.25412	3.36747	4.98177	3.35784	4.20454	2.79045	2.77263	4.48335	3.36194	4.15266	3.88323	3.6809	3.12775	4.49091	4.48734	3.79072	2.65678	3.82639	3.20745	2.87668	5.60297	3.68531	3.41863	5.42183
ANGEL1	6.27482	5.35126	5.80922	5.47779	5.67425	5.36886	5.24846	6.04666	5.49831	5.19268	5.51004	5.27818	5.16789	4.56333	5.1143	5.06622	5.72029	5.10561	5.2194	5.66751	6.53886	4.77758	4.98519	5.30363	5.41022	5.21269	6.06402	4.98174	5.55507	5.23646	6.53928	5.46997	5.35725	4.7355	5.07528	5.98924	6.06338	5.49852	5.11306	9.24031	5.89879	5.35367	5.49906	5.04218	4.80768	5.27666	4.93622	4.62947	5.04218
ANGEL2	5.77568	6.42889	5.09768	5.64996	5.02054	5.89057	6.03904	5.37462	5.68691	6.00754	6.16097	6.02268	5.91336	5.84881	6.45355	5.61977	6.51396	5.66172	5.86094	6.03254	5.44509	5.71349	6.2744	6.07857	5.7542	5.91336	5.51168	5.91336	6.09297	6.04651	6.81641	5.5252	5.45963	5.29065	7.03429	5.82557	6.25455	6.20642	6.46629	6.36613	6.48348	6.09032	6.33763	6.82834	5.72366	5.94255	5.24477	5.8764	6.25232
ANGPT1	2.14664	1.89071	1.33435	1.98019	2.0615	1.42118	1.41602	1.80407	1.56772	1.5002	1.5645	1.72029	1.63002	1.97132	2.02391	1.83892	2.00162	2.17572	2.17846	2.79772	1.24391	1.73033	1.39319	1.94927	1.61645	2.0668	2.06781	2.31879	2.53293	1.45896	1.68942	1.61404	1.91869	2.46955	1.68114	3.49329	1.27785	1.85654	1.49197	1.08016	1.32766	1.85016	1.96065	1.74123	1.33694	1.48315	2.96392	2.61595	2.16391
ANGPT2	3.87227	5.13061	5.09453	5.03355	5.30881	4.17671	4.22844	4.66728	4.39377	4.87601	4.65293	3.7262	4.28223	5.48861	5.84352	4.77507	4.17893	4.96035	4.53467	3.6937	4.19256	4.54517	4.94858	4.44577	4.54264	4.7677	4.86942	4.90576	4.76753	4.98866	4.86788	3.6193	4.64626	5.0475	5.29385	5.00093	4.73536	4.61258	3.82926	4.74419	5.43105	4.34111	4.67545	5.05592	5.36298	4.28043	5.05654	4.41197	4.85564
ANGPT4	6.91684	6.95851	6.98112	6.62414	6.73517	6.97891	6.92712	6.93807	7.07227	6.8499	6.91879	7.1208	6.97441	7.16883	7.10275	6.60243	7.11882	7.17957	7.05923	6.9196	6.96962	6.82176	7.2245	7.27615	7.3875	7.08292	7.20462	6.70324	7.29303	6.55828	7.17384	6.59328	6.61449	6.98529	6.4405	6.96503	6.9265	6.93465	6.59605	7.18243	7.00179	7.27706	6.9779	6.72301	7.16777	6.8133	6.86721	6.73362	6.87279
ANGPTL1	2.93021	4.01033	3.78803	3.13679	2.95548	3.84705	3.52254	2.55652	3.23535	4.05145	3.76978	3.98382	4.20752	4.37923	3.70976	3.59616	2.92912	5.62741	3.16541	3.71328	3.39573	4.03894	4.95187	2.6551	2.74576	2.95483	3.61992	3.99789	4.13146	3.15551	3.08837	2.67561	3.94454	3.45333	3.94983	4.40382	4.14159	3.99172	3.57954	2.53782	3.65683	4.12535	3.51442	5.53269	3.79264	2.63933	4.17505	2.76894	3.55484
ANGPTL2	5.3589	5.54524	5.26255	6.12677	5.5821	5.00513	5.22113	5.25145	4.74756	6.00029	5.46404	5.08369	5.92333	6.08889	6.28483	5.84624	4.16373	5.86921	5.76642	4.93628	5.44605	5.04843	5.00629	5.90463	5.3598	5.91019	5.65681	5.02998	5.25933	5.46627	5.01605	5.56227	5.76899	5.16225	5.47919	6.31902	5.50688	4.88992	5.68348	5.14925	5.32968	5.01051	6.18986	5.78186	5.63055	4.57421	6.51199	5.5255	5.52327
ANGPTL3	3.0613	2.94066	3.14891	3.05605	2.99673	3.29347	3.3199	2.71667	2.09223	2.94794	2.93356	3.14519	2.87641	3.27644	2.74172	3.95754	3.17692	3.37019	3.44057	2.77582	2.80729	2.55237	3.70937	2.60999	3.02948	2.90484	2.9927	3.16054	2.91167	3.5849	2.91517	2.68196	2.73445	3.16451	3.30385	3.01791	3.05635	2.83577	3.43741	3.00499	3.39564	3.17725	2.95252	3.23705	3.53451	2.86967	2.89546	2.8293	3.39574
ANGPTL4	5.98288	5.53202	6.46882	6.25723	6.22742	6.03939	6.37054	5.805	5.60877	6.12482	5.73619	5.56943	5.87789	6.27861	6.02627	6.00673	5.88012	6.18571	6.28193	5.8057	6.4539	6.12312	5.58983	5.60566	5.86622	6.09246	5.85388	5.84239	5.7979	6.39552	5.47104	6.19719	5.17002	6.07508	6.04986	6.14418	6.24668	6.24062	6.01464	5.92515	6.02828	5.92733	5.88782	5.49216	5.70299	5.64688	5.97424	7.25145	5.87703
ANGPTL5	0.834224	1.52365	0.880613	0.792962	1.18363	0.940406	1.08904	1.128	1.0184	0.952776	1.11066	0.826071	0.997667	0.933647	0.968802	1.05349	0.964896	1.07637	0.949224	1.07806	0.949994	1.09518	0.857611	1.03096	0.811198	0.788374	0.707793	0.858576	0.972971	0.936826	0.890822	1.20211	1.23006	1.19328	0.978678	0.776089	1.01853	1.01853	1.04825	0.925682	0.920479	1.26816	0.788374	0.92312	1.03567	0.874734	0.993639	1.1018	1.19874
ANGPTL6	4.76333	4.53057	4.94525	5.7036	6.23715	5.2632	4.87382	4.87758	4.63128	5.49016	4.93428	4.94525	5.34021	4.35462	5.25753	4.84779	4.31213	5.46978	4.47671	4.20742	4.86916	5.60039	4.5814	5.74568	4.92502	5.01573	5.08616	5.35994	5.03325	6.00141	5.1458	5.25655	4.89779	4.92502	6.1393	4.98508	7.12662	4.46675	4.79362	4.65327	4.77206	5.08296	5.13905	5.8761	5.13305	5.20447	5.49603	5.66241	5.58499
ANGPTL7	3.79184	2.97346	3.37249	3.59862	4.03077	3.67454	4.14274	3.75115	3.68321	3.20524	3.15144	3.48563	3.40013	3.47228	4.46709	3.74595	4.08849	4.66758	3.85023	2.88168	3.46731	3.18082	3.28095	3.0575	3.16463	3.06282	3.47228	2.88845	3.99588	4.15049	4.03333	3.47042	3.24858	3.4622	3.73617	3.61914	3.53253	3.64725	3.53441	3.5732	3.57157	3.96351	4.1269	3.33429	3.64778	2.77327	2.86194	3.11538	3.33267
ANK1	3.24314	3.91267	3.34007	3.58611	3.97579	3.26755	3.57276	3.1305	3.11585	3.60948	3.38216	3.63974	3.16319	3.42489	3.10114	3.86118	4.43926	3.46984	3.83707	3.41681	3.65045	3.59154	3.16095	3.15204	3.57653	3.35022	3.43893	3.22448	3.4863	3.31267	3.26259	3.54664	3.15951	3.57251	2.88335	3.26064	3.53445	3.26134	3.38238	2.89344	3.59815	3.21819	3.65363	3.81088	3.37678	3.37762	3.51037	4.33956	3.53697
ANK2	2.90916	3.69433	3.11784	4.01009	2.49123	2.78927	5.06214	2.70352	2.12648	2.75411	2.59565	2.69402	2.60426	3.49368	2.98031	2.52034	3.48364	2.8274	2.61973	4.80337	2.73146	3.31373	3.50739	2.48675	4.0417	2.60478	2.60325	2.52642	3.05958	2.14255	2.62636	4.71966	3.70444	4.91465	3.52252	3.19616	2.49055	4.98559	4.05762	4.70069	2.75542	3.96971	3.84653	3.72888	2.9293	3.96446	2.85602	3.89293	3.12375
ANK3	4.22166	3.73849	4.61401	3.85236	4.02544	4.75901	4.64892	4.4829	3.59497	4.37826	3.7428	3.98263	4.20578	4.34591	3.86863	4.3899	4.13869	4.58964	3.98177	3.792	4.07369	3.94339	4.39053	3.4813	3.9379	3.96114	3.62219	4.17776	4.10454	3.90774	3.61449	4.17499	3.55567	3.57964	4.91155	3.71374	3.36274	4.61442	3.2598	4.67857	3.94481	4.98273	4.26248	4.37674	3.51075	4.78927	3.58487	4.05566	3.8962
ANKAR	5.79384	6.40607	5.41735	5.67202	6.53116	6.55077	5.45099	5.95139	6.89398	6.08779	5.55921	6.09194	6.0713	5.86567	5.35084	6.49171	6.1309	6.41684	5.58861	5.76899	6.27255	5.57756	6.59717	5.79361	6.40667	5.61835	5.99728	5.63137	5.78055	5.98755	6.12628	5.72888	5.44836	5.49287	5.30703	5.2938	6.06747	5.2203	5.70933	5.75654	5.50875	5.92056	5.91866	5.58766	5.79933	5.90671	5.83769	5.78876	5.64521
ANKDD1A	7.00361	5.66822	5.91659	5.47759	5.90426	5.4437	6.08894	6.31225	5.70652	5.1374	5.79305	6.16068	5.97784	5.44959	5.0703	6.34772	5.93536	5.69699	6.23465	5.63221	6.01941	5.19864	6.03455	5.36407	6.03226	5.76023	6.56871	5.84613	6.58665	5.84191	5.42281	5.10046	5.39587	5.36804	5.12183	5.70391	5.70031	5.38346	5.42471	5.97318	5.9001	5.47591	5.72603	5.48412	5.16801	5.04291	6.10262	5.69612	5.93794
ANKDD1B	4.83371	4.43307	4.62238	4.47884	5.03558	4.63232	4.65408	4.57531	4.72256	4.41773	4.57072	4.62202	4.4619	4.61036	4.67238	4.90108	4.84707	5.01904	4.98985	4.64346	5.01643	4.59142	4.76383	4.59971	4.78172	4.56971	4.32789	4.53859	4.57076	4.36013	4.54959	4.91666	4.41901	4.75045	4.90195	4.63321	4.8241	4.28152	4.59157	4.58204	4.77912	4.56201	4.78304	4.452	4.46814	4.58523	4.54136	4.39308	4.83387
ANKFN1	2.57831	2.47914	2.4481	2.66929	3.37098	2.60436	3.88248	3.73567	2.65597	2.59831	2.69423	2.4492	3.79702	2.4927	2.58674	3.11312	2.57921	3.30919	2.75823	2.99578	2.79448	2.90768	2.71583	2.34479	3.31601	3.14844	2.74471	2.98248	2.3094	2.40346	2.17856	3.64526	2.67752	2.89235	3.86986	2.26683	4.39997	2.51352	2.3232	4.02938	2.82147	2.63183	2.91634	2.60774	2.31686	2.80546	3.04847	2.22993	5.04673
ANKFY1	4.67685	3.77846	4.48445	4.23169	4.42075	5.47149	4.59942	4.42085	5.05545	4.696	4.1852	4.82657	4.09351	4.87798	4.81837	3.53912	5.47508	4.72087	3.64558	4.69559	3.66815	4.71105	4.66936	4.4273	4.33781	4.16156	4.06603	4.5689	4.4754	4.79257	4.78915	4.42462	4.60839	3.72624	4.21922	4.44269	4.62821	3.9156	4.76213	4.41676	4.47505	4.41676	4.87927	4.32771	3.85931	3.81761	4.22663	4.89833	4.88718
ANKH	5.32908	4.66381	5.29202	5.59225	4.825	5.41572	3.7481	5.24063	5.31246	4.82254	4.88282	5.23657	5.2583	5.50145	4.67764	4.5621	5.58984	4.72767	4.86151	5.38456	4.68905	5.57367	5.16222	5.22852	5.38643	5.03599	4.92209	5.0463	4.98845	4.90616	5.52735	5.08387	4.97606	5.66283	5.06719	5.33957	5.06864	4.93369	4.88919	4.65335	4.92209	5.43005	4.87403	4.24357	4.92426	5.55804	5.08627	5.41546	5.69566
ANKHD1	6.10048	5.57863	5.44912	5.16945	4.80745	5.2508	4.77064	5.76278	5.24434	5.73541	5.25753	5.91545	5.06416	5.59334	5.47809	4.89309	4.47972	5.66151	5.03442	5.75348	5.5171	5.58705	5.28539	5.22705	4.99676	5.49463	5.76975	6.13064	5.24114	5.81506	5.67488	5.33484	5.96411	4.89366	5.18863	5.66108	5.20816	6.01535	5.55314	5.40273	5.67451	5.54716	5.31847	5.11261	5.68071	5.59955	5.47803	6.07891	5.70834
ANKIB1	5.5283	5.14945	5.31131	4.67894	4.04799	5.33547	5.50859	5.21799	5.40102	5.35712	5.52219	5.49049	4.79477	5.04895	4.91824	4.8046	5.18703	4.91011	5.94581	5.74205	4.5785	5.1841	5.72073	5.99097	4.8651	5.17194	5.32744	5.53033	5.51341	4.82651	4.88176	5.21518	5.65252	5.12494	5.31377	4.91797	5.09581	5.45108	5.27767	5.10474	5.58234	5.09002	4.85731	5.2625	4.88636	5.41661	5.16904	5.26787	5.12377
ANKK1	5.74601	5.65224	5.72949	5.8559	5.99291	5.76449	5.80919	5.71575	5.79261	5.75325	5.70978	5.97116	5.37408	5.56855	5.53747	5.82289	5.74208	5.85524	5.73935	5.727	6.31143	5.92583	5.53334	5.62508	5.83193	5.76811	5.52914	5.78982	5.4854	5.55015	5.75845	6.2462	5.77388	5.82774	5.51778	5.89016	5.72497	5.43454	5.45454	5.61561	5.86388	5.664	5.7382	5.83498	5.69337	5.88486	5.92376	5.68502	5.87207
ANKLE1	1.65476	1.74559	1.69199	1.38776	2.02686	1.86545	1.99435	1.60619	2.14544	1.40085	1.69605	1.67271	1.62178	1.44028	1.7004	2.41746	1.26069	1.2518	2.07576	3.11072	1.53962	1.49946	1.55722	2.0582	2.38478	2.06691	1.30915	1.28993	1.54871	1.67977	1.3604	1.95128	1.51548	1.49463	1.44506	1.7004	2.02979	2.19858	0.97673	1.49685	1.44822	1.64855	1.94008	2.64045	1.49819	1.66176	1.43485	2.09503	1.68124
ANKLE2	6.42847	5.38399	5.60871	6.07326	5.8606	4.80302	5.02373	5.37786	6.62064	5.84779	6.12853	4.99203	5.81048	5.88098	5.50452	6.60426	4.94646	5.8186	5.68562	5.79887	6.65271	5.15584	5.72477	6.06447	5.40557	6.00246	6.85111	5.55833	5.98968	4.86555	5.43886	5.73935	6.01625	5.58777	5.74186	6.03505	6.12495	5.32295	5.67284	5.68277	6.20255	5.87515	5.7457	5.96286	5.55813	5.18889	6.30134	5.36231	5.8355
ANKMY1	3.49479	3.73311	3.83825	3.66466	4.27797	4.52435	4.11222	3.78372	4.36226	3.64196	3.58216	4.20432	4.00996	4.75307	3.98241	4.46618	4.3798	3.99973	4.20355	3.91332	3.93495	4.07214	4.62254	3.95815	4.19778	3.85325	3.92274	3.91323	3.66921	4.02673	3.80267	4.13875	4.06396	3.5704	4.49659	3.69788	4.25587	4.643	3.31923	4.21179	4.18066	3.86377	4.17398	3.97127	4.38307	3.89508	4.01727	4.02113	3.6041
ANKMY2	5.71495	5.7174	6.09843	7.07366	5.39718	6.45399	5.53478	5.51141	4.79741	5.80305	5.46684	6.09735	5.80589	5.41677	6.24108	4.59043	5.53788	5.50977	5.68337	5.81659	3.84314	5.84773	5.74649	5.73377	5.75875	5.32815	5.54087	5.71334	5.75017	5.89492	5.43418	4.71889	5.65578	4.95317	5.60746	5.67228	5.90885	6.58467	7.18191	6.41669	4.63138	6.05044	6.06177	5.98184	5.76994	4.4193	5.4707	6.3453	6.2136
ANKRA2	6.82779	6.26768	7.29135	5.28812	5.21103	5.79373	5.85729	6.59183	6.35404	5.48896	5.00993	6.60137	5.99666	6.40261	5.76937	5.57481	5.32599	5.30288	5.99602	6.12385	4.65641	5.76395	5.62278	6.68438	5.76563	6.48252	6.4358	6.6512	6.78606	6.10224	6.18664	4.62186	6.64202	5.53978	5.91611	5.91301	5.91356	6.87952	6.25226	6.70998	5.67535	6.56993	6.37096	6.28055	5.4991	6.4946	5.97574	5.79074	5.5453
ANKRD1	5.22043	5.40432	5.33019	5.69813	7.17714	5.74853	6.51729	5.25599	4.83684	7.39507	4.39162	5.302	5.33656	6.67749	5.41144	4.63584	5.19343	5.41741	10.8894	6.08176	5.54653	6.83008	6.15971	4.97254	6.31156	6.96567	5.60512	4.70798	5.8814	5.34584	4.82995	5.20364	4.75521	5.7789	6.63133	5.85656	6.71728	4.80767	6.5439	5.26634	5.31777	5.26174	7.54165	5.84314	5.32356	5.78931	6.20199	8.27465	5.02886
ANKRD10	5.02136	6.66229	5.17063	5.38143	5.26074	6.43143	4.44523	6.69484	6.27134	6.33125	5.12985	5.3618	5.984	6.46468	6.67966	5.37802	4.72151	5.53489	5.16293	5.65779	5.50216	5.44306	5.14682	5.75429	5.69146	6.21761	6.14641	5.0507	5.65413	5.17254	5.29677	4.82272	6.2679	4.7945	6.18046	6.45688	5.58812	5.92258	4.88665	5.90902	5.34156	5.26649	5.09711	6.53431	5.34641	5.51469	5.80829	5.34606	5.36168
ANKRD11	6.42428	5.34645	5.57828	5.84443	5.82104	5.82856	5.35746	6.19958	5.64403	5.88092	5.67239	5.34448	5.52495	5.40042	5.95292	5.43717	5.63874	6.18381	5.31809	6.41144	5.87324	6.12432	5.50617	6.14237	6.28179	6.1884	5.93432	6.15795	5.81687	6.53434	6.2412	6.6589	6.10583	5.61338	5.70227	5.81474	6.19809	5.36573	4.95197	5.19311	5.50674	5.86707	5.58736	5.75275	5.32739	6.05485	6.06437	5.81427	5.72687
ANKRD12	6.53111	6.32371	6.6345	6.56165	6.73811	6.52348	6.70512	6.49779	6.50776	6.78407	6.50355	6.46998	6.57601	6.51785	6.43051	6.63222	6.64931	6.75242	6.43614	6.49799	7.13279	6.63941	6.5443	6.43181	6.53605	6.81861	6.32	6.41477	6.23593	6.30842	6.56622	6.8096	6.20594	6.48671	6.48543	6.3045	6.59565	6.29767	6.1678	6.45632	6.64234	6.37353	6.09817	6.42706	6.24271	6.77231	6.51336	6.53242	6.72725
ANKRD13A	6.43414	5.85462	6.81365	6.70317	6.8907	6.1002	6.74887	6.84905	6.77121	6.63406	6.85215	6.42321	6.35286	6.42399	6.19368	6.57437	6.36689	5.80762	7.56383	6.53936	6.53695	8.04736	5.96719	6.22615	6.07055	7.45355	6.53244	7.04808	6.5678	6.75305	6.27979	6.97051	6.79644	6.7752	6.8377	6.71076	6.17986	7.03214	7.10072	6.97149	6.26267	7.63295	6.22969	6.52224	6.2826	6.30837	6.44111	6.46441	6.83976
ANKRD13B	6.84581	6.58791	7.02442	7.0298	7.43296	6.74422	7.1646	6.71515	6.74038	6.89697	6.84647	6.88632	6.97294	7.00443	6.72659	7.22514	7.53094	7.04889	7.16014	6.84737	7.45236	7.03783	6.75869	6.73387	7.29063	6.67896	6.62099	6.84107	6.78782	6.64142	6.8437	7.30278	6.65208	6.9063	6.71294	6.89605	7.05874	6.40911	6.56608	6.69776	7.06823	7.17822	6.67487	6.86139	6.58761	7.07967	7.21815	6.82897	7.29253
ANKRD13C	4.60356	3.8174	4.14855	3.85361	3.68452	4.12376	3.41068	3.7451	3.67953	4.47051	4.08717	3.4642	3.98087	3.93425	3.6234	3.75402	4.27309	3.49375	4.39231	4.65578	3.74653	3.5986	3.86763	3.71941	3.78544	4.14444	4.14097	4.12026	3.46579	4.18929	4.22541	3.84511	4.39205	3.55712	4.12835	4.69509	3.77332	4.24984	4.3967	3.81888	3.83093	4.34732	4.18936	4.41215	4.77552	3.6831	4.10053	4.02872	3.63889
ANKRD13D	7.29729	6.63457	6.32125	6.20076	6.10009	6.90089	6.24937	6.49431	7.10753	6.68306	6.18632	6.30911	5.81447	6.3543	7.07455	6.17146	6.37947	6.36381	6.09828	7.10585	7.3832	7.0447	6.63669	6.64461	6.59867	6.3885	6.59125	6.19043	6.16289	7.06056	7.61692	6.55232	6.50076	5.9392	5.92887	6.33538	6.92512	6.60323	5.38115	6.44988	5.90062	6.46826	6.06532	6.89797	6.00045	6.36045	6.17399	6.62885	6.12314
ANKRD16	4.53814	4.19867	4.38161	5.4562	3.75	4.87143	4.3298	4.40705	3.95093	4.45787	4.67632	4.52201	4.47394	4.40913	4.14935	3.31784	3.78163	4.31698	4.09823	4.21924	4.07334	4.12744	4.47293	4.56416	4.10352	4.40033	4.84139	4.69396	4.84829	5.32276	4.82733	3.63606	4.07827	3.90834	4.18566	4.09581	4.93945	3.98466	4.00992	5.54835	3.48264	4.4726	3.51903	4.62817	3.78496	3.99114	3.73881	4.0865	3.4062
ANKRD17	5.08997	4.56987	4.41728	4.18261	4.68472	5.12136	4.91205	3.9093	5.568	4.28807	5.02926	5.40161	4.61173	4.90262	5.27717	4.72496	4.71705	4.77298	5.10414	4.60027	3.68549	5.13157	4.9944	4.67389	4.6938	4.98298	4.66894	4.71802	4.89084	4.68167	4.69662	4.10229	4.87106	4.5974	4.44422	5.24549	5.0419	4.21926	5.07869	5.07694	3.97397	4.45388	4.81258	4.58129	4.7702	4.59343	4.93046	4.72867	5.39766
ANKRD18A	4.07596	3.13522	3.45465	3.08904	3.58022	3.85889	2.96808	2.79322	3.1115	3.09795	3.73765	3.1128	3.24634	3.34374	3.45365	3.75125	4.49901	3.11844	3.03038	3.46767	2.89511	2.83892	2.69537	3.53512	3.73519	3.51566	3.29767	3.69677	3.19413	3.20816	3.6751	3.23014	2.89708	3.67482	2.93423	3.27355	3.10099	2.94048	3.34936	3.24762	3.17674	2.98897	3.0864	3.21091	2.96905	3.13712	2.8579	3.22842	3.00343
ANKRD18B	2.85729	2.59738	3.14123	2.1454	3.55495	4.05782	2.87257	2.61206	2.8416	2.71779	3.14408	2.6646	2.60796	2.35342	2.73832	3.24634	3.13603	2.83201	2.5262	2.49885	2.92747	2.73822	3.12421	2.7339	2.76303	2.72776	2.48857	2.73822	2.80784	2.5286	3.22344	3.11033	2.43129	2.69812	3.15015	2.1441	2.79794	3.10717	2.73851	3.34512	3.03199	2.90017	2.21801	2.70939	2.76353	2.96916	3.17528	2.76485	3.19751
ANKRD19	9.29975	9.06251	8.90746	9.16464	8.48722	9.2185	8.31339	8.97544	9.09764	9.20843	9.03524	9.10537	8.79896	8.84167	9.39551	8.72576	8.49343	8.548	8.72579	9.47734	9.44074	9.24883	9.09023	9.05721	9.12407	9.22974	8.91998	9.36707	8.80025	9.11055	9.2288	9.26009	9.31238	8.79505	8.90481	9.10941	9.08282	8.75039	8.82415	8.97354	9.49607	8.92301	9.01448	8.92628	9.38726	9.38115	8.88784	9.02751	9.14993
ANKRD2	5.07968	5.70454	5.84184	6.20691	6.00455	5.73429	5.76777	5.59435	5.65162	7.06025	6.16466	5.98836	5.91929	5.7779	5.7779	6.01033	6.09063	6.06548	6.93017	6.09825	6.41649	5.62209	5.77689	6.10219	6.38679	5.9868	5.34015	5.4092	5.68932	5.75549	5.30601	6.803	5.89272	5.65081	5.7898	6.10318	5.6155	6.9134	5.70728	5.47149	5.78003	5.80631	5.91896	5.46773	5.55373	6.03558	5.7431	6.24927	5.7589
ANKRD20A1	1.67794	1.69812	1.82698	1.32573	1.28348	1.86948	1.93832	0.940854	1.70151	0.970834	1.68705	2.10995	1.95546	1.2274	2.31879	2.63362	2.70073	1.47652	1.27035	1.44802	1.21257	1.15207	2.2521	1.21837	1.5889	1.36075	1.39545	1.92714	1.85834	1.87923	1.76801	1.67147	1.80893	2.6891	1.39938	1.02452	1.79352	1.88965	1.91247	2.47197	1.47652	2.29257	1.39385	2.05755	1.38079	1.70151	1.89283	2.01354	1.55411
ANKRD20A2	1.67794	1.69812	1.82698	1.32573	1.28348	1.86948	1.93832	0.940854	1.70151	0.970834	1.68705	2.10995	1.95546	1.2274	2.31879	2.63362	2.70073	1.47652	1.27035	1.44802	1.21257	1.15207	2.2521	1.21837	1.5889	1.36075	1.39545	1.92714	1.85834	1.87923	1.76801	1.67147	1.80893	2.6891	1.39938	1.02452	1.79352	1.88965	1.91247	2.47197	1.47652	2.29257	1.39385	2.05755	1.38079	1.70151	1.89283	2.01354	1.55411
ANKRD20A3	1.67794	1.69812	1.82698	1.32573	1.28348	1.86948	1.93832	0.940854	1.70151	0.970834	1.68705	2.10995	1.95546	1.2274	2.31879	2.63362	2.70073	1.47652	1.27035	1.44802	1.21257	1.15207	2.2521	1.21837	1.5889	1.36075	1.39545	1.92714	1.85834	1.87923	1.76801	1.67147	1.80893	2.6891	1.39938	1.02452	1.79352	1.88965	1.91247	2.47197	1.47652	2.29257	1.39385	2.05755	1.38079	1.70151	1.89283	2.01354	1.55411
ANKRD20A4	5.25401	5.03437	5.30149	5.59746	5.58699	5.3397	5.67811	5.37457	5.3484	5.45548	5.52536	5.53099	5.27916	5.22011	5.2828	5.22971	5.19602	5.39464	5.33707	5.40446	6.24757	5.69083	5.2933	5.43409	5.50883	5.33164	4.85586	5.31931	4.93764	5.3224	5.29556	6.09478	5.26118	5.52778	5.13093	5.42019	5.54769	5.23451	5.24257	4.93511	5.44355	5.41911	4.98574	5.24127	5.50751	5.43283	5.65371	5.46586	5.60054
ANKRD20A5	2.63503	2.85719	2.21903	2.6213	2.35927	2.39752	2.51974	2.26236	2.9918	2.71683	2.43586	2.45242	2.85698	2.12823	2.49057	2.59475	3.14352	2.36741	2.48749	2.68431	2.56941	2.7993	2.21709	2.19312	3.0157	2.24284	2.34166	2.52466	2.53461	2.29582	2.13106	2.66671	2.39988	2.24269	2.9219	2.17852	2.25684	2.29403	2.11166	2.99811	2.39484	2.87631	2.41103	2.15799	2.21049	2.66181	2.45752	3.14032	2.44794
ANKRD20B	0.992616	1.29977	1.30159	1.31249	1.18762	1.14385	1.28352	1.31581	1.25344	1.15474	1.69724	1.28116	0.991507	0.933682	1.20413	1.46921	2.02283	1.18473	1.33099	1.25023	0.925254	1.18384	1.04732	1.10627	1.21196	1.20416	1.0099	1.01815	1.45242	1.31661	1.11761	1.49552	1.52739	1.34035	1.21788	1.10945	1.29476	0.958859	1.26868	1.13037	0.970492	1.21597	1.25795	1.30184	0.984977	1.17844	1.01694	1.09101	1.22018
ANKRD22	2.90455	2.46564	2.61406	3.12362	4.60816	2.87248	2.79372	3.03872	2.98836	3.8664	3.05119	3.32673	2.89188	2.92335	3.10044	2.97503	2.88903	3.19891	3.38107	2.68831	2.88355	3.30243	3.66712	2.65137	2.88803	3.20018	3.25221	3.5255	3.09903	2.98027	2.55448	2.9695	3.4338	3.7055	2.93106	4.10865	2.59381	2.96641	3.09752	2.58381	3.66594	2.95477	3.09785	2.75863	3.44216	3.01656	3.88506	2.5237	3.92223
ANKRD23	4.29755	4.61647	5.19354	4.81441	4.83141	4.4064	5.1757	4.85401	4.41136	4.36146	4.2389	4.37007	4.58016	4.68083	4.71288	4.70907	5.53051	5.34831	4.9921	4.80118	5.40569	4.72724	4.71004	5.00653	4.53477	4.60865	4.41252	4.9097	4.38348	4.85887	5.05464	4.58191	4.29755	4.73504	4.45983	4.29011	4.44099	4.25815	4.5098	4.66657	4.61238	4.34586	4.64122	5.39057	4.56313	4.22702	4.94563	5.04265	4.64466
ANKRD24	5.75398	5.46449	5.91798	5.34248	6.12239	5.92244	5.5921	5.81812	5.68346	5.65337	5.79927	6.03545	5.71638	5.50672	5.59369	5.89884	6.11939	5.80175	5.90842	5.71194	6.06053	5.81998	5.33664	5.53666	5.97038	5.67051	5.22639	5.65688	5.88511	5.75901	5.60547	6.00358	5.41229	5.58017	5.61574	5.60711	5.79927	5.37891	5.36574	5.49613	5.71403	5.59006	5.44219	5.42494	5.47392	5.79771	6.00564	5.62194	5.93303
ANKRD26	5.8256	5.40192	5.07358	5.48893	5.17522	5.56086	6.11816	5.5774	5.80257	5.60862	4.98565	5.33399	5.50254	5.15799	5.34488	5.08178	5.09939	5.48003	4.81591	5.90375	5.28942	5.18365	4.64173	5.55358	5.34872	5.39045	5.02825	5.38877	5.52263	5.28305	5.21186	5.51155	5.29095	5.63148	5.9745	5.10096	5.10037	5.47534	4.68509	5.61383	4.64636	5.33373	5.23474	5.77618	5.15887	5.4908	5.20664	5.27201	5.13882
ANKRD27	4.66477	4.08484	4.49594	5.00233	5.63354	5.33113	4.24179	4.54279	5.16481	5.66952	4.7968	5.12822	5.84776	5.11443	5.36704	4.65271	4.00206	4.48451	4.47232	4.9884	5.69738	5.05643	4.74697	4.73528	5.77932	4.82796	4.8112	4.84995	4.88646	5.00303	4.49876	4.56088	5.53288	5.31735	4.97091	4.1322	5.6082	5.41294	4.0416	5.92323	5.05109	5.17447	4.34725	5.11703	4.66624	4.83582	4.45892	4.92425	5.3642
ANKRD28	5.80066	5.26796	6.20758	5.7854	4.75949	6.73214	6.20237	5.90542	6.03128	5.73764	6.18186	5.89609	5.63705	5.9392	6.99546	5.72271	5.0671	5.40181	5.23903	5.24006	5.56091	5.35458	6.90536	6.3973	5.94093	6.96114	6.68895	6.23578	6.51408	6.81497	5.85434	6.51729	6.60518	4.76831	5.59158	6.75388	6.68696	6.18062	6.75967	6.04529	6.38543	5.55091	5.29228	5.54217	5.7743	5.81083	5.59928	5.98537	4.90987
ANKRD29	2.15202	2.64502	2.34389	1.68636	2.78936	1.64908	1.86014	1.85176	1.7576	2.79402	1.91307	1.58	3.44559	1.93961	1.30351	2.29441	1.90654	2.54019	2.02291	1.48215	2.02464	1.59798	2.05218	1.8436	1.71818	1.8228	1.78353	2.16433	2.50267	1.87199	1.82313	1.94796	2.12425	2.26346	1.7368	1.8378	1.99999	2.1488	2.18389	1.64115	1.95142	2.46873	2.21318	1.93088	1.87022	1.89115	2.69652	1.72392	2.84568
ANKRD30A	1.63018	1.557	1.59817	1.75411	2.3729	1.66976	2.8287	1.76402	1.91631	1.61751	1.94264	1.60682	1.66566	1.69624	1.62762	2.50485	1.98206	2.0272	1.7436	1.83127	1.6964	1.58903	1.72746	1.81889	1.73768	1.66937	1.91687	1.9262	2.08865	1.73673	1.49449	1.82745	1.4113	1.76625	1.55514	1.72259	1.8183	1.51422	1.59294	1.61698	1.63654	1.7311	1.72259	1.66001	1.80664	1.69856	1.79689	1.63997	2.18519
ANKRD30BL	3.7421	5.20092	5.08742	4.59934	3.54716	4.25557	4.07059	3.37148	3.56212	4.87268	4.46807	3.82057	4.79878	4.48675	4.32779	4.46966	4.77484	2.6985	2.77832	3.08188	4.62296	4.56014	5.57639	3.56157	5.29116	4.86048	5.13135	5.22214	4.69928	2.52425	5.24991	4.64136	4.73434	3.27289	4.87146	5.13225	3.88219	4.8571	3.93023	4.6539	4.47688	4.2959	4.50095	4.5386	4.7507	2.89952	3.22867	5.10618	3.17699
ANKRD30BP1	1.86227	1.37613	1.559	1.69918	2.11746	1.46342	1.87386	1.58899	1.5325	1.83359	4.19345	1.91006	1.61918	1.40172	1.54867	1.6318	1.96221	1.79949	2.36394	1.76736	1.36014	1.80187	1.69939	1.2845	1.32597	1.41625	1.3364	2.53935	1.45067	1.86472	1.43168	1.6978	1.55185	1.72487	1.33734	1.4202	1.69607	1.33354	1.76791	1.32548	1.80774	1.31156	1.94303	1.798	1.56316	1.83016	1.71184	1.47503	1.80007
ANKRD30BP2	3.3818	3.26663	3.39738	3.40069	3.58175	4.02988	3.34492	3.21003	3.20905	3.01961	3.82376	3.55195	3.92586	3.44259	3.52428	3.32139	4.08855	3.47129	3.55486	3.15092	3.17328	3.19663	3.42476	3.41672	4.14931	3.17433	3.32834	3.38668	3.30719	3.03656	3.2252	3.16359	3.24838	2.94251	3.24227	3.22297	3.24885	3.00099	3.00174	3.56021	3.33001	3.19449	3.45538	3.64969	3.26242	3.41079	3.62867	3.43819	3.63351
ANKRD31	1.87653	2.47424	1.99425	1.84364	2.12268	1.7273	2.3081	1.92348	1.87353	1.5595	1.7061	1.91721	1.68325	1.4762	1.88871	2.24897	2.10628	1.84326	2.01533	2.04502	1.6997	1.57687	1.68192	3.09209	3.15376	2.0691	1.48759	1.40194	1.7628	1.78117	2.74057	2.20938	2.58018	2.11172	2.68696	1.60427	1.6992	1.52717	1.8989	2.39902	1.85905	1.59	1.81367	2.23893	1.5999	1.89715	1.60614	2.08123	1.77071
ANKRD32	4.13852	4.04886	4.15318	2.78729	3.55387	3.41277	3.2532	3.92542	3.40793	3.67463	3.95568	2.83395	3.24277	4.09019	3.18044	3.76474	3.27214	3.59721	2.60865	3.58426	3.6876	2.89334	3.54971	3.38842	2.9965	2.68948	3.56396	3.71537	3.2909	3.77093	3.41576	3.17274	4.06539	2.64581	4.13961	3.51176	3.28956	4.29824	3.08465	3.80655	4.00397	3.55793	3.57904	3.47297	3.75673	3.02393	3.06324	3.1605	4.27077
ANKRD33	1.19393	4.37423	2.41487	1.31081	1.51388	1.15803	1.54951	1.29518	1.44975	1.56106	1.02398	1.26951	1.51609	1.47796	0.997345	1.85159	1.29324	1.57454	1.36717	3.52855	1.77162	0.923796	1.36747	1.17537	2.35907	1.14394	1.31233	1.01333	1.04559	0.991457	1.11121	1.31787	1.36033	1.29243	1.79006	0.989223	1.29611	0.778989	1.51599	1.32942	1.33439	1.21703	1.7359	3.72911	1.09276	1.29417	1.34662	1.94092	1.41178
ANKRD33B	4.57197	4.60663	4.95823	4.72147	5.50906	4.97128	4.96266	4.82853	4.91435	5.52958	4.94656	5.10783	4.62796	5.07636	4.74873	4.9319	5.28279	5.02677	5.11201	4.68381	5.86359	5.59509	5.12749	4.37791	5.43513	4.70531	4.49885	4.97591	4.43945	5.26048	5.12268	5.2577	4.50467	5.39019	5.31827	4.68894	4.6813	4.77637	4.83645	4.82982	5.21048	4.91016	4.48355	4.43917	4.7731	5.1469	4.99174	5.1805	5.00332
ANKRD34A	4.62452	4.3486	4.45009	5.17007	4.67035	4.43712	4.70653	4.30344	4.09042	4.31085	4.47533	4.51439	4.11818	3.79295	3.48743	5.00844	5.40481	5.66355	4.50258	5.14399	4.19203	3.8466	4.06141	4.40172	3.91394	4.18741	4.86358	4.41457	4.77715	4.56313	3.08595	4.05496	4.12818	4.5319	4.05515	4.65035	5.62431	2.60664	4.24464	3.64537	4.02188	3.9055	5.01226	4.57283	3.88168	5.07558	4.2046	4.17013	5.28815
ANKRD34B	1.57628	1.01781	1.19349	1.03698	2.14921	1.10533	0.966361	1.01775	0.966846	1.06012	1.13664	0.940548	1.09196	1.22818	1.01376	2.44723	1.4428	1.12547	1.5129	1.26136	0.98039	1.43954	1.05692	0.8704	1.10069	1.04661	1.38631	1.3431	1.78326	1.01675	0.869474	1.27372	1.00518	1.16072	1.60516	1.06125	1.36787	2.11647	2.52259	1.08695	1.05957	0.844985	2.17182	1.13576	1.16052	1.029	0.98979	1.35402	1.06136
ANKRD34C	1.8781	1.57851	1.39392	1.79496	1.89192	1.5302	2.08222	1.83805	1.60877	1.54857	1.7089	1.62694	1.77155	1.54577	1.69232	2.07846	1.83658	1.79152	1.67822	1.70231	1.93463	1.57984	1.59656	2.24749	1.73349	1.77678	1.53552	1.53298	1.64435	1.58563	1.48734	1.81931	1.34814	1.85988	1.70171	1.50717	1.77766	1.33748	1.50948	1.402	1.65578	1.70646	1.63402	1.48324	1.90458	1.6888	1.56733	1.58176	1.87287
ANKRD35	5.99049	3.94113	3.23069	3.8279	4.48842	3.12732	4.79963	4.78762	3.67271	4.43646	3.54987	5.06867	4.17513	4.35357	3.28083	4.56392	3.69202	4.16708	3.91438	3.95628	4.83095	3.73588	3.03548	3.65787	4.93942	3.61428	4.58499	4.3967	4.39437	4.1316	3.51258	3.89542	4.28782	3.98204	4.09422	4.22832	4.60072	4.35632	3.74305	4.19833	3.80776	4.35186	4.97297	5.25835	3.67148	4.25627	4.50918	5.2613	4.1602
ANKRD36	5.62701	6.5168	6.94951	5.91583	4.47424	6.9699	5.74088	7.0033	7.09851	6.71631	6.46437	6.44896	5.89469	7.05776	7.02298	5.81789	6.7158	4.3581	5.55955	6.66076	7.25572	6.16447	6.35816	5.68538	6.44988	7.08387	5.93299	6.89296	6.06357	7.3502	5.73215	6.1978	5.86935	4.61343	7.11653	6.99546	6.29847	6.25032	5.14734	6.30071	5.90267	6.41428	4.51947	6.2144	6.56768	6.43463	6.48252	6.71778	5.01979
ANKRD36BP1	7.54606	9.08576	8.66267	8.67296	7.82026	9.67015	7.82497	9.02926	8.71881	9.14102	8.60509	9.23687	8.55392	9.32274	8.71722	8.23236	8.06098	7.52608	8.71876	9.06562	7.21892	8.79831	9.22167	8.88632	8.3478	9.47092	9.06736	8.43417	8.83305	8.9486	9.79268	8.25261	8.77092	8.81696	9.37875	8.74722	8.6948	9.81179	10.019	8.56986	9.52519	9.02572	9.6647	10.3142	10.2813	9.37981	8.82698	7.72521	9.04076
ANKRD37	4.42053	3.7006	4.1571	3.82925	3.35596	3.61241	5.21384	4.07175	3.44892	4.13596	3.77097	3.35348	3.96565	3.93279	4.05954	3.84131	3.5122	3.91047	3.41086	3.79637	4.65827	4.07071	3.53134	3.59541	4.58627	3.78548	3.91394	4.01023	4.70462	3.70675	2.37726	3.12299	3.94801	4.13813	4.05898	4.94268	3.99655	3.49414	4.43451	3.77358	4.24312	4.13596	3.57253	4.29113	4.34905	3.98911	4.29501	3.84322	3.36044
ANKRD39	6.35608	6.79701	7.40019	5.82791	5.3269	6.03673	6.76342	6.37962	5.72735	6.26956	6.70769	6.73923	6.14728	6.74278	6.6233	6.23344	6.83753	5.98565	6.75669	6.88489	7.16704	5.46405	6.4966	6.13187	6.72747	6.17919	6.39519	6.66734	6.1071	6.6646	6.62976	6.55663	6.67851	6.34215	6.70366	6.0873	6.50812	6.22731	6.26422	6.54565	6.49808	6.0972	6.32139	7.32677	6.48488	6.44646	6.11825	6.60741	5.49339
ANKRD40	3.90024	3.57892	3.89474	3.75784	3.85864	4.13762	4.07038	4.09976	3.63522	4.42422	4.0019	3.8885	3.91099	3.68316	4.91053	3.79591	4.02123	3.57479	4.14819	3.71509	4.10215	3.98407	3.48703	4.36285	3.84124	4.29636	3.7325	3.81217	3.70621	3.70368	3.77473	4.58453	3.98737	3.63423	3.64346	3.69171	4.17743	3.59402	3.36943	3.72896	3.84169	3.79616	3.47369	3.59853	4.19738	3.8522	3.89204	3.96063	3.88741
ANKRD42	3.07888	2.69862	3.34145	2.67933	3.53627	2.79466	3.54653	2.92201	3.45571	3.09854	3.3704	3.01084	3.5117	3.81269	3.16349	3.90559	3.29358	3.21902	2.91995	2.63579	2.85216	3.12649	2.97856	2.82128	2.93461	2.64297	3.13078	2.85216	3.07207	3.11384	2.77604	2.69808	2.85216	3.1631	3.12732	3.04692	3.03158	3.26023	3.20648	2.89072	3.12777	2.94772	3.18382	3.63322	3.02946	2.44813	3.11511	3.38214	3.23477
ANKRD43	5.36309	4.44118	4.75218	5.21841	5.09602	5.05494	5.08622	3.92379	3.78717	4.22581	4.48277	4.03894	5.00778	4.69448	5.72634	4.20052	6.05464	4.29489	3.97476	4.59172	5.01281	6.24956	4.40729	4.08735	5.14229	6.40326	4.80387	5.45023	4.16532	5.95575	4.94324	5.60832	4.65123	5.08477	4.16702	3.3533	5.12357	4.696	5.36693	4.62995	5.44141	5.65042	4.82059	3.8977	4.72337	4.0135	4.49649	4.77389	4.53381
ANKRD44	1.9826	3.02571	2.10353	2.60086	3.56656	2.18932	2.54164	2.84809	2.64366	2.56665	2.60273	3.02584	2.84963	2.28451	1.99287	2.56123	2.52016	2.84423	2.63817	2.39927	2.14746	2.34023	2.26293	2.21741	2.45425	2.59401	2.24367	2.40006	2.87706	2.53828	2.36266	2.64767	2.34821	2.23654	2.36552	2.75382	2.56282	1.99633	2.43486	2.15966	2.81881	2.32139	2.15192	2.0754	2.65606	2.24105	2.98927	2.16805	3.26845
ANKRD45	4.46662	4.8885	5.30349	4.78802	4.80215	4.99103	4.51105	4.37925	4.66331	4.71384	4.91231	4.52917	4.63927	5.04208	4.35039	4.49442	5.06632	5.06244	4.82097	4.87778	5.73028	4.96442	4.89813	4.4954	4.66457	4.65901	4.03173	5.02728	4.75218	4.76589	4.87667	5.42435	4.22354	4.71919	5.04413	4.16658	4.81257	5.16073	4.65045	4.45437	4.96059	5.14943	4.77362	5.23948	4.21739	4.75876	5.06069	5.15627	4.45437
ANKRD46	6.19563	5.28972	5.45705	4.38867	4.90059	4.59652	5.27079	5.53365	6.01496	5.35869	5.56283	5.50564	5.2784	5.33365	5.46773	4.97062	5.15378	4.85008	4.51758	5.71036	4.72841	5.20703	5.0699	5.6874	5.62487	5.59155	6.48388	5.8908	5.09326	5.71095	5.58132	4.64218	5.16738	4.87642	5.53666	5.81784	5.64876	5.43176	4.39683	5.90534	5.49664	5.11444	4.7261	5.6307	5.28113	6.52253	4.79709	5.00093	4.63199
ANKRD49	2.98682	3.43457	4.23134	3.4942	1.44179	4.62131	2.82523	4.24357	4.27469	2.93743	3.12732	3.87046	2.47817	3.25419	2.64657	2.96183	3.12693	3.9822	4.27791	3.57627	3.53327	4.48522	3.41922	4.74335	3.95655	4.07267	4.35187	4.1389	3.925	4.5399	4.13761	2.49329	4.15246	4.39078	2.48188	2.6833	3.16762	4.97254	4.08527	3.14045	4.13897	2.98607	3.23982	3.7027	4.56199	3.31683	2.78046	3.73716	3.29473
ANKRD5	5.45096	5.23081	6.3472	4.19661	4.70518	4.39617	6.41354	6.2425	6.57621	4.26544	6.04363	5.8636	4.94924	5.07543	5.2871	5.74091	4.40752	4.6169	4.4433	4.26484	4.24186	2.93083	4.18982	3.6466	5.36559	5.11843	5.38595	5.66917	6.03376	6.27164	7.42694	5.11687	6.61775	6.35349	7.4278	3.7069	5.44272	7.29279	8.36579	8.02754	5.76584	6.1419	6.52005	6.03417	7.2299	6.01105	3.89622	5.59098	5.49749
ANKRD50	5.87242	5.51151	5.15379	6.21596	4.5577	4.75218	4.75779	4.91022	4.53302	5.15118	5.96677	5.22626	5.06416	6.06562	6.58084	5.91493	4.91736	5.78375	5.03442	4.33927	4.95184	5.27384	4.78543	5.22705	5.15372	4.95141	6.44811	5.59395	5.71667	3.87868	5.4955	4.99771	6.11824	4.5278	5.53677	6.34432	4.20675	5.74345	6.35166	6.01753	5.23068	5.61514	6.55069	5.88876	5.37116	5.02786	5.47803	5.62819	4.88929
ANKRD52	6.23642	6.3112	6.60643	6.65422	6.29218	6.45422	6.43603	6.06775	6.95141	6.19463	6.60458	5.94431	6.2183	6.6862	5.70584	6.29929	7.55951	6.7362	5.61129	6.2372	6.22128	6.01371	6.27007	5.8181	6.40005	6.39448	6.08047	6.14282	6.15738	6.83385	6.18921	6.01465	6.04283	6.08176	6.58742	6.3853	6.52873	6.20902	6.00531	6.30959	6.29385	6.37544	6.54636	7.17752	5.68037	5.79425	6.32284	6.34707	6.17504
ANKRD53	5.02427	6.32338	5.11715	5.18196	5.44955	4.90899	4.81387	4.90157	4.83409	5.23488	4.63289	5.16073	5.28506	4.92621	4.06794	4.90104	5.13021	4.95691	5.24555	5.67271	5.69513	5.14639	4.94953	4.75711	5.15139	5.50535	4.27924	4.81233	5.20335	4.42881	5.47509	4.74177	4.76835	4.87623	6.2443	5.02544	4.96699	5.10592	4.28952	4.9459	4.72257	5.0475	5.13392	5.1076	4.9376	5.08523	4.85536	4.70849	4.96136
ANKRD54	4.14194	3.85325	3.76837	4.63201	4.09621	4.35951	3.28661	3.88215	3.51978	3.76149	4.41369	4.61726	3.49436	3.6795	4.30163	2.98716	3.13203	3.02348	3.50455	3.43834	4.44759	3.89554	3.68785	3.69094	3.63423	3.52983	3.77517	3.77644	3.15711	4.78468	4.34016	4.01157	3.80584	3.69975	3.84559	3.95282	3.85814	3.94442	3.66742	3.36815	3.89628	3.47764	3.84365	4.31961	3.82239	3.68624	4.09577	4.43845	4.44766
ANKRD55	1.31622	1.28747	1.32737	1.21537	1.81798	1.26919	1.09063	1.33244	1.13225	1.31759	1.46728	1.32313	1.23109	1.1414	1.16078	1.6087	1.46152	2.204	1.617	1.19738	1.42916	1.19656	1.19876	1.18239	1.4666	1.16466	1.22092	0.937374	1.36125	0.917084	1.27568	1.56406	1.37901	1.31824	1.29846	1.34703	1.5054	1.19788	1.17868	1.42634	1.26267	1.1907	1.7662	1.17298	1.3481	1.15084	1.2344	1.24846	1.54039
ANKRD56	2.07809	2.28578	2.08424	2.08137	2.79283	2.0054	2.33512	2.10353	2.2506	2.03448	2.41212	2.20752	2.31538	2.14771	2.31945	2.31542	2.27078	2.54279	2.45421	1.91402	2.32359	2.36394	2.38839	2.17709	2.15431	2.03347	2.02453	2.64014	3.96991	2.13399	2.29513	2.42369	2.11511	2.27773	2.271	2.43165	2.28395	1.55514	2.48866	2.31945	2.45462	2.33996	2.24821	2.29283	2.04007	2.42432	2.5274	2.24795	2.06268
ANKRD57	4.46749	4.64553	4.22031	4.26712	3.59293	4.12818	4.14639	3.78059	4.09207	4.19298	4.31464	4.17505	4.42661	3.92092	4.66258	5.48966	5.40837	3.97428	4.42085	3.61785	4.12139	3.87509	4.76199	4.42067	4.18278	4.1404	4.57126	4.40607	4.83952	4.80451	4.9103	3.41424	4.41327	5.10579	5.12867	4.67102	4.09777	5.00632	5.07099	4.7947	5.04026	4.08909	4.96719	4.22449	4.49768	4.20852	4.125	4.36678	3.9336
ANKRD58	3.64879	3.91602	3.84583	4.37059	5.00682	4.24886	4.32379	3.99493	3.92529	4.13987	4.44524	4.50662	4.13432	3.91382	4.02264	3.99565	4.2102	4.31643	4.29912	4.0736	4.17407	4.22014	4.06008	4.06712	4.24493	3.99282	4.05518	4.05852	4.04823	4.38028	3.9268	4.24374	3.72766	4.18629	3.83204	4.26626	4.83614	3.46806	3.93139	3.83277	3.73259	3.84927	4.02989	3.88654	3.89586	3.93748	4.47556	4.07169	4.63326
ANKRD6	3.68091	2.91802	3.45847	3.49652	3.08258	3.444	3.47757	4.90103	3.75307	2.77019	4.3635	3.01189	3.82625	5.03212	3.12779	3.21816	3.34335	3.14201	3.25075	3.0232	4.26686	4.04455	4.92493	2.9616	3.23163	4.38407	3.56147	3.80844	3.8396	3.69634	3.21488	3.93396	3.8041	4.96697	2.91579	3.83027	2.75453	4.7495	3.80363	4.00587	3.29869	4.32184	3.22413	3.81236	3.38235	3.70236	3.0171	4.06144	2.90475
ANKRD60	5.01156	4.71264	4.9642	5.02682	5.64294	5.19841	5.03761	4.9792	5.04253	5.21222	4.99771	5.02351	4.99244	4.8883	4.73978	5.54092	5.65638	5.48988	5.19526	5.06727	5.40674	4.84991	4.81537	5.02924	5.16337	4.9232	4.88956	4.81587	5.08245	4.91062	4.6382	5.26096	4.70907	4.97299	4.88675	4.93579	5.06042	4.64795	5.27025	4.71519	5.0154	4.81643	5.10082	5.02328	5.04426	5.15833	5.10327	4.44217	4.9642
ANKRD62	2.91464	3.34006	3.31816	3.58188	3.724	3.55942	3.21138	3.36829	3.05937	3.29096	3.74844	3.71576	3.58188	3.43583	3.19772	3.62688	3.5837	3.47234	3.69395	3.34991	3.6626	4.09325	3.35023	3.49113	3.20214	2.95645	3.09369	2.95472	3.3605	2.86326	3.65438	3.65083	3.1859	3.28442	2.88056	3.23128	3.22404	2.98803	3.18858	3.29115	3.17303	3.40605	3.48171	3.33833	2.83594	3.7365	3.54784	3.45212	3.46264
ANKRD7	1.2453	2.00638	1.73354	3.51282	1.39841	1.652	3.3886	2.63963	1.37458	1.38316	2.01743	2.23608	1.70171	2.4141	2.06258	1.77653	2.97969	1.61425	1.56047	4.50347	1.4438	1.26851	1.58308	1.72101	3.29531	1.56265	3.5898	2.02043	1.72948	0.966729	1.69428	1.87431	2.05711	2.352	1.52817	2.30306	1.77742	1.24439	6.19548	2.6248	1.43361	1.72692	2.15446	3.7954	1.45831	1.65775	1.30126	3.57286	3.74266
ANKRD9	6.56015	7.23194	6.3355	6.19395	5.96446	6.29702	7.00491	6.48819	6.12957	6.57071	6.99313	5.92809	5.8518	6.8263	6.36086	6.11249	7.21657	6.6241	7.02888	6.90224	6.83165	7.3008	5.69694	6.13792	6.27814	6.7383	6.56777	6.09851	5.42812	7.7422	6.22583	6.9448	5.86586	6.03543	5.90372	6.46948	7.34619	6.16949	5.66962	5.73976	6.52891	6.3757	6.01802	5.82433	6.02636	6.39833	6.55827	6.39787	6.24869
ANKS1A	5.18875	5.61433	5.60387	5.43004	4.72062	6.5195	5.89286	6.23395	5.79331	4.77614	5.39909	6.09802	5.75353	5.68217	5.45143	5.26128	5.17111	5.55461	5.63667	5.36159	4.99312	4.65616	6.22187	6.0206	5.31827	5.78981	5.97469	7.03009	5.87214	4.73939	4.8482	5.71909	5.73885	5.61337	5.7885	5.4515	4.48819	6.08577	5.75311	5.90616	5.76217	5.8257	5.46453	5.98685	5.57999	5.83934	6.16773	5.83126	5.22544
ANKS1B	1.96885	2.15794	3.36247	1.7915	1.88414	2.03107	1.50995	1.9549	1.41594	1.36475	5.42184	1.61023	2.10103	1.5978	1.75816	2.86813	3.26477	1.58846	1.58593	1.65707	1.79585	2.10196	2.03738	1.8327	1.93558	1.95365	2.44153	2.34245	2.10791	1.65916	1.50832	1.98934	1.67783	1.78614	2.76291	1.36678	1.504	1.42875	1.91383	3.2123	1.81366	2.13609	1.61525	2.24453	1.67257	1.85329	1.63219	1.992	1.54005
ANKS3	5.39851	5.59702	5.74422	5.30828	5.22653	5.52577	5.15167	4.76585	5.77922	5.42414	6.11308	5.25128	4.3202	5.07559	5.57686	4.5303	5.655	4.93811	4.84223	5.62135	5.84276	5.22218	5.53248	5.81471	5.75964	5.16988	5.21923	5.03351	5.68985	5.64766	5.42746	6.11203	5.5492	4.78974	5.55968	4.97342	4.51924	5.14338	4.48398	5.92314	5.34857	5.18995	4.40911	5.97748	4.9257	5.56302	5.62088	5.53143	4.78544
ANKS4B	3.31093	3.50732	3.60557	3.57377	3.53912	3.40639	3.43543	3.33886	3.41766	3.57778	3.46417	3.19402	3.53912	3.68219	3.29734	3.61412	3.7496	3.69401	3.80321	3.46351	3.82729	3.41611	3.45929	3.24955	3.65302	3.11122	3.25463	3.42454	2.86148	3.16279	3.4153	3.73137	3.35862	3.3724	3.42662	3.22065	3.43934	3.11852	3.11062	3.40798	3.47442	3.36196	3.40142	3.51701	3.09942	3.3545	3.24189	3.60724	3.40142
ANKS6	3.61181	4.19072	3.77464	3.92878	4.15638	3.62545	3.8205	3.96205	4.23295	4.05465	3.82261	4.06168	3.3269	4.29127	3.97622	4.51501	3.93375	3.93459	5.34482	3.41477	3.82363	4.60475	3.57036	3.6432	3.73381	4.00355	4.13571	3.13797	4.0783	3.99757	4.19847	3.33314	3.70813	3.80738	3.98454	3.76755	3.83991	3.58238	3.41107	3.82513	4.21916	3.44755	3.58999	4.33963	4.42458	3.80944	3.75664	4.39282	4.22071
ANKZF1	8.06811	9.15601	8.61192	7.72627	7.89696	8.60049	7.82995	8.13333	8.88618	7.80369	8.2172	8.52068	8.21487	8.59914	8.31864	7.57891	8.50856	7.27027	6.73649	8.18357	6.80874	7.18732	8.56306	8.49003	8.33555	7.90405	7.31369	8.13214	7.87769	8.12087	7.90974	8.05457	8.31561	7.46827	8.92641	7.73286	8.506	8.02743	7.45658	8.09475	8.19238	7.78699	8.189	8.42253	8.07727	7.51637	7.67525	8.39467	7.88203
ANLN	6.70374	6.29936	4.93269	6.67323	4.46964	5.2919	5.54821	5.91861	4.43676	6.3346	5.8987	4.52578	4.31187	6.29837	7.06765	6.0619	6.11933	4.99988	5.34593	5.84953	5.53482	5.38623	4.84302	6.24831	4.50636	5.12811	5.4353	3.96461	5.32006	6.67507	5.09659	5.85635	5.18085	6.07306	5.55964	5.49252	4.37965	7.28312	8.14906	6.13987	6.70276	5.86563	6.08681	5.7201	5.65332	6.17223	5.72434	6.42768	6.30331
ANO1	2.80514	2.18019	3.28063	3.82086	3.10591	3.53947	2.77635	3.48972	2.44801	2.10083	2.02484	2.38136	3.64891	3.58814	3.67092	3.26839	2.86584	3.14209	3.80354	1.94625	2.66168	2.81844	4.63654	2.58493	2.32804	3.31567	2.01575	3.21095	5.13451	4.08242	4.16683	2.46787	2.1917	2.60285	2.87907	3.71488	3.03019	5.16678	3.99113	2.71931	2.67481	4.10163	2.9494	5.00635	2.5864	2.81706	3.49138	2.79552	3.63192
ANO10	6.49674	6.01364	6.0998	5.56993	5.15494	5.94608	6.81843	6.36025	6.72813	5.74208	6.78782	6.32875	5.65394	6.17999	6.12877	5.81616	5.34248	5.88953	5.84377	5.97809	5.61555	6.07618	5.75268	6.58929	6.33086	6.29715	5.88789	6.05901	6.02192	6.62682	6.91531	5.77086	6.05446	6.18299	6.23709	6.12313	5.90479	6.08765	5.59276	6.08995	5.96598	5.6241	6.0919	5.51316	5.67162	6.42157	6.1727	5.74144	6.10732
ANO2	3.38018	5.50916	4.57018	3.29529	3.24022	3.96191	3.37563	3.5872	3.91507	3.78661	3.77665	3.04185	3.80874	3.48908	3.31859	3.58673	4.25697	4.53449	3.12963	4.64985	3.64438	3.62651	2.9489	3.62685	3.58883	3.6654	3.30154	4.9165	3.28646	3.25286	3.82163	3.07336	3.3318	3.80018	4.27584	3.79249	3.41363	3.1195	4.81563	4.35832	3.3693	4.27092	3.31435	4.07883	2.98132	3.45851	3.30493	3.25389	2.88757
ANO3	1.55746	1.69294	1.68682	1.16016	1.60553	1.4413	1.93082	1.40659	1.44109	1.78954	1.30757	1.34019	1.7049	1.29543	2.9048	1.84387	1.76057	2.07733	1.60029	1.43015	1.36778	1.53114	1.18652	1.36829	1.54442	1.20299	1.20205	1.23873	3.49973	1.40721	1.86419	1.51315	1.67342	1.50733	2.45613	1.3902	3.05688	1.81198	1.57018	1.93367	1.0943	1.49834	1.9568	1.31943	1.47776	1.91006	1.30294	2.19427	1.37086
ANO4	1.95353	2.24403	1.7965	2.05506	2.22969	1.92408	1.77741	1.81961	2.10541	1.91565	2.01499	2.30933	1.80839	1.83757	1.76758	2.24291	1.85574	3.52001	2.05052	1.77909	1.95738	1.77696	1.7535	2.09573	2.51388	2.0676	2.06576	1.9865	3.16388	2.4813	3.37805	1.90431	3.14236	3.46359	1.9724	2.29956	1.709	3.25312	1.88503	1.83095	1.87881	3.48003	3.34365	1.71942	1.90167	2.043	1.84385	1.83586	1.97086
ANO5	1.35831	1.58168	1.74235	1.26629	1.69796	1.53096	1.55461	1.12533	1.44059	1.16287	1.20804	1.47419	2.04326	1.37588	1.36776	2.12004	1.41319	1.59956	1.57179	1.27453	1.75772	1.44595	1.14023	1.30407	1.3903	0.846557	1.32395	1.08701	1.84076	1.24698	2.26447	1.58941	1.31775	1.69557	1.1539	1.38432	1.37549	1.25854	1.40849	1.07015	1.23898	1.60817	1.67762	1.42082	1.51697	1.00224	1.29632	1.45811	1.98638
ANO6	2.48238	2.2748	4.09596	2.90967	2.85534	3.39962	5.80173	3.77288	2.7155	2.85025	2.59567	3.14756	3.35603	2.96936	3.28083	2.53943	4.05478	2.25976	2.57084	2.44909	2.47366	3.17298	3.67274	3.00423	3.30022	2.27111	2.67374	2.81149	3.1874	2.43034	3.69687	2.94811	2.79712	2.59995	3.03677	3.32414	3.15268	2.40241	2.35548	3.23488	3.37651	2.66158	2.42978	3.50236	2.3458	2.33811	3.37848	2.99151	2.48725
ANO7	4.68291	4.39948	3.63414	3.5037	3.87245	3.20843	5.62216	4.89684	7.42839	3.55843	3.65922	4.5431	5.19633	4.8118	4.23028	2.93204	5.00734	6.03756	4.12078	5.96353	3.75999	3.96397	5.30306	5.48884	4.72829	3.6947	3.41895	3.35328	3.44956	4.25527	3.18572	3.37292	5.69743	4.76237	4.94766	3.82977	2.83818	5.42444	3.67778	4.72228	3.98732	4.72928	3.44644	3.78998	4.08017	3.78291	3.60775	5.61601	3.0433
ANO7L1	4.2556	3.68091	4.21616	4.14981	4.65288	3.63298	4.3216	4.25864	4.39468	4.78761	3.55933	4.33902	4.06813	3.83003	4.34216	4.01291	4.19606	4.5633	3.97923	4.68756	4.50598	4.42075	3.85818	3.96154	4.04948	4.31397	3.90491	4.23606	3.76953	4.415	3.7479	4.54131	4.13057	4.2889	4.16421	4.09964	4.82715	4.46385	3.87311	4.15104	4.18182	3.94686	4.18254	4.01419	4.04501	4.66261	4.30904	4.10037	4.09369
ANO8	7.85764	7.22654	8.35636	6.69573	6.60311	9.00212	10.2552	5.29995	8.58383	7.81382	7.58083	7.32645	8.73152	8.55864	8.22111	8.50387	7.04735	9.75011	8.1951	7.96486	7.68767	7.39726	7.81202	8.94511	7.40702	7.7798	8.77979	7.44365	7.85057	8.08875	7.75578	8.6939	8.24858	7.08366	8.7466	7.4737	8.61226	8.47152	7.59909	6.25371	7.56947	7.34044	7.51896	9.06179	8.3588	8.67703	7.22025	8.19219	6.90919
ANO9	6.41161	6.7463	8.51581	6.27271	6.59146	6.44127	7.02808	6.38517	7.5017	7.20787	7.46689	6.51074	6.5848	6.84536	7.21769	6.69795	6.31142	6.25045	6.41019	6.50846	7.26705	7.57449	7.38083	7.94204	6.57611	7.62517	6.5411	6.73735	7.40128	7.19567	6.54471	5.66377	7.4337	6.36633	6.97351	6.59416	6.24335	6.45811	5.30524	7.47022	6.57232	7.18926	6.13305	5.80128	7.14367	7.5338	6.58063	7.00264	7.57883
ANP32A	7.0303	5.93725	5.61498	5.70511	5.57066	5.96432	5.9055	6.5262	5.79742	5.6247	5.80008	6.31742	5.64083	6.13995	5.19275	6.01567	5.1241	5.27567	5.26126	6.08753	5.46959	5.41972	6.10589	5.72914	5.90773	6.08796	6.70512	5.62472	6.59371	5.23908	5.58975	5.83605	5.93021	6.0381	5.51756	6.56175	5.75684	5.29741	5.69918	6.86143	6.09812	5.28321	6.16925	6.24391	6.18607	5.66551	5.59108	5.89202	6.13581
ANP32BP1	6.0445	6.17783	5.46882	6.23355	6.10775	5.55507	6.18475	6.39649	5.94062	5.79161	5.75262	5.68292	5.55284	5.88064	6.04815	6.48998	5.80697	5.90271	6.16179	6.0631	5.67321	6.22987	5.44293	5.93534	5.59078	5.73651	5.31402	5.23373	5.74803	5.75927	6.25407	6.13288	5.88807	5.90091	5.69041	6.06943	6.13288	5.94062	5.94481	5.94062	6.51903	5.75563	6.62844	5.85666	6.26808	5.73013	6.14155	5.67626	6.12267
ANP32C	1.15631	0.939207	1.3604	1.01568	1.83803	1.06501	1.49007	1.06668	1.0705	1.28935	1.27375	1.14005	1.14809	1.29372	1.52259	1.67957	1.50388	1.94242	1.339	1.47562	1.36051	1.23838	1.14803	1.2892	1.34523	0.984142	0.893705	1.02048	1.34425	1.07579	1.06702	1.79423	1.07977	1.32905	1.19319	0.992687	1.03081	0.963442	1.01969	1.26418	0.956533	1.03094	1.27375	1.29297	1.57637	1.09319	1.4895	1.15877	1.21737
ANP32D	2.63941	2.31642	2.99056	2.92012	3.57553	2.72533	3.08288	2.88428	3.16022	2.86296	2.68037	3.12487	2.69712	2.69235	2.64889	3.40716	2.89662	2.84473	3.06453	3.13225	3.23433	2.31589	2.65144	2.91914	2.7082	1.84683	2.58622	2.70082	2.66679	2.22657	2.7062	2.54922	2.7398	3.11466	2.67357	2.97239	2.83864	2.54124	2.31295	2.70294	2.51197	2.54752	3.55631	2.33103	2.52595	2.86141	2.7398	2.81	3.22367
ANP32E	8.80245	8.47419	8.05175	7.88439	7.42688	7.16391	8.23346	8.2966	8.0021	8.1688	8.76744	6.71113	7.50077	8.14755	7.6174	8.8727	9.37316	7.2736	7.808	7.89326	7.06165	8.28291	7.16782	8.59239	6.75263	7.23243	7.89537	7.2441	7.87444	8.0237	8.11418	7.63514	7.90428	8.73231	8.37181	7.72915	8.07572	9.05104	8.78415	8.75239	8.27931	7.79838	8.41501	8.96302	8.36455	7.75503	7.2723	8.70618	7.78326
ANPEP	2.03554	2.54619	2.41841	4.32419	2.83964	3.13406	2.84406	2.87907	2.19711	2.8718	2.35688	4.47168	2.41427	2.4293	2.91835	2.91639	2.7742	2.70836	2.83484	2.46981	3.09741	2.73451	2.58316	2.33773	2.45613	2.60759	2.63227	2.43608	2.16386	2.44397	1.98575	3.73961	2.74741	2.95885	2.1792	2.528	2.37559	2.79066	2.83749	2.08671	2.95372	2.76545	2.14011	2.38279	2.68761	3.00751	3.16871	2.79246	2.6046
ANTXR1	5.48566	4.78089	5.16636	5.62832	4.92251	4.98616	4.79109	5.27987	4.92257	5.33406	4.46439	4.81962	5.58111	5.27136	5.71403	4.86106	4.25312	5.00968	4.94525	4.25973	4.53728	4.91135	4.69681	5.08424	4.97495	5.48696	4.98753	5.04969	5.41861	4.28828	5.33656	4.8798	4.8887	4.87773	5.45085	6.21995	4.75563	5.12719	4.95679	4.74735	4.9123	5.15945	5.45702	4.93777	4.92277	4.60729	5.55214	5.87094	5.22289
ANTXR2	3.15896	2.72048	2.95124	3.40955	3.90527	3.35272	3.17363	3.29832	3.4942	3.18311	2.83381	3.52151	3.28269	3.28269	2.83121	3.47231	3.53838	3.91136	3.4733	3.04661	3.37621	3.0442	3.0112	3.19334	3.75229	2.99407	2.82822	3.27625	3.17877	2.76502	3.39573	2.84256	3.04795	3.041	3.65031	3.80302	4.718	2.83426	3.41481	3.17795	2.86278	2.86088	3.06339	3.07457	2.86278	3.22546	3.76776	3.35471	3.48411
ANTXRL	4.23028	3.33665	4.00399	3.68702	4.59455	3.38819	3.30688	4.09171	4.77956	4.32997	3.57182	2.88948	6.70517	5.09087	3.59898	4.03331	4.12739	4.97588	4.01795	3.13677	5.31563	4.91616	3.76981	5.28533	5.97053	3.68784	4.35031	3.36116	3.92349	4.07559	4.52637	3.83093	3.62365	3.83357	3.53937	3.6772	4.4547	4.30119	3.85126	5.72793	3.27305	4.02344	3.78487	4.68567	3.57733	4.95681	4.30746	3.63558	3.76855
ANUBL1	2.6821	4.09433	2.41063	1.86813	3.88799	2.67642	2.02784	2.11995	2.99343	2.55472	2.16392	2.87683	2.73726	2.21659	2.31509	2.88604	2.46296	2.84751	2.39044	2.67502	2.21666	2.72635	2.24536	2.79917	2.8475	2.28726	1.65938	2.40359	2.72656	2.61665	2.41059	1.82366	2.2361	2.0177	2.62343	2.44147	2.73481	2.90753	2.4626	2.82732	2.47213	2.57655	2.74641	2.82623	2.68741	2.13269	2.02903	2.28963	4.56947
ANXA1	4.34205	5.35138	5.18511	5.4339	3.60247	4.10967	5.62648	5.07245	4.35899	5.68424	4.71175	4.91712	4.90934	5.36364	6.10032	4.92726	3.48573	4.58456	5.58794	4.84861	3.69442	5.92458	5.61626	5.20573	4.73801	6.03407	6.03319	6.36704	5.55853	6.57689	6.28148	5.55519	6.57373	5.52504	5.93308	6.45977	5.31672	6.55488	6.30533	5.63984	5.75548	5.57474	4.61129	5.64669	6.23301	5.72976	4.96098	6.03558	5.92465
ANXA10	1.45103	1.36225	1.50172	1.48093	1.93897	1.43049	2.03624	3.95984	1.36744	1.43707	1.38137	1.74899	1.62477	1.89871	1.3849	1.51848	1.57339	1.64346	1.56062	1.22642	1.53376	1.75903	1.90347	2.05604	1.52623	1.53226	1.60989	2.25628	1.50013	1.512	2.9524	1.75303	1.91659	1.97743	1.84663	1.52719	1.47467	1.4131	1.34196	1.4221	1.76341	1.76932	1.73658	1.87157	2.17993	1.33496	1.57997	1.71558	2.38324
ANXA11	5.71521	6.20692	6.19097	6.62456	5.9441	6.55923	6.44282	6.20019	6.44077	7.04509	6.25375	6.59282	6.27963	6.90152	6.98222	5.83156	6.0055	6.00903	6.52079	6.10458	6.97537	6.48536	6.27482	6.58372	7.11409	6.64263	6.27405	6.78165	6.04706	6.79963	7.15327	6.72185	6.51302	6.28139	6.8291	6.35682	5.90849	6.88601	6.13109	5.99141	6.385	6.6614	6.02175	6.04985	6.2875	6.489	6.28029	6.42276	6.20553
ANXA13	1.06586	1.1553	1.10092	1.40673	1.69755	0.970683	1.23658	1.65539	1.18553	1.153	1.02056	1.16882	1.43924	0.913377	0.9491	1.40619	1.34644	1.42465	1.35504	1.1519	1.39389	1.06929	1.2939	0.95179	1.04128	1.13804	1.04737	1.06565	1.15567	0.910137	1.00484	1.22475	1.20651	1.10001	1.21049	1.06198	1.13687	0.846842	1.32938	0.897297	1.39129	1.03365	1.29115	1.11832	1.31081	1.04128	1.26068	1.00035	1.06072
ANXA2	6.82012	6.77087	7.39713	7.75812	7.67908	7.5024	7.141	7.71519	7.03238	8.20532	7.05186	6.83378	7.39052	7.50602	8.75189	7.31512	6.66768	7.77483	7.43487	7.80935	8.30878	7.36052	8.64106	7.408	7.33308	8.33848	7.59834	7.66498	7.54971	7.05824	6.90697	7.77442	7.50602	7.50601	7.65988	7.87879	7.31133	7.19052	6.63499	7.02593	7.95322	7.35448	7.33049	7.6935	7.31342	7.53434	8.37493	6.88803	7.4333
ANXA2P1	6.70871	5.59581	6.37841	6.05166	6.50503	5.68688	5.56364	6.17629	5.90575	5.58293	5.89463	5.93453	5.68628	6.03844	5.88007	6.59125	6.11021	6.17552	5.93073	6.18186	6.05221	5.86804	5.58163	6.12097	6.46821	5.95562	5.8282	5.52163	6.42109	5.79804	5.80717	5.77161	5.83104	6.31142	6.28634	5.76348	6.35914	5.56381	5.63689	5.45398	5.5005	5.63968	6.60614	5.6887	6.02598	6.02701	6.18107	5.63968	5.62047
ANXA2P2	6.50939	6.19809	6.52711	6.55909	6.08691	6.52079	6.33058	6.60498	6.41913	6.97175	6.44487	6.25106	6.21761	6.37767	6.69255	6.41377	6.37505	6.4056	6.20293	6.69159	6.77085	6.49061	6.58147	6.29775	6.5152	6.90929	6.46317	6.62333	6.28913	6.34365	6.43328	6.63228	6.62412	6.60625	6.51083	6.42962	6.28223	6.47432	6.31864	6.25097	6.70408	6.69103	6.21519	6.58934	6.50452	6.58718	6.56538	6.42293	6.57529
ANXA2P3	3.75643	3.70454	3.80561	3.74331	3.7329	3.15841	3.60989	3.87144	3.75805	3.64059	3.80741	3.43971	3.45594	3.76827	3.40122	4.42391	3.8282	3.62793	3.76485	3.61614	3.85416	3.87611	3.73822	3.45682	3.76908	3.38221	3.49378	3.75643	3.54798	3.48554	3.49255	4.01351	3.39157	3.81134	3.66615	3.65922	3.39683	3.72422	3.7088	3.30179	3.47033	3.51036	3.66679	3.75643	3.59725	3.76641	3.59877	3.39185	4.0195
ANXA3	6.80434	5.27073	4.95991	3.41425	1.64227	6.43726	5.66632	5.99204	5.27829	5.25048	6.38007	1.2502	2.21582	4.91812	7.0796	3.56191	1.5068	2.00211	6.5859	3.85491	3.14699	6.48401	4.89529	4.86441	4.02314	5.99444	6.74329	5.20849	6.13509	6.4915	1.89542	4.56597	4.84396	2.96012	5.97545	5.28691	6.73432	5.09002	7.10372	6.51372	6.06374	4.71797	5.75074	5.19132	6.32949	4.61521	4.29726	5.24489	3.12725
ANXA4	2.69196	2.54456	2.58481	2.934	3.94622	2.47869	2.49195	3.29087	2.98231	2.99167	2.78515	2.70118	3.40923	3.01036	2.94017	3.16016	2.66962	2.99104	3.28972	2.95949	2.69034	2.89353	2.9338	2.86796	2.88718	2.80236	2.74268	2.64222	2.54346	2.5965	2.86082	3.00969	2.78533	2.67788	2.99444	3.02404	3.06912	2.21651	2.75345	2.72127	2.9062	3.19992	2.91682	2.69348	2.94859	2.79813	2.99945	2.50894	2.83401
ANXA5	5.99615	7.19436	6.0263	6.79993	5.99279	5.25999	6.6322	6.6292	5.78003	6.80826	6.50732	6.22683	7.60956	6.61998	7.0179	7.21057	6.17908	7.45932	6.99227	6.37421	5.21514	6.09573	6.49285	5.815	6.06155	5.86984	8.10776	6.48813	6.7406	6.42474	6.73851	6.91221	6.89837	7.16536	6.55879	8.04242	5.60838	7.10141	8.22575	6.30808	6.66213	6.09337	7.54412	7.27175	6.2334	6.36289	6.71084	5.84437	6.93206
ANXA6	4.5332	4.4894	4.32447	4.5434	4.5665	3.90038	3.99895	3.53554	3.52668	4.32651	3.97707	3.75171	4.04768	4.54318	3.75664	4.21293	3.73954	4.47828	3.65949	3.94287	3.19986	4.84525	3.42411	3.86175	3.73963	4.08327	3.78869	4.66982	4.66724	3.8031	4.2827	3.66395	3.9722	4.31211	4.54923	4.46094	4.41864	4.11758	3.74857	4.02418	3.48205	3.91633	4.45706	4.49789	4.04487	4.17511	3.79648	3.91458	4.70002
ANXA7	6.72248	6.56214	5.45611	7.02734	6.53012	6.73163	7.51741	7.07346	7.08024	7.5408	6.63788	7.1605	6.28306	6.20735	6.79554	5.72575	5.48148	5.58684	7.12921	6.70368	6.42841	5.99969	6.29827	6.77898	6.07087	6.8654	6.73755	7.37604	7.50237	7.49532	7.64653	5.63598	6.85961	6.80555	6.94101	7.07938	6.321	8.08636	8.31507	7.10142	6.86123	7.0703	7.11476	7.29714	6.88014	6.78833	5.98685	6.59285	6.17939
ANXA8	4.52616	4.1454	4.64732	4.32943	4.73029	4.08688	4.48855	4.52076	4.20043	4.4809	4.14672	4.37857	4.1631	5.47886	4.04156	4.76828	4.6753	5.25652	5.20397	5.28688	4.54033	4.33929	4.31413	4.12292	4.22639	5.80353	4.23293	5.04078	3.92752	3.98178	4.37312	4.46331	4.20611	4.33882	4.25211	4.98489	4.36335	5.00407	3.9202	4.09588	5.48933	4.39923	4.22676	4.266	4.18076	5.08218	4.38566	4.42875	4.56313
ANXA8L1	4.52616	4.1454	4.64732	4.32943	4.73029	4.08688	4.48855	4.52076	4.20043	4.4809	4.14672	4.37857	4.1631	5.47886	4.04156	4.76828	4.6753	5.25652	5.20397	5.28688	4.54033	4.33929	4.31413	4.12292	4.22639	5.80353	4.23293	5.04078	3.92752	3.98178	4.37312	4.46331	4.20611	4.33882	4.25211	4.98489	4.36335	5.00407	3.9202	4.09588	5.48933	4.39923	4.22676	4.266	4.18076	5.08218	4.38566	4.42875	4.56313
ANXA8L2	4.52616	4.1454	4.64732	4.32943	4.73029	4.08688	4.48855	4.52076	4.20043	4.4809	4.14672	4.37857	4.1631	5.47886	4.04156	4.76828	4.6753	5.25652	5.20397	5.28688	4.54033	4.33929	4.31413	4.12292	4.22639	5.80353	4.23293	5.04078	3.92752	3.98178	4.37312	4.46331	4.20611	4.33882	4.25211	4.98489	4.36335	5.00407	3.9202	4.09588	5.48933	4.39923	4.22676	4.266	4.18076	5.08218	4.38566	4.42875	4.56313
ANXA9	4.22061	6.61624	5.75636	3.8766	4.29442	5.50477	5.06142	5.45428	5.44438	6.97895	3.30679	4.19531	6.59279	6.46906	4.94203	4.57484	3.73941	3.47338	3.43518	4.81881	4.1419	7.22546	6.29642	4.82562	4.50091	6.60055	4.67778	6.53547	5.44587	5.70283	4.58016	3.66737	5.18245	5.01626	5.65314	5.25545	4.72105	6.10302	5.83627	5.792	5.36477	6.27509	5.51687	6.52911	5.12431	5.0289	5.72182	6.75859	4.89167
AOAH	4.63804	4.77194	5.60051	5.71265	6.67576	4.724	5.4249	5.54723	5.21649	5.84546	5.75673	6.29219	5.72871	5.33722	5.20771	5.2149	5.28976	6.27339	5.66796	5.04153	5.86115	6.1079	5.3235	5.10841	5.08231	5.60703	5.23531	5.66643	5.20317	5.42753	5.80448	5.77433	5.73392	5.73102	4.89021	5.80241	5.56485	5.51422	5.31372	5.09951	5.20311	5.33483	5.15511	4.25676	5.62305	5.41967	6.55197	5.50559	5.70202
AOC2	3.00285	2.23026	1.71816	1.38058	1.60328	1.54612	1.90852	1.47683	2.28974	1.76275	1.2716	1.73771	3.29922	1.92954	1.56984	1.71816	2.1643	1.58893	2.08237	1.4127	1.35404	1.53179	2.15381	2.8049	1.59358	1.1612	1.87641	1.57355	2.43125	1.84131	2.40085	2.42859	2.34617	1.91408	2.21513	1.57353	1.49448	1.89472	1.85752	2.29719	2.34291	1.69275	1.59282	1.55028	1.40247	2.01023	2.49966	3.92301	1.53834
AOC3	1.38554	2.26634	3.46954	4.04655	1.56571	1.0884	1.56849	1.97871	2.01339	2.98261	1.30025	1.98897	3.34035	3.20899	1.78228	2.38749	1.60085	4.48374	1.71488	1.18841	1.78422	1.76306	2.27261	4.07772	1.34452	3.89577	1.3834	3.39107	2.34902	1.9845	1.62138	3.06436	3.05323	1.30407	2.86951	3.32774	4.39588	2.28726	1.58707	2.24552	1.27242	3.21744	1.7759	1.74042	2.33647	2.03655	3.18289	3.79539	3.31835
AOX1	2.03197	3.55884	2.29805	2.05509	3.33101	2.82766	1.74967	2.27123	2.95682	2.32962	1.89913	2.45953	3.89699	1.87892	1.72953	2.39214	3.00254	3.8965	2.12151	2.02253	1.92237	2.34955	2.93473	2.07631	2.76858	2.46615	1.81583	3.40987	2.70742	2.24293	3.7123	3.04264	3.90358	3.10269	1.78333	2.19669	2.26309	3.65316	2.3591	2.78512	1.72528	3.6453	3.95335	1.82704	1.97797	1.68847	3.03141	2.36399	2.46593
AP1AR	2.05158	3.37652	2.86462	4.00967	2.90421	2.05803	3.97177	3.19387	3.21921	3.05698	3.91737	3.30644	2.90066	2.34126	3.81703	2.6211	3.106	2.82817	3.43153	3.54941	2.68782	3.28769	2.98007	3.88519	3.15028	2.73026	3.20815	2.43274	4.52124	2.99634	3.75643	2.68952	3.82633	2.68952	3.27461	3.67609	2.25433	3.4101	5.52362	4.27919	3.59616	3.60544	3.46807	4.35801	4.34458	3.09976	2.84635	3.67507	3.8008
AP1B1	5.7755	4.9515	4.99035	5.91043	5.67521	4.49247	6.19533	5.80295	4.97184	5.25088	5.5678	5.82276	5.33002	5.38755	5.42357	5.0113	5.56121	5.98507	5.41784	5.1597	4.88886	5.71935	5.54553	5.15315	4.8773	5.37723	5.40344	5.30789	5.74794	6.17079	5.90354	5.87798	6.11979	5.66309	5.31419	5.59136	5.30635	5.98012	5.88358	4.78201	5.01013	5.69754	5.79805	5.31031	5.40755	5.47883	5.23949	5.41259	5.72927
AP1G1	5.05582	3.84447	4.24357	4.16296	4.58889	4.34971	4.22179	4.48037	4.50739	4.38181	4.67232	4.15093	4.31241	4.29846	3.94297	4.72228	4.49617	4.09423	4.19411	4.57243	4.75373	4.17399	4.21342	4.55456	4.60933	4.75646	4.41481	4.02836	4.16664	3.81376	4.28067	4.60486	4.30293	3.98368	4.33703	4.29947	4.26962	3.52092	3.49266	3.739	5.07438	4.3025	3.92337	4.02925	4.20478	4.39273	4.39129	4.41494	4.46408
AP1G2	6.36264	5.74477	7.153	5.91463	5.15012	7.30515	6.35018	5.97128	6.87843	6.27715	5.65771	5.72575	5.6042	5.6898	6.60889	5.08531	5.14525	5.2508	5.57769	6.32947	6.11634	6.49805	6.55924	6.34582	6.48217	6.33559	5.89438	7.26041	6.91812	6.88819	6.05165	6.25587	7.27169	6.17233	7.05595	6.73972	6.88971	6.5446	5.30524	7.32387	6.03325	6.6357	5.38919	5.80488	6.08308	6.90085	5.8056	6.0979	5.86001
AP1M1	5.73091	5.59357	5.09631	5.27394	5.47743	5.54115	6.16379	5.50962	5.09896	5.36928	7.4846	5.13566	5.31732	5.24324	5.29218	5.00873	5.20546	6.23437	5.35978	7.17597	5.94579	5.26013	4.75671	6.175	5.06565	5.21558	5.04428	5.28927	5.36249	5.81668	4.97949	5.82498	5.94726	6.63802	5.75258	5.439	5.70575	5.94167	5.56648	4.82667	5.30214	5.73214	5.05	6.59408	5.12632	5.44422	5.5366	5.72002	6.68911
AP1M2	4.54606	4.02426	5.49569	4.33581	3.97936	5.5178	5.13006	4.51792	5.16028	5.16418	4.59108	4.53592	4.74	4.55284	5.39128	4.94595	5.55216	4.87909	5.05004	3.59148	5.26013	5.74584	4.45566	5.66668	4.82808	4.88117	4.63826	4.98491	4.925	6.19317	4.57262	5.2714	4.58806	5.15476	6.26873	4.19963	5.98829	5.38063	5.11213	5.90465	5.46354	4.63558	4.43447	5.22562	5.07369	5.64883	4.89677	6.01482	4.88926
AP1S1	5.4098	6.39619	5.81231	6.03104	5.82991	6.27119	5.71864	5.8895	5.63411	5.9982	5.79231	5.78671	5.59534	5.95955	6.12799	5.86442	5.89855	5.86919	5.99887	6.16716	6.35018	5.93493	6.3208	5.97865	5.91391	5.93481	6.15663	5.74826	5.41891	5.60557	5.68257	6.36141	5.78883	5.8972	5.49125	5.83713	5.8793	5.62159	5.77235	6.39946	5.85371	5.74215	5.81812	5.89739	5.45003	5.49499	5.92975	5.89855	5.78279
AP1S2	6.47196	5.00783	4.77059	5.40235	4.84307	6.07648	4.67738	5.09105	3.39877	5.32146	6.32779	4.61591	4.46492	4.10016	5.4192	4.96639	4.28833	4.36716	4.89189	4.37798	4.31565	5.02212	4.65952	6.87697	4.46662	4.51855	4.13287	4.30422	4.72982	5.56548	4.55463	4.11995	5.92497	4.13244	4.02032	6.36361	5.29418	4.32579	4.51969	3.96736	4.39831	3.67148	3.88149	5.50525	5.0276	4.90379	4.40689	5.02126	6.32986
AP1S3	1.65135	2.49874	1.7202	2.08835	2.18176	2.65983	1.73593	2.24218	1.78646	2.08703	2.35346	1.99768	1.63904	2.69458	2.28348	2.10261	2.76334	2.07678	2.31063	2.25886	2.87241	1.82777	2.61086	2.09159	1.78278	2.57624	1.95344	2.28887	1.91609	1.90876	1.90653	1.65029	1.74923	1.72271	1.74145	1.63396	2.89129	1.9412	1.78015	1.84186	3.16115	2.18426	1.8298	1.74168	2.44507	1.67458	1.68288	2.29261	2.10362
AP2A1	3.38066	3.73021	3.87294	4.02604	4.33819	4.15289	3.9261	3.48883	3.69864	4.01918	3.70634	3.82776	3.78235	3.84793	3.28193	4.2027	4.30209	4.00467	4.08608	3.86815	4.33222	3.40612	3.60395	3.75668	3.90074	3.97688	3.59706	4.23739	3.54969	3.79584	3.3436	4.05633	3.35989	3.80995	3.68314	3.75082	3.83969	3.32322	3.48738	3.37032	3.7648	3.88971	3.70204	3.42359	3.6212	3.69469	4.21429	3.45676	3.74531
AP2A2	6.37475	6.10781	6.60524	6.34591	6.74878	6.17831	6.93765	5.95234	6.24804	6.26739	6.13462	6.11123	6.2227	6.28527	6.23669	6.52918	6.45011	6.29718	6.14414	6.26214	6.65495	6.24107	6.06872	6.11534	6.31204	6.11082	6.02861	6.17831	6.15895	5.95859	6.54565	6.32972	6.03031	6.10012	6.18959	6.12651	5.98158	5.66101	5.6691	5.94465	6.06038	6.13984	6.37005	5.81812	6.11396	6.06903	6.35188	6.11898	6.12188
AP2B1	6.66175	6.93555	6.26032	6.53694	5.48771	6.71738	6.87028	6.03083	7.19812	6.48385	7.38338	6.30045	6.69667	6.40027	6.58198	6.5402	5.81901	6.29554	5.59886	6.85482	6.26191	6.90512	5.91118	6.69704	6.27916	6.81673	6.54806	7.21288	6.65578	6.97935	7.38397	6.22489	6.73691	6.3031	6.7767	6.8133	6.80255	7.27164	6.86618	6.70134	6.59852	6.71355	6.77384	6.68497	7.14363	6.7797	6.29211	6.81058	6.46945
AP2M1	11.4422	11.4286	11.4306	11.3375	11.6427	11.4979	11.0909	11.5647	11.4933	11.496	11.4066	11.33	11.6197	11.6627	11.4406	11.2233	11.7139	11.4664	11.6748	11.3497	11.4512	11.3575	11.5216	11.383	11.0721	11.3871	11.5123	11.4564	11.4794	11.4217	11.4335	11.3084	11.5169	11.4766	11.5468	11.6062	11.3764	11.6364	11.8898	11.7124	11.4262	11.5577	11.8451	11.4675	11.4441	11.4962	11.3497	11.3469	11.369
AP2S1	11.5804	10.8902	11.6583	11.5012	11.4888	11.0398	11.7249	11.752	11.395	11.6414	11.6326	11.0555	11.7843	11.0953	10.9369	11.4212	10.7075	11.5585	11.5413	11.0144	11.9799	11.3255	11.6223	11.0458	11.12	11.2777	11.2761	11.1178	10.8747	11.2961	11.333	11.2423	11.3762	11.4894	11.5372	11.8053	11.5312	11.4159	11.1537	10.9827	11.6826	11.4936	11.2466	11.6874	11.2555	11.3381	11.8394	11.0197	11.896
AP3B1	2.71778	2.77162	2.86366	2.43518	2.40457	2.6729	2.63748	2.40256	2.8551	3.36548	3.46647	3.2543	2.616	2.73489	2.84031	3.60769	3.1123	2.95953	2.19582	2.75315	2.51458	2.66564	2.31879	2.62933	2.53817	2.83396	2.67201	2.64159	2.44772	2.67101	3.01537	2.52014	3.08685	2.41982	2.31969	2.99238	2.56884	2.87887	2.25296	2.92057	2.75706	2.55924	2.4175	2.82473	3.10633	2.55321	2.38779	2.23068	2.70967
AP3B2	3.21143	3.15098	3.23196	2.32722	5.07581	2.78039	2.44973	3.03632	2.9282	2.64574	2.54831	2.65272	3.67697	2.95647	2.18859	2.54172	3.30543	2.75665	2.63663	3.0275	2.90571	2.38698	3.15711	3.3914	3.23027	2.98439	2.20664	2.89968	3.02629	2.23615	2.43194	2.86146	2.87491	2.69409	2.20196	2.14456	3.13097	2.06836	2.2991	2.88376	2.48722	2.24334	2.39375	2.19995	2.18949	2.71032	2.52498	2.19803	3.39481
AP3D1	3.88406	3.69799	4.07055	4.13741	3.89233	3.8984	4.06846	4.37065	4.0441	3.8436	3.79287	4.49686	3.99483	3.86486	3.7939	4.38817	4.3292	4.14804	4.2141	3.99701	4.63785	4.17387	4.31688	3.91339	4.45379	4.1294	3.71701	3.95696	4.04137	3.85124	3.92956	4.23471	3.44999	3.99123	4.03276	3.93242	3.79539	3.71306	3.75767	3.83802	4.1336	3.99133	3.97222	3.85226	3.78453	4.06846	4.02227	3.8475	4.15364
AP3M1	6.08685	5.7654	4.94836	5.06478	4.54368	5.62333	6.99185	6.06782	6.06665	5.65243	5.22308	5.08352	5.39436	5.30494	5.595	6.15957	4.94525	5.76652	5.5448	5.74404	5.06885	4.40691	5.59901	5.79421	5.18168	4.87033	4.88894	5.16585	5.52605	5.91868	6.97757	5.11625	4.70769	5.49949	5.80189	5.8092	4.84288	6.50207	6.91867	5.47151	5.21932	5.13563	6.30405	5.70434	5.17888	6.18186	4.71119	4.69306	5.5275
AP3M2	5.95693	6.13451	6.11805	6.06193	6.54359	4.98937	5.84818	5.50247	5.91286	6.78283	6.55002	5.89662	5.46258	5.5109	5.64543	4.80948	5.019	5.8934	4.49517	5.70868	6.60711	5.97452	6.24658	7.02164	5.98078	5.55171	5.74235	6.57887	5.67314	6.40476	5.6971	5.11174	7.0219	4.76352	5.70253	5.85907	6.45256	5.91948	6.55817	6.16001	5.22991	4.33279	4.54572	6.4452	6.1104	5.9968	6.5148	6.56645	5.4072
AP3S1	6.45321	6.18833	6.61998	7.00228	7.62641	6.65147	6.14008	6.85262	6.35873	6.82111	6.42806	6.66333	7.1813	6.74955	7.07566	6.85898	6.61135	6.77361	6.62048	6.71188	7.0451	6.45579	7.44912	6.49255	6.99757	6.27722	6.85825	6.485	6.51172	6.13076	6.29825	6.77884	7.03405	6.77292	6.32947	6.53088	6.62087	6.20374	6.49244	6.10951	6.81305	6.65568	6.75192	6.93497	7.0179	7.13544	7.01217	6.78907	6.35957
AP3S2	6.26816	5.49368	5.83239	5.68424	5.40645	5.81775	6.84044	6.2518	5.57283	5.97942	5.61722	6.05948	5.3922	5.5599	6.2369	4.93476	5.55159	4.87567	6.40182	5.80683	6.22626	6.35291	5.76247	5.75305	5.90929	6.00221	5.2189	5.59835	5.94383	6.03649	5.6314	5.43049	5.89997	5.76247	5.78611	5.1935	6.30238	5.44551	5.26262	5.51078	6.1041	5.15665	5.81133	5.38814	6.27795	5.58832	6.01031	6.48566	5.60406
AP4B1	3.03654	4.58051	3.04371	2.71926	3.62939	2.92469	4.10908	2.65874	3.4364	3.78578	4.32237	2.99695	3.74194	3.60473	3.47228	3.25168	3.14982	2.70659	3.06723	3.40258	2.49029	4.62737	3.64782	3.6423	3.60008	3.46218	3.72618	4.13849	3.07569	2.922	3.29616	2.65905	3.43751	3.59607	3.81609	3.0001	2.8718	4.46891	2.40777	2.77271	3.62449	5.45794	2.49706	2.66595	3.33681	3.02666	3.17344	2.36869	2.79123
AP4E1	5.49221	5.32297	5.70196	5.76226	5.76079	5.58403	5.39285	4.98818	5.41493	5.73436	5.53467	5.70561	5.76575	5.88762	5.19952	5.94777	6.13808	5.75816	6.34436	5.84759	4.59976	5.48011	5.57487	4.60991	6.27687	5.81363	5.87935	5.76917	5.83437	5.32072	5.64463	5.03995	6.07568	4.89554	5.44332	6.23823	5.86854	6.41031	6.39205	5.45766	6.04158	5.55112	5.50249	5.78456	6.47265	5.58989	6.28456	5.84813	6.41832
AP4M1	7.55023	8.59801	8.27556	8.02139	7.38569	7.74059	7.57269	8.03412	7.93774	8.0584	8.28101	7.90634	8.07367	8.1372	8.12586	8.06704	7.88663	8.12092	7.72258	8.35191	7.14442	7.61801	7.86376	8.45105	7.81467	8.06757	8.2619	7.98496	7.78273	8.22456	7.62305	8.01903	7.7007	7.73032	8.25623	8.43012	8.15217	8.05423	8.33411	8.72942	7.83641	7.93441	8.16981	8.76208	7.51621	7.63767	7.38758	7.88673	7.45763
AP4S1	2.50337	2.58322	2.86646	2.42525	2.6897	2.57298	2.5359	2.5489	2.40369	2.55274	2.57228	2.63009	2.65986	2.45189	2.30617	2.41159	2.95913	2.48616	2.71631	2.64824	3.11639	2.79371	2.64403	2.42251	2.88704	2.53264	2.40557	2.54246	2.31404	2.48652	2.85147	2.75725	2.38232	2.53023	2.57449	2.29343	2.23276	2.42322	2.23794	2.55671	2.46383	2.4026	2.16176	2.54906	2.10613	2.77937	2.62699	2.74608	2.51994
APAF1	4.09419	5.47424	5.38468	4.16511	3.63984	3.67051	4.34552	4.39892	4.78284	4.33779	5.77349	4.28041	5.36175	4.06143	4.43405	5.12098	4.23447	3.76387	4.82376	4.50178	4.84413	5.43765	4.50444	4.63543	4.13874	4.75685	4.21429	4.94525	4.14519	4.26479	4.27537	4.0324	4.93559	4.64795	5.14618	5.28557	3.91199	4.63543	4.82904	4.92222	3.65946	4.7349	3.81777	4.61017	4.60673	3.489	4.72337	4.74502	4.25321
APBA1	2.47502	2.18173	2.43946	2.50069	3.18088	1.99275	2.41377	2.32345	2.12314	2.22451	1.9281	2.22105	2.71201	2.41696	2.04126	3.05484	2.72041	3.02502	2.80831	2.22657	2.80999	2.55027	2.44155	2.32501	2.76535	2.2309	2.36394	2.22748	2.29837	1.76032	2.46432	2.86364	2.21955	2.8432	2.21813	2.1302	2.33414	2.0087	2.42	2.11581	2.42477	2.15458	2.32115	2.26017	2.11413	2.18514	2.3564	2.45685	2.45625
APBA2	4.60085	6.00749	5.18603	5.82727	5.99185	4.2798	3.03181	4.72021	4.40731	5.598	5.04639	6.06022	6.48013	4.97429	5.77947	4.44143	5.75764	5.00868	5.71403	5.75409	4.49861	5.52455	5.41236	4.77884	4.94976	5.10862	5.07694	5.13953	5.59968	3.4409	4.80431	4.14591	4.26649	4.16816	5.61749	5.57861	5.27988	4.87422	4.87431	4.93506	4.085	5.3032	5.65299	5.76798	4.47784	5.66436	5.71331	5.61749	5.35463
APBA3	4.77958	4.27339	5.27611	5.16645	5.27989	5.30194	5.95373	4.72809	5.13178	5.19513	4.73391	4.85139	4.95599	4.90712	4.87246	5.29574	4.80336	5.12412	4.99654	5.19977	5.32835	4.97514	6.90734	4.95802	4.95833	5.0106	4.65374	5.06384	4.84437	5.16567	5.10886	5.48709	4.75125	5.38368	4.66351	5.16821	4.88002	4.72452	5.33938	4.64937	4.79636	4.89044	5.11944	4.64105	5.27168	4.96564	5.10159	4.66241	5.10017
APBB1	3.44938	3.72228	3.25556	3.27928	3.24186	3.04902	4.54864	3.79465	3.04177	3.5847	3.7692	3.64025	3.40125	3.4483	3.21369	3.6772	3.4293	3.42436	3.66636	2.81018	4.37272	3.65274	2.92456	3.93458	3.32484	3.09029	2.99105	3.40125	2.9498	3.305	3.21272	3.51977	3.33445	3.68077	3.46146	4.47064	3.27608	3.40213	3.26715	3.11979	2.8913	3.2585	3.58903	3.47795	4.06206	3.10833	3.32214	3.15686	3.32831
APBB1IP	2.49572	2.40449	3.32621	4.00286	4.60494	2.7973	3.0439	3.61235	3.047	3.44495	4.60258	3.74557	4.53707	3.8156	2.72953	3.29737	2.43199	3.46796	3.11803	3.36118	2.6804	3.98713	3.54999	2.67985	2.27464	3.76943	3.5217	4.52186	3.28408	3.65036	3.25931	3.83661	5.86463	4.26124	2.37294	4.77643	4.09864	4.81299	4.15086	2.52483	3.28023	3.58329	3.09675	2.44539	4.30844	2.77439	4.77147	3.11423	5.18382
APBB2	4.53406	4.74028	4.44804	4.86365	4.84903	5.19708	4.71391	4.37046	4.70077	4.48375	4.3938	4.57496	5.44027	4.87614	5.08993	4.61759	5.12819	4.84816	6.05166	4.71969	4.56538	4.23045	4.34161	4.64646	4.66983	4.92839	4.64953	5.44352	4.70077	3.98942	4.30474	3.96297	5.00104	4.54277	4.4356	5.01338	4.2952	5.1657	4.90318	4.43333	4.62851	4.59082	5.79289	4.45865	4.45492	4.34383	4.58063	4.34388	4.37295
APBB3	3.39742	3.34636	3.38996	3.87859	4.52733	3.80465	4.00932	3.26143	3.2879	3.17694	3.52517	3.62789	4.21255	3.55268	3.90209	3.80095	3.85247	4.08204	3.65244	3.21593	4.09906	3.36062	3.2429	3.54279	3.85036	3.65608	3.44988	3.50216	3.57043	3.51674	3.40243	4.0126	3.10922	3.67527	3.65957	3.51332	3.87468	3.06981	3.72499	3.50346	3.39581	3.78026	3.80811	3.7184	3.66599	3.49933	3.87018	3.28584	4.01915
APC	3.58658	4.07816	3.38671	3.31162	4.02913	3.30955	3.2948	3.86308	3.34299	3.81795	3.86088	3.09164	4.18133	3.87512	3.51579	3.60596	3.77722	4.05928	3.63112	2.92471	2.84561	3.56341	4.25335	3.83884	4.01343	3.5308	4.43491	3.68921	3.63515	3.34658	3.7184	3.43986	3.94286	3.60596	3.95718	3.93318	3.37875	3.8176	3.24968	4.00359	3.90239	3.827	4.21938	3.39017	4.00352	4.06584	4.03926	3.60111	4.27119
APC2	4.62209	4.56148	4.94056	5.6464	5.56269	4.62678	5.70158	4.83362	4.77108	4.71423	4.62353	5.01513	4.68176	5.1425	4.75145	6.28419	4.72333	4.92591	4.71394	5.00143	5.19369	4.84919	4.39602	4.65379	5.22147	4.74121	4.90814	4.66385	4.28554	4.62868	4.41307	4.9556	4.97389	4.92427	4.9095	5.18029	4.8713	4.33146	4.18988	4.31134	4.84065	4.3326	5.21281	4.61267	4.84358	4.83594	5.11351	4.58662	4.97515
APCDD1	5.45777	6.20702	5.82834	6.31604	5.9836	5.0538	5.3374	5.13806	5.49456	5.63668	5.94125	5.20997	6.2249	6.56101	6.19394	5.26858	5.46492	5.94701	6.23035	5.54338	5.78084	6.35573	5.67291	5.04676	7.12976	6.68333	6.54543	5.41453	5.11822	5.51691	6.30287	4.62149	5.97306	5.65417	5.78459	6.24158	6.40485	5.00317	5.26163	5.12661	5.92219	5.92886	5.57456	6.06293	6.18896	5.95276	6.40311	6.1274	4.86067
APCDD1L	4.21331	3.89589	3.49018	4.72188	4.90946	3.0782	2.78141	3.73591	2.93734	2.69054	3.36366	4.77822	3.97873	3.5522	4.05864	4.21114	3.61245	3.24745	6.078	3.60361	4.45831	3.24249	4.65767	2.98004	3.09423	3.09297	3.24249	4.23211	4.31861	2.79836	3.18506	4.64775	3.41107	4.30177	3.30034	4.24473	3.23022	3.11067	3.70025	3.67885	3.55615	3.94673	3.76386	4.1487	3.529	3.30924	4.06407	3.71399	3.71567
APCS	1.56451	1.45093	1.45286	1.52893	1.75497	1.83397	1.84439	1.82036	1.44388	1.56711	1.20405	1.82728	1.35435	1.69656	1.76664	1.61909	1.63438	1.70601	1.62218	1.1559	1.92482	1.72013	1.32855	1.28916	1.46083	1.20651	1.28023	1.42266	1.33953	1.18945	1.31322	1.46218	1.7004	1.70101	1.40922	1.58006	1.39442	1.29471	1.46912	0.939385	1.15789	1.31235	1.43149	1.30407	1.34254	1.64687	1.78332	1.32855	1.64191
APEH	6.41604	6.53458	6.79237	6.68871	5.99561	6.72453	7.13915	7.77123	6.43299	6.10734	6.95553	6.43405	6.12147	6.44064	7.19037	6.52092	5.86735	6.44462	6.24906	7.1113	6.79519	7.05607	6.28445	6.82675	6.8216	7.02571	6.34782	6.6252	6.66443	6.904	6.42629	6.88589	6.39719	6.94966	6.82828	6.91073	7.64259	6.97155	6.57829	6.87154	6.86616	6.86765	6.20836	7.05549	7.36615	6.6947	6.54439	6.32023	5.96988
APEX1	8.82925	8.68446	8.68776	8.50893	8.0444	8.79137	8.42205	8.68257	8.87267	8.1649	8.41357	8.19027	8.26955	7.07112	8.48011	8.65613	7.37075	8.07578	7.41489	8.80463	8.27574	8.53036	8.43754	11.5331	8.9949	8.62652	8.4904	8.68947	8.48172	8.62946	8.78737	8.31257	9.21489	8.96183	8.49573	8.41185	8.9519	8.40588	8.0729	8.99484	8.67129	8.04586	8.98132	8.69977	8.75541	9.86173	8.02916	7.82747	8.27645
APEX2	3.37526	3.68988	3.62201	3.70979	3.97927	4.036	3.47505	3.30112	3.60621	4.1274	3.30056	3.61531	3.32606	3.73695	3.32551	4.23031	3.80605	4.03349	3.50293	3.6109	3.6192	3.73764	3.57067	3.38912	3.70947	3.71282	3.92793	3.40482	3.54236	3.74355	3.34617	3.29025	3.13134	3.62245	3.40295	3.91896	4.04476	3.5369	3.93392	3.59249	3.68458	3.29801	3.31898	3.63791	3.46049	4.64933	3.92703	3.63453	4.09193
APH1A	6.09619	7.23656	6.22881	6.61784	5.98453	6.96509	6.32054	6.16111	6.47259	6.7804	6.37825	7.15586	6.26089	6.32713	6.34659	6.6504	6.3903	5.77707	6.57799	7.1831	6.50155	7.67177	7.2319	6.3473	6.41869	7.15883	6.52167	7.10158	6.56286	6.99796	6.8618	6.57541	6.83849	7.19318	7.28855	6.43509	6.73744	6.89543	6.21756	6.90493	6.74064	7.0061	7.05475	7.54686	7.33972	6.58013	6.67749	6.89252	6.27689
APH1B	7.58377	4.72726	6.66389	6.00315	6.05242	5.35521	5.80432	6.72649	6.88106	6.187	6.63546	6.31142	6.46387	5.53353	5.95901	6.25588	5.6803	6.31148	4.62321	7.11847	4.29168	5.50213	5.5261	6.38474	5.72654	5.24239	5.56154	6.02206	7.47948	5.81868	5.71493	5.04015	5.70021	6.89621	6.3402	6.12925	6.20826	6.14596	6.79913	6.85203	5.40817	6.14762	5.94103	6.61545	5.52945	4.9207	5.72378	5.41162	5.90229
API5	4.60242	3.8487	5.3747	4.47199	3.88279	5.06966	3.84316	4.36583	5.19872	3.33494	4.60239	4.29987	4.3566	4.57407	4.60634	4.75087	3.77801	4.21037	4.13626	4.77243	4.38295	4.029	4.45243	4.78107	5.15367	3.95434	4.66188	4.06708	4.12987	4.23222	5.13292	3.7021	4.36221	3.27052	5.00782	4.33728	4.03991	4.60741	3.64041	4.33835	5.10956	4.16084	5.26635	4.03568	4.52501	3.99201	4.14574	4.54499	4.00355
APIP	3.81459	3.14882	3.04605	3.33784	3.40679	2.87557	3.46818	4.90081	3.17429	2.81353	3.70423	3.16	2.79424	3.46868	3.84987	3.7122	3.1604	3.00305	3.4042	2.47552	2.85583	3.21288	2.60615	3.56332	3.02214	3.29145	3.56931	3.04656	3.56883	2.80942	3.84494	2.57867	3.89309	3.26636	3.54078	3.33212	2.90217	3.5995	3.74638	3.64552	3.44957	3.47814	3.72999	2.86876	3.38211	3.18788	2.90046	3.50249	3.50505
APITD1	6.54471	6.49142	5.79466	6.37468	5.34291	5.56604	6.56008	6.44451	6.23424	5.93976	5.50484	5.92693	5.15372	5.56044	6.94574	5.65433	5.84529	5.00212	5.59238	6.22207	4.77903	4.51837	4.33697	6.62229	5.82042	5.59968	5.9941	4.80391	6.2523	6.70498	6.7513	4.55859	5.83997	6.74345	6.7424	5.71486	6.09505	6.70541	6.05287	6.26391	6.50508	6.43328	6.29749	5.97282	7.25796	7.02748	5.43521	6.81504	5.22306
APLF	1.64738	1.3958	1.79893	1.4669	1.87463	1.48898	1.44411	1.8679	2.0661	1.84889	2.5658	1.47252	2.00236	2.10607	1.77231	1.42872	1.71172	1.72171	1.25658	1.34095	1.47131	1.62398	1.79194	2.09751	1.85173	2.21999	1.6479	1.67734	2.05102	1.6575	1.79891	1.22819	2.20641	2.77739	2.12269	2.47554	1.53527	1.51668	2.09265	2.40085	1.69988	1.5644	1.57319	1.74246	1.73093	2.41981	1.71569	1.46099	1.66913
APLN	5.19041	3.6143	4.23405	3.02357	3.58488	3.35344	3.33047	3.40213	2.59952	2.5783	2.66765	2.97874	2.98594	4.20463	3.78023	3.38579	4.59963	3.07796	3.00834	3.73686	3.27454	3.25302	3.23156	3.50225	3.85735	3.19449	3.18608	2.67595	3.11552	3.91999	2.9754	2.55784	2.31106	3.29859	3.65875	2.66764	2.53323	3.20381	3.61833	4.03909	3.12528	2.90863	3.53002	2.89659	3.19037	2.99261	3.66778	3.48534	3.23236
APLNR	4.29838	4.107	4.4882	4.29088	5.12953	3.98883	3.93686	4.02662	4.14388	4.03334	4.90169	4.08321	4.50705	4.35501	4.30174	4.86011	4.80877	4.71196	4.76771	3.44211	4.85886	4.30176	3.83651	4.33585	4.17608	4.01118	4.53006	4.20074	3.96433	3.79468	3.27692	4.70077	4.3386	4.29652	3.81168	4.26099	4.52	3.52135	3.95718	3.41247	4.06293	3.74967	4.46459	3.81588	3.88055	3.9308	4.40339	4.14269	4.1077
APLP1	6.85253	10.3929	11.5913	7.67469	9.44802	8.17346	9.05492	8.56355	8.71811	8.42592	8.39662	7.27791	8.99533	10.2326	9.61681	7.20515	4.89961	11.2365	7.66438	8.52399	10.4772	8.49054	6.7722	10.4952	9.07646	8.9519	10.0577	6.77092	8.62429	9.29092	9.3455	6.35353	9.79274	8.6507	7.46206	8.32984	10.9815	7.21393	10.0025	8.62786	7.13618	9.44338	9.14727	6.38829	6.22594	8.27336	7.48724	9.06838	7.95513
APLP2	10.8563	10.925	11.0095	11.1675	11.1132	10.9008	10.8298	11.1611	10.8384	11.2582	11.1297	11.0904	11.1091	10.9263	11.0747	11.3402	10.7447	11.3423	11.2326	10.7913	11.2621	10.8372	10.9507	10.7385	10.6949	11.1924	11.1766	11.0111	11.0351	11.0927	11.0521	10.8043	11.2212	11.0532	10.9421	11.3035	11.358	11.4866	11.1557	11.1036	11.0681	11.1696	11.2564	10.7735	10.8428	10.8795	11.3167	10.8768	11.3182
APOA1	6.70498	7.97891	6.73461	6.50994	5.02289	7.35242	7.88042	7.19421	7.153	6.21031	7.72138	6.04265	6.01929	7.57925	5.66278	5.7627	4.96634	6.76231	5.52663	7.6605	6.54407	7.4195	6.83392	7.58295	6.05866	7.98831	6.41609	7.46952	7.01391	7.42056	6.62518	7.00553	7.7911	7.13665	6.43502	6.92871	7.55553	8.13573	7.16759	7.57408	6.62013	7.83003	6.33098	7.52946	6.38231	5.7627	6.5676	7.57301	6.37946
APOA1BP	7.91127	9.56	8.36412	9.03239	7.25522	9.09716	8.89254	8.05204	8.39198	9.32381	9.43524	8.46014	8.28763	9.03716	8.51379	7.8722	7.22423	7.32564	7.76187	8.77309	7.10125	9.81686	8.91367	8.83287	7.72887	10.0737	8.98065	8.6388	8.52302	9.47919	8.6501	6.80117	9.4013	8.15556	8.53505	8.19869	10.131	9.65853	9.00471	9.57118	8.9916	8.81758	8.3453	9.87346	9.75579	8.27017	7.97321	9.05647	8.48047
APOA2	5.88978	5.93994	6.32632	5.82346	5.47606	5.70973	5.93499	5.75939	5.73923	5.95454	5.85101	5.95858	5.74857	6.11031	6.05709	5.82336	5.8446	6.05547	6.47957	6.11019	5.71152	5.72401	5.67676	5.71563	5.71416	6.26485	5.72216	5.98979	5.88954	5.91416	6.05253	5.95597	6.04805	5.73616	6.09374	5.6803	5.70239	6.1195	5.88937	5.88718	6.03641	5.85873	5.93617	5.76878	6.15795	5.64381	6.39596	6.00338	6.03047
APOA4	2.64912	2.68856	2.83094	2.82882	3.57837	2.83909	3.20792	2.99937	2.70603	2.82426	2.89916	2.98525	3.19307	2.84149	2.78517	3.43471	3.35066	3.40228	3.11667	2.69423	3.33191	3.00929	2.9372	2.71128	3.06162	2.69411	2.51269	2.8605	2.72328	2.44353	2.7979	2.96635	3.01078	3.16353	2.71643	2.96862	2.87644	2.85062	2.78798	2.56516	2.96469	2.76441	2.85413	2.82081	2.95312	2.9802	3.0145	2.63117	3.14011
APOA5	3.00595	3.04004	3.01608	3.10096	3.63542	3.16275	3.17393	3.08626	3.00511	2.72379	3.07645	3.15607	3.18108	2.9621	2.73114	3.71631	3.14314	3.58857	3.22049	3.03091	3.45052	2.95671	2.96546	3.20477	3.15829	2.87604	2.92752	2.96138	2.73032	2.73791	2.87571	3.22951	2.67483	3.18954	2.77973	2.94622	2.99613	2.63003	2.97554	2.93974	3.10032	3.0409	3.15193	2.87892	2.99065	3.06034	3.36113	2.82165	3.14213
APOB	6.78896	7.21477	6.93478	6.66486	5.41491	6.7736	6.54066	6.58249	6.88917	6.97369	6.79881	6.75298	6.47448	6.84418	7.44944	6.17384	6.19062	6.37388	5.80688	7.08943	5.85757	7.20717	6.58974	6.84515	6.14628	7.10286	6.71902	7.27496	6.90468	7.4247	7.05161	6.67722	7.29466	6.7266	6.85574	7.00085	7.21627	7.41853	7.03712	7.29471	6.7629	6.98156	6.75674	7.06149	7.0019	6.60837	6.45976	7.12308	6.65606
APOBEC1	3.52532	3.50713	3.19375	3.52631	3.66064	3.48948	3.29572	3.29124	3.29743	3.20306	3.36954	3.27987	3.21761	3.45932	3.41107	3.78632	3.66223	3.61474	3.73714	3.13619	3.96834	3.47522	3.51378	3.00512	3.5608	3.07278	3.62029	3.38467	3.4261	3.13048	3.23097	3.63994	3.18234	3.28583	3.48294	3.28746	3.44298	2.98699	3.68644	2.88962	3.35553	3.0262	3.82853	3.26188	3.21105	3.38467	3.41493	3.34756	3.48394
APOBEC2	3.1456	3.14896	3.60279	3.11096	4.01838	3.25623	3.3458	3.33204	2.70024	2.95	3.28654	2.71464	2.86258	3.14392	2.99873	4.52658	3.71788	3.4342	3.48103	2.72898	3.30211	3.21323	3.25236	3.12508	3.9385	2.94565	2.5895	3.30179	3.13304	3.41863	2.98359	3.13526	3.46463	3.47796	2.99715	3.28531	3.28531	3.0185	3.17541	3.13255	3.30929	2.52716	4.7089	2.85961	3.11138	3.52433	3.65033	2.95614	3.4605
APOBEC3A	2.9345	3.0918	3.08409	2.80164	4.96529	2.9455	3.61656	3.34012	2.93544	4.31212	2.94076	2.95256	2.88176	4.09525	4.22994	3.02917	2.84042	3.83949	3.65638	2.77578	3.2893	3.22152	3.25237	3.23301	2.97971	3.49332	2.62959	3.20118	3.15517	3.07529	3.10344	2.9842	3.4452	4.60354	2.80283	4.29924	3.18829	2.97405	3.19321	2.8589	3.30218	3.20028	2.96566	2.73083	2.47339	2.85252	3.29396	2.77838	4.17755
APOBEC3C	4.29861	4.20581	4.55577	5.53028	5.15289	5.50023	5.59891	4.71309	4.10827	5.36325	4.64699	5.06425	4.25274	4.37516	4.76015	3.95579	4.25711	4.71908	4.6161	5.11524	5.02775	5.57081	4.90381	4.59472	4.50889	4.5158	4.37524	6.2427	5.20976	5.02603	4.66543	4.62155	4.94555	4.16854	3.94585	4.81366	5.449	4.85037	4.22046	4.52114	4.75682	5.01699	4.50285	4.69709	4.24256	4.27759	5.55028	4.64321	5.07219
APOBEC3D	3.78688	4.25132	3.97986	4.27742	4.63962	4.89615	4.9123	5.21161	3.70495	5.20013	4.52175	4.311	3.50453	4.41463	4.45606	4.02496	4.27061	3.64778	4.55405	3.71176	4.9123	4.22354	4.05255	4.72763	3.64666	4.64266	3.87729	5.17535	4.15844	3.95284	5.45651	4.24937	4.70077	4.06467	3.85465	4.13982	4.36053	5.15848	3.55037	3.8015	3.91541	4.31333	4.00527	4.20363	4.03959	4.30293	4.23584	3.99113	4.33516
APOBEC3F	5.1824	4.99124	5.21356	6.9256	6.9694	7.1828	7.36785	5.82923	4.883	6.1235	5.89847	6.7145	5.47366	5.7164	5.79954	4.86842	5.08774	6.4224	6.81635	5.79101	5.9498	6.43468	5.33554	6.20781	5.14645	5.8773	5.18701	6.81591	5.77035	6.31057	6.52412	5.67842	6.38391	6.01116	5.1848	7.02047	6.01588	6.42188	5.1322	5.26019	5.85074	5.57665	6.10574	5.41451	5.68159	5.18663	6.59487	5.957	6.46638
APOBEC3G	4.06223	6.02613	4.44509	6.05342	6.40016	4.83622	7.14266	5.94351	5.62795	5.61849	5.92794	6.82905	6.00983	6.10294	5.76934	5.14471	4.51279	6.38062	6.49286	5.54715	5.31902	6.38245	5.40463	5.78798	4.63567	5.93217	5.72637	6.73539	6.30326	6.65269	7.30257	5.65536	6.06842	6.04347	5.21936	6.1776	6.15491	6.10247	6.2565	5.47893	5.72152	5.95366	5.39748	6.53324	5.62631	4.64256	6.36301	5.71896	6.64016
APOBEC3H	3.26787	6.55393	3.88617	3.51418	3.83638	3.55182	3.67668	3.51322	3.43819	5.041	3.69681	2.91939	3.89025	3.35436	3.66223	3.10583	3.12383	3.72179	3.40529	3.27342	3.66467	4.75218	3.26315	3.38468	2.95483	3.42199	3.28796	3.65451	3.55639	3.49501	3.74669	3.50285	3.80396	3.5018	3.05438	3.84045	3.60125	3.1726	3.54401	3.21863	3.94881	2.9989	3.38468	4.01626	3.55494	4.49013	3.36617	2.77315	3.69153
APOBEC4	0.918039	1.1103	0.905216	0.854269	0.960327	1.03582	1.34445	1.26559	1.07243	0.953017	1.02303	1.07517	1.06864	1.09629	0.8018	1.24429	1.50289	1.52592	1.0729	1.04893	1.21818	0.857027	1.00587	1.23074	1.11454	0.951174	1.39003	0.914015	1.30858	0.77093	0.892655	1.10987	0.890797	1.01319	1.99323	0.986558	1.12767	1.5642	1.16838	1.07827	1.08388	0.722386	0.854239	0.832128	0.96376	1.15648	1.15867	1.5905	1.12542
APOC1	7.43421	7.20739	7.18558	9.35421	8.07481	7.58838	7.04421	9.55744	7.42193	10.3357	10.2106	9.32949	9.25452	8.08162	8.48892	7.20541	6.07153	8.26636	8.6906	8.71223	7.93052	11.5359	8.27905	8.73881	6.5332	8.79357	8.47357	9.28266	7.57601	7.73658	8.03449	9.25136	9.73443	8.83533	7.3128	9.83561	9.47037	8.91245	8.49614	7.0605	8.86907	8.92905	7.60891	6.2544	8.87411	7.47822	10.4392	7.02167	10.5929
APOC2	2.41354	2.03717	2.22497	2.63938	3.37384	2.73453	2.41427	2.37855	2.26124	2.42746	2.90724	2.82075	2.76288	3.08279	2.75798	2.84858	1.99081	2.64995	2.52369	1.87527	2.46245	3.70465	1.95365	2.41558	2.06444	1.73183	3.16708	2.8131	1.89969	1.61579	1.93519	2.90724	3.04669	3.28794	2.21408	2.71316	2.47053	2.14329	2.12357	2.06694	2.72844	2.61884	2.07743	2.71111	6.83665	2.26241	4.05335	2.02121	2.82453
APOC3	3.79103	4.0097	4.38507	4.31527	4.81802	4.0753	4.41698	4.07224	4.10473	4.11792	4.02668	4.41534	4.05521	4.42671	4.1273	4.64206	4.34398	4.49386	4.35957	4.19256	4.70382	4.15154	3.72609	4.45034	4.31447	4.38584	4.05527	4.69656	4.08338	4.00533	3.91793	4.23428	4.24372	4.25778	3.95142	4.16471	4.07778	4.12506	4.01692	4.19977	4.14354	4.46612	4.21605	4.05147	3.97175	4.23217	4.46569	4.09972	4.51411
APOC4	3.10306	2.74153	3.13734	3.45446	3.7231	2.85062	3.005	3.0408	3.24464	3.02535	3.28392	3.28073	3.21115	3.33803	3.26138	3.26832	3.02641	3.76288	3.42344	3.05692	3.44098	3.17326	3.01028	3.24727	3.30471	3.2653	2.73313	3.00399	2.9738	3.18068	2.86078	3.32872	3.34581	3.37184	2.67582	2.98386	3.32541	3.02597	2.98334	2.9231	3.80882	2.80911	2.99283	2.7535	3.25264	3.33841	3.49163	3.16755	3.42897
APOD	6.37615	5.86846	7.42724	8.40159	6.25692	4.97498	4.59412	6.95721	6.49724	6.08818	4.61758	5.41996	8.61745	7.32625	5.01516	6.43352	5.77158	8.3818	7.08352	5.56173	5.7255	5.82505	5.24371	5.73244	5.90902	6.63898	7.3437	8.67339	6.86057	6.49856	8.00967	6.30568	7.27329	7.17289	6.50702	5.44432	6.41649	5.97545	4.6244	5.79021	5.00383	6.61459	7.58757	5.25171	6.24554	5.47345	7.66699	7.38178	6.63511
APOE	8.32439	9.24114	8.11622	9.38713	7.36654	7.52001	7.23233	9.41194	7.41211	10.9165	10.4847	8.6656	8.46345	8.19966	9.27106	7.71371	6.487	8.81585	8.26089	7.97172	8.92819	11.2552	7.55128	8.87994	6.17739	8.7511	8.71839	9.79023	8.21537	8.53548	7.6739	9.12887	9.94262	8.95398	7.12723	10.3052	9.30178	9.13263	8.33754	7.92108	9.39558	9.03713	7.75035	9.59068	8.59728	7.42087	10.4807	8.56323	9.04426
APOH	4.62985	5.06172	4.68459	4.71019	4.79225	4.81654	4.3657	4.62007	4.61102	4.84956	4.70157	4.59572	4.57888	4.53988	4.73822	5.05395	4.85572	4.93181	4.6556	5.13266	4.88884	4.77152	4.9163	4.71266	4.35313	4.85984	4.65853	4.76075	4.9404	4.96485	4.84455	4.74867	4.8828	4.64155	4.95013	4.71666	4.57841	4.76397	4.7771	4.79261	4.7558	4.70528	4.68999	4.64437	4.85295	4.86842	4.66166	4.8138	4.95578
APOL1	6.23452	5.99272	5.76971	7.01619	6.83431	6.21579	6.07905	7.19036	5.74076	6.55166	6.66057	7.30936	6.14767	6.47268	7.55843	5.17064	4.77839	6.80609	7.51591	6.11181	6.01632	6.71851	6.71302	6.69192	5.67933	6.6486	6.87874	6.19349	6.33033	8.7833	7.27292	7.07416	6.43632	5.78993	5.67049	6.90177	6.52698	6.78808	7.00471	5.76291	7.49287	6.43672	6.23348	5.33402	6.62238	5.9165	7.52907	6.085	7.29076
APOL2	8.65953	8.79483	8.57559	9.65939	9.93576	9.15995	9.36357	9.61318	8.67804	9.12738	9.12002	10.3965	9.16577	9.37738	10.0771	8.27601	8.12525	9.58907	9.96733	8.43581	9.69085	9.91172	9.65452	9.16923	8.71352	9.37719	9.20333	9.39509	8.5827	11.0435	10.0803	9.45578	9.40947	8.91326	8.77294	9.46984	9.60488	9.35548	9.76127	8.60051	9.60168	9.32988	8.89503	8.67818	9.41159	8.62531	9.98181	9.1923	9.49717
APOL3	2.58948	2.6821	2.62282	3.69765	4.90247	2.40831	3.60442	3.68576	3.06869	3.90914	4.48868	4.69749	3.37793	3.30065	3.39548	2.82067	2.28526	3.77142	3.77785	2.94526	3.21349	3.53598	3.5759	3.04193	2.18989	3.50776	3.13499	3.34635	2.79555	4.92036	4.32768	4.26635	4.02348	3.10812	2.51266	3.95911	3.60417	4.11384	3.75242	2.77085	4.24873	3.42858	2.89997	2.47746	4.05205	3.11647	4.72352	2.99076	4.97377
APOL4	6.2276	2.9705	2.6871	3.66874	3.36027	3.19118	2.70197	4.5201	2.35579	5.58946	2.96037	4.1209	3.70237	3.2548	4.38808	3.21277	3.04471	4.95943	2.86621	2.49648	3.18324	5.67508	2.90422	4.25906	3.25382	3.31146	2.89822	3.54735	3.86376	5.30728	4.3075	3.23157	4.46126	2.33244	2.94913	2.76571	3.6648	2.52554	5.99434	2.51088	3.18067	2.4866	3.4597	5.53255	4.52472	2.82417	4.09287	3.21439	4.93426
APOL5	3.68875	3.55862	3.75771	3.96834	4.56638	3.78444	3.90848	3.9747	3.62489	3.5122	4.00053	3.80414	3.89592	3.70007	3.88183	4.36589	4.14256	4.3631	4.04256	3.72245	4.21142	3.6326	3.83496	3.56931	3.98204	3.77027	3.61127	3.94881	3.57018	3.35299	3.69321	4.24711	3.8574	4.20866	3.62209	3.79809	3.62486	3.519	3.67304	3.68875	4.12134	3.77868	3.93781	3.78992	3.64061	3.72978	3.94928	3.49002	3.61705
APOL6	4.85641	4.16443	4.26683	6.54815	7.91135	4.77221	6.55509	6.91682	5.4269	6.23788	6.50333	7.31859	5.69827	5.64609	6.47757	5.247	3.52874	5.44713	7.61429	4.84066	6.35116	6.42731	5.7988	6.12275	4.66823	5.84158	5.35275	5.81916	5.47055	8.03341	6.88355	6.07572	6.56841	6.11311	5.09572	6.23384	6.17919	6.13071	6.61829	4.62247	7.12721	6.24667	5.92733	5.47482	6.14059	6.01591	6.86991	5.75444	6.71829
APOLD1	4.78898	3.53631	4.63214	4.84592	3.30182	4.1658	5.39109	5.03416	4.58017	5.43817	3.27684	3.0952	2.97273	5.20491	5.02163	5.13245	3.22775	4.00098	4.81797	4.31822	5.87443	4.08878	4.30509	3.51277	5.15116	4.25781	3.36494	3.71091	4.91081	4.4269	2.32249	5.37274	3.98555	3.0084	4.06732	3.97863	2.90774	4.60889	3.94192	5.31346	3.81032	4.84239	3.2007	4.66729	3.98498	5.92215	3.44948	4.40807	3.55196
APOM	3.82167	4.56045	3.65707	3.83543	4.4976	3.38999	3.49403	3.47924	3.4344	3.45148	3.86141	3.64021	3.53792	3.59219	3.35725	4.09997	3.88708	4.22305	3.73833	3.62065	3.86095	3.24791	3.44404	3.60722	3.85249	3.67287	3.78751	4.44863	3.40754	3.10126	3.21674	4.1866	3.39458	3.70364	3.75917	3.45223	3.8384	3.12732	3.07472	3.75794	3.3826	3.45548	3.60457	3.71417	3.42497	3.8884	3.85764	3.57372	3.77046
APOO	7.83344	7.80402	7.41754	8.67448	7.88582	6.14582	8.9879	8.07984	7.49981	7.05076	7.08095	10.0377	6.66394	7.69034	7.95985	7.52001	8.20078	7.75204	7.85991	6.33058	7.29333	9.03599	7.54106	7.68598	6.61067	7.50368	8.70765	7.18853	8.37809	8.53817	7.2998	6.63805	7.27644	8.27436	6.56101	7.7219	8.53431	7.92734	7.96702	8.56056	7.74605	7.15996	7.59243	7.52667	8.34782	8.64294	7.18283	7.83871	7.60984
APOOL	5.67216	5.27302	5.51241	5.40643	5.49262	5.63117	7.25428	6.16	5.88641	4.86151	4.9873	5.86249	5.81989	5.39529	5.91257	6.78014	6.05357	4.13844	5.12136	5.53828	5.59463	6.36056	5.47112	6.18873	4.28054	5.14323	6.4197	5.62684	5.8317	5.8465	5.84673	5.17213	6.16073	6.27354	5.81003	5.65417	5.63555	6.19378	6.11526	5.81998	5.92897	5.0392	6.76229	5.20758	6.02025	6.14812	4.67721	5.60585	4.99102
APP	6.27475	6.8242	6.88516	5.55621	5.31139	6.97251	6.68696	7.02869	7.73746	6.50312	6.72228	6.00741	7.5939	6.65733	6.3682	7.33051	6.18094	6.12204	6.89513	6.8133	5.16141	6.84947	7.39939	5.94595	6.45416	5.59429	7.14042	6.91077	6.68121	5.61554	5.9013	6.1837	6.24333	7.08884	6.46545	6.6068	6.50666	6.2759	6.82253	7.38059	5.65725	6.29387	7.84611	6.35923	5.92678	7.30347	5.23954	5.57985	6.34157
APPBP2	6.54157	6.52119	6.38562	5.75197	5.67915	6.29939	5.61561	6.30807	5.60465	5.49594	5.6772	5.56099	5.98909	5.79932	5.64706	6.25378	4.65383	5.23283	5.56922	5.69841	5.11932	5.63893	5.33479	5.70361	5.62251	6.06724	5.65837	6.24785	5.55758	5.72713	5.63898	5.58305	6.4459	5.62078	6.31691	6.39578	6.2854	6.62577	7.29778	6.49807	5.76497	6.11469	6.08648	5.68868	5.71862	5.02057	5.88509	7.21272	5.87812
APPL1	6.30338	5.96612	6.61017	6.48405	5.13026	6.15914	6.57529	6.37693	6.44242	6.48338	6.11337	6.16113	6.32034	6.30076	6.06131	6.33758	5.9668	6.38642	6.31142	6.33267	6.46837	6.34784	6.41179	6.19882	6.64613	6.41073	6.79453	6.25429	6.19751	6.96102	6.82159	6.48292	6.03517	6.04265	6.15439	6.08479	5.94253	7.40362	5.79421	6.22075	6.25643	6.25592	5.71802	6.21537	5.99627	6.64346	6.27041	6.44988	6.49856
APPL2	6.90274	6.50417	6.82799	6.28113	6.76984	6.37476	6.50938	6.71884	6.60681	6.69907	7.03862	6.70564	6.82904	6.36041	6.28537	6.55039	6.65946	6.70208	6.30321	6.7747	6.32952	6.56841	6.60576	6.63651	6.70915	6.66705	6.74844	6.72307	6.73833	6.21948	6.59535	6.11294	6.55967	6.54084	7.04268	6.57081	6.37537	6.59815	6.72098	7.12024	6.52502	6.89966	6.20109	6.76895	6.00394	6.53171	6.74585	6.39269	6.28348
APRT	8.38523	7.74264	7.76534	7.90712	6.42073	7.77611	7.47149	7.8817	7.62677	7.68244	8.22698	7.17128	7.00838	6.89007	7.79303	6.68215	6.66822	7.16539	6.88668	8.81986	7.35849	8.24651	7.27737	8.46083	7.078	7.86698	8.58804	8.27767	8.34837	8.71384	8.52056	7.90827	7.94257	7.88114	7.95902	7.68218	8.06753	8.29307	8.19495	7.32623	7.81597	7.87892	6.84922	7.38301	7.79797	7.50262	6.97706	7.66999	7.75722
APTX	4.23139	3.93987	3.71977	3.58784	3.78625	3.74802	4.28	3.54606	3.5812	3.75811	3.71122	3.62325	3.65334	3.67816	3.78699	4.17319	4.12076	4.04799	3.46231	3.68714	4.06222	3.51977	3.66111	3.64054	3.85574	4.01398	4.3434	3.55236	3.91526	3.66345	4.02717	3.99813	3.51058	3.73629	4.11257	3.7306	4.19853	3.53583	4.05211	3.53807	3.49116	3.70751	3.34959	3.30615	3.67579	3.51571	3.58853	3.84739	3.91522
AQP1	2.20617	2.33432	2.37429	2.07425	2.80003	2.63813	2.38959	2.18643	2.18074	3.01148	2.20585	2.3312	2.0872	2.24073	2.09121	2.05926	2.27731	2.56872	2.37106	3.1094	2.68941	2.47466	2.1622	2.30973	2.44933	2.70437	2.20502	2.80035	2.20233	2.83702	2.67467	2.73178	2.36059	2.14607	2.61791	3.3769	2.22446	2.8563	2.38688	2.29282	2.41158	2.15764	2.43438	2.044	2.92387	2.3459	2.38965	2.45966	2.46397
AQP10	3.89833	3.41659	3.73319	3.33207	3.82348	3.91134	3.55868	3.86022	3.39394	3.6179	3.47777	3.80302	3.64383	3.75264	3.60267	3.98595	4.58246	4.3154	3.67238	3.84313	4.00113	3.48305	4.2224	3.58532	4.1347	3.4235	2.9329	3.49509	3.62178	3.96489	3.55804	3.51988	3.24569	3.94909	3.42306	3.4247	3.56124	3.26436	3.35369	2.98029	3.73621	3.62213	3.6562	3.36853	3.64778	3.66401	3.74853	3.43475	3.94702
AQP11	4.02588	4.17659	3.52611	3.35702	3.47436	3.83674	4.83645	3.11391	3.96435	2.82492	4.69544	4.42498	3.66794	3.93016	3.3685	4.29732	5.46878	3.03137	3.40548	4.48151	3.01987	3.76078	3.40806	3.96211	4.63157	3.31232	4.14435	3.69532	4.23367	3.75873	3.85658	3.32408	4.03271	4.96232	3.93742	3.47141	3.66967	4.5365	3.938	4.2756	3.47924	4.4828	4.76555	3.70657	3.66615	3.4773	2.82941	4.10197	3.18816
AQP12A	6.21185	5.66078	5.40023	5.60324	5.56058	5.59938	5.57583	5.94713	5.70566	5.6909	5.7033	5.98064	6.06881	5.758	5.86769	6.44988	5.80554	5.6172	5.29627	6.31921	6.30169	5.83479	5.39821	5.21161	5.28419	5.46408	5.03839	5.35946	6.04596	5.60872	5.68008	5.85871	6.04461	5.45865	7.29057	5.5145	5.53855	5.83161	5.34233	5.20649	5.68469	6.04842	6.0058	5.77544	5.56236	5.7659	5.88525	6.64123	5.87822
AQP12B	6.21185	5.66078	5.40023	5.60324	5.56058	5.59938	5.57583	5.94713	5.70566	5.6909	5.7033	5.98064	6.06881	5.758	5.86769	6.44988	5.80554	5.6172	5.29627	6.31921	6.30169	5.83479	5.39821	5.21161	5.28419	5.46408	5.03839	5.35946	6.04596	5.60872	5.68008	5.85871	6.04461	5.45865	7.29057	5.5145	5.53855	5.83161	5.34233	5.20649	5.68469	6.04842	6.0058	5.77544	5.56236	5.7659	5.88525	6.64123	5.87822
AQP2	3.81872	3.33641	3.86485	3.56637	3.79413	3.44915	3.54655	3.58175	3.56691	3.54442	3.57111	3.66591	3.76717	3.63946	3.32005	3.67832	3.80964	3.54916	3.73567	3.2741	4.0385	3.40328	3.15162	3.53672	4.31095	3.34186	4.43534	3.29757	3.6383	3.2836	2.9912	3.72708	3.51953	3.30126	3.58884	3.66917	3.17535	3.0736	3.13555	3.72752	3.53101	3.18334	3.4487	3.45831	3.58923	3.85938	3.55676	4.04801	3.5998
AQP3	4.98397	4.75983	5.09784	5.08131	6.34799	5.01894	5.35494	5.53365	5.04193	4.89251	5.07502	5.16959	5.25365	5.01944	4.80605	5.60153	5.27768	5.12439	5.46183	4.94773	5.32754	5.31246	5.09908	5.00933	5.36881	5.42925	4.93443	4.95213	5.17986	5.37684	4.75218	5.33481	4.97088	5.18135	4.8538	4.94051	5.4717	5.09992	5.01731	4.78751	4.96786	4.95034	5.20773	5.20958	5.38081	5.11959	5.29803	4.96009	5.41273
AQP4	1.29327	2.15961	1.32212	1.65281	1.83016	1.23382	1.44639	1.31656	1.20193	1.21931	1.36082	1.44699	1.25465	1.58575	1.27266	1.491	1.82121	1.47522	1.41723	1.53581	1.63483	1.33066	1.70071	1.1355	1.29028	1.25941	1.37426	1.11379	1.2766	1.36287	1.31234	1.27499	1.29165	1.26068	1.35855	1.29677	1.208	1.25663	1.48264	1.26219	1.45387	1.38261	1.44301	1.39555	1.59132	1.27597	1.5343	1.427	2.15928
AQP5	6.0175	5.69387	5.46379	5.24357	5.58358	5.57798	5.25309	5.68496	6.12006	6.56457	5.25974	5.99289	4.83235	5.40646	5.18951	5.66221	5.74982	5.46427	5.66062	5.83545	5.62579	5.47286	5.11988	6.0374	5.40278	6.07408	6.15365	5.04479	6.40681	5.69595	5.22629	5.81555	6.13527	5.69734	5.42289	5.32733	5.71923	5.05719	5.92952	5.96647	5.97236	5.88623	5.98175	5.56133	5.75371	5.74511	6.25784	6.64529	5.09967
AQP6	4.61129	4.61046	3.61381	2.93944	3.98146	3.58205	2.74581	3.37034	4.02492	4.12941	2.95346	3.13881	2.98306	3.32887	2.86633	3.89642	3.98204	3.08164	3.54823	4.54861	3.25991	3.61468	3.35775	3.31123	3.80386	2.67759	5.707	2.9338	5.13739	2.83682	2.76629	3.43702	2.83149	3.66875	3.42883	2.93377	2.94496	2.95483	3.61534	4.26016	3.5775	3.32887	2.7936	4.38567	2.84846	4.24154	4.44074	6.898	3.28986
AQP7	3.25788	3.54712	3.57152	3.21535	3.98026	2.71003	3.33352	3.15496	2.93587	3.78511	3.25035	2.94633	3.82916	2.77248	2.93579	3.76784	3.19861	5.69213	3.19691	2.9912	3.50284	2.689	2.59032	2.69098	3.46537	2.67961	2.84448	3.74153	3.41737	2.55757	3.27378	3.24688	3.37023	3.59944	3.04571	3.28057	3.02571	2.74868	2.97891	3.8917	3.42774	3.30044	4.19225	4.08941	3.18282	3.071	3.32275	3.00946	3.31609
AQP7P1	3.25788	3.54712	3.57152	3.21535	3.98026	2.71003	3.33352	3.15496	2.93587	3.78511	3.25035	2.94633	3.82916	2.77248	2.93579	3.76784	3.19861	5.69213	3.19691	2.9912	3.50284	2.689	2.59032	2.69098	3.46537	2.67961	2.84448	3.74153	3.41737	2.55757	3.27378	3.24688	3.37023	3.59944	3.04571	3.28057	3.02571	2.74868	2.97891	3.8917	3.42774	3.30044	4.19225	4.08941	3.18282	3.071	3.32275	3.00946	3.31609
AQP7P2	3.75432	4.30101	3.74635	3.53246	4.62931	3.50632	3.82099	3.67657	3.35861	4.19798	3.88657	3.47469	4.97469	3.21567	3.2365	4.46573	4.16335	4.27725	3.70919	3.50334	4.07284	3.04468	2.62376	3.22591	4.47477	3.22742	2.93501	4.14321	4.63446	3.00159	3.89531	4.16212	3.94365	3.76852	3.65407	4.03634	3.61527	3.09565	3.59859	5.3262	4.41202	4.14805	5.25326	4.09485	3.93588	3.7041	4.04988	3.54482	4.28439
AQP7P3	3.69177	5.904	5.68544	4.71406	5.56323	4.11785	4.91394	5.26109	3.81579	5.8676	5.08639	4.12681	6.2477	4.64788	4.5134	6.02106	4.74705	8.42455	4.53018	4.14626	5.3364	4.37629	4.38619	4.73726	5.21694	5.36256	5.44265	5.67789	5.4482	4.06712	5.26831	5.00906	4.99014	3.97544	4.48737	5.47547	4.20488	4.49907	4.42299	5.3906	5.88504	5.63516	6.89	6.51112	4.99824	5.26542	5.93743	5.27377	4.64233
AQP7P4	3.25788	3.54712	3.57152	3.21535	3.98026	2.71003	3.33352	3.15496	2.93587	3.78511	3.25035	2.94633	3.82916	2.77248	2.93579	3.76784	3.19861	5.69213	3.19691	2.9912	3.50284	2.689	2.59032	2.69098	3.46537	2.67961	2.84448	3.74153	3.41737	2.55757	3.27378	3.24688	3.37023	3.59944	3.04571	3.28057	3.02571	2.74868	2.97891	3.8917	3.42774	3.30044	4.19225	4.08941	3.18282	3.071	3.32275	3.00946	3.31609
AQP8	4.5699	4.56155	4.95762	4.82235	5.16395	4.62833	5.1512	4.94493	4.99094	4.72093	4.45139	4.87356	4.74313	4.68274	4.84841	5.33316	5.16222	5.30385	5.03731	4.46826	5.16267	4.41182	4.54702	4.87662	5.10659	4.76822	4.34272	4.50789	4.80386	4.5746	4.43362	4.97359	4.40909	4.96825	4.94679	4.60678	4.58922	4.39273	4.83495	4.54433	4.58071	4.68316	5.01167	4.4138	4.59142	4.67966	4.8123	4.66186	4.80386
AQP9	3.36481	2.76776	4.20888	3.55763	4.18003	3.73314	3.9449	4.03976	3.3523	3.9904	3.4481	3.55631	3.89661	3.67072	3.19118	4.166	4.39889	4.2967	4.44112	3.13366	4.06238	3.80481	3.63343	3.48229	3.72109	3.28269	3.77904	4.74119	3.85472	3.35155	2.91394	3.72956	3.82963	4.49978	3.7586	3.39417	4.03051	3.57244	3.65922	3.492	3.6025	3.9715	3.88962	3.01161	3.76139	3.96439	3.86506	3.19824	3.74557
AQR	5.21496	5.27752	5.21552	4.63661	4.45429	4.36154	1.83664	4.62072	4.05688	4.74788	4.36735	4.97569	4.24841	4.51582	5.10801	2.89356	3.51719	5.23278	2.4599	4.62371	3.42706	3.14552	5.19507	3.56276	3.0085	4.54762	5.63538	5.87465	4.32137	5.2789	4.81774	2.96618	5.24638	4.37927	3.51072	5.70322	5.5988	4.37526	5.08429	5.06511	4.945	4.99876	5.03968	5.72546	6.28868	4.25548	5.23049	4.68411	6.13892
AR	4.62301	4.31631	3.95636	6.57355	3.21026	7.31747	4.08068	4.31415	6.37089	3.85264	5.14159	6.47622	4.24245	4.70989	5.14387	3.956	4.79809	3.96162	5.2665	4.94676	4.14206	6.84044	7.97109	3.41097	4.82451	5.66998	4.0793	7.21101	6.11364	3.97382	4.11885	5.5678	5.81227	4.61463	4.96955	5.20284	4.53188	5.55438	6.00902	5.10719	4.03047	5.86613	4.67086	4.23623	6.6537	3.4774	4.33238	4.42704	4.02978
ARAF	5.64604	5.27502	5.68102	6.38055	4.84066	6.92305	6.40749	6.11678	5.4631	6.24725	5.23876	5.6554	5.50824	5.37816	6.02956	6.04031	5.4975	5.03392	4.51812	5.32692	6.05165	6.48811	5.15096	5.23256	6.19131	6.44411	5.75623	6.39073	5.99185	5.66284	6.04062	5.4615	5.28591	5.75939	5.95302	5.95136	6.82148	7.86491	6.61148	6.26734	5.96221	5.8423	5.33932	5.02344	5.252	5.89774	5.73047	6.29582	5.69815
ARAP1	5.43213	5.37723	5.30754	6.07057	6.66765	5.81964	5.57743	5.28177	5.50326	6.24957	5.13471	5.48022	5.62694	5.33172	5.46648	6.21914	5.39528	5.7202	5.34331	5.63736	6.16245	5.76443	5.29764	5.40651	6.0291	6.06272	5.69788	5.23619	5.65898	6.30214	5.2999	6.13832	5.46258	5.7236	5.25124	5.5899	6.01303	4.74812	5.03618	5.28173	5.83495	5.3353	5.87229	5.64729	6.31607	5.48005	5.88115	5.35846	5.88356
ARAP2	4.7279	4.2759	3.42771	5.20791	4.42032	4.42948	4.66522	3.81516	3.85711	4.03876	4.34491	4.52556	4.84562	4.32381	4.4253	4.60427	3.79325	3.66495	5.82344	3.97271	4.62931	4.06665	4.65354	4.59816	3.3332	4.18926	4.43431	4.34935	4.03581	4.24938	4.00069	4.50273	4.25321	3.98477	3.6405	4.41841	4.86383	3.83063	4.13783	4.07695	4.2732	4.26232	3.6352	4.51843	4.28099	4.20947	4.64562	3.53749	4.72363
ARAP3	6.30618	6.22785	6.06813	6.18818	6.00984	6.33333	5.64444	6.26104	6.05197	5.83242	5.72356	6.22731	5.67464	6.24463	6.10396	5.28253	5.45768	5.51865	5.74427	5.7973	6.10946	5.71152	5.97311	6.21387	5.89263	6.05566	6.29138	5.63974	6.03097	5.94108	5.66903	5.66671	6.07072	5.67127	6.00913	6.21478	5.94736	5.16181	5.39844	6.0996	6.22874	5.86099	5.43302	6.14865	6.56142	6.50108	6.04815	6.28179	5.45268
ARC	3.96736	3.82973	4.21093	4.22792	4.84467	4.02777	4.78733	4.35187	3.56372	3.9095	4.15674	3.63347	3.90605	3.24025	4.80364	3.82797	4.01221	4.40734	4.00817	4.67408	4.1145	4.06509	3.96712	3.29795	4.08103	3.83639	3.85967	4.3457	5.42511	3.49681	3.57906	3.72462	7.31886	4.23365	4.09527	4.47285	3.6387	3.83639	4.09938	3.68146	6.03629	4.28513	4.19847	4.07613	4.46059	4.30251	3.75693	4.05082	3.70904
ARCN1	5.11741	6.24112	5.29777	5.98924	5.07373	5.25689	5.27974	7.17738	5.22228	6.13087	7.08887	6.13894	7.1925	5.58994	5.53414	4.5072	6.02496	6.95082	6.81206	4.78039	6.22243	5.592	5.64734	5.85663	4.44684	5.32705	6.69331	5.86942	5.52191	6.71259	5.3075	4.74737	5.29464	6.79534	5.16136	6.78012	7.19145	6.4512	6.88042	5.46301	5.56638	5.66932	7.01431	5.60177	5.70284	4.44375	5.92245	6.01578	5.67378
AREG	0.960949	1.5324	3.6156	1.67444	2.03487	2.81737	6.6247	2.54619	3.36058	1.48559	1.73726	3.10185	1.68357	1.94066	7.5024	1.2608	2.23426	4.19133	2.28105	1.83623	3.74744	1.32802	4.17989	2.70692	1.64128	2.05564	1.81863	2.86616	3.01252	1.92298	1.55629	5.33781	5.27911	2.47968	1.60202	5.27027	4.6655	2.47007	4.65364	3.68974	3.42261	2.35476	1.66699	1.92084	1.78674	1.50393	2.77286	1.33142	1.486
AREGB	0.960949	1.5324	3.6156	1.67444	2.03487	2.81737	6.6247	2.54619	3.36058	1.48559	1.73726	3.10185	1.68357	1.94066	7.5024	1.2608	2.23426	4.19133	2.28105	1.83623	3.74744	1.32802	4.17989	2.70692	1.64128	2.05564	1.81863	2.86616	3.01252	1.92298	1.55629	5.33781	5.27911	2.47968	1.60202	5.27027	4.6655	2.47007	4.65364	3.68974	3.42261	2.35476	1.66699	1.92084	1.78674	1.50393	2.77286	1.33142	1.486
ARF1	6.74808	6.78209	5.80065	6.28757	6.62885	7.29625	6.55726	6.28827	6.02469	7.03341	6.58548	6.40676	6.25594	6.09211	6.65591	6.20557	6.35796	6.23664	6.20289	7.10806	7.04466	7.5042	5.72681	6.39044	5.949	7.33201	6.17141	6.7622	6.46889	7.5205	7.38236	7.33578	7.24527	6.74789	6.3901	6.45331	7.30583	6.77818	6.5785	6.12453	7.03812	6.75544	6.60728	7.13631	6.89504	6.47591	6.85727	6.57731	6.61392
ARF3	6.46226	6.59858	6.73937	6.62692	6.86753	6.63121	7.11807	7.36458	7.1971	7.00553	7.76881	7.25097	6.48715	6.66333	6.38231	5.75018	6.16261	6.3193	5.98164	7.10332	6.886	7.24985	7.13363	6.76734	6.15424	6.96395	6.82369	7.1311	7.17977	7.47302	6.886	7.60738	7.09625	6.93124	6.65194	7.01833	7.40609	6.91769	7.3716	7.35976	7.05883	7.51505	6.53012	6.9743	6.23511	6.1781	6.61248	6.92941	7.31679
ARF4	7.36914	7.27258	7.28035	7.21227	6.96267	7.06314	7.409	7.92346	7.04897	7.05201	7.51227	7.11284	7.13443	7.59272	7.39589	6.72095	6.96584	7.06367	7.4842	6.83574	6.64558	7.31372	7.08181	7.51323	7.24111	7.16339	7.69149	7.30344	7.27256	8.11898	7.82694	7.02433	6.82728	7.43408	7.14002	7.98334	7.66406	8.03186	7.40323	7.13722	6.89383	7.06134	7.4984	7.0497	7.88528	7.23653	7.41216	7.11077	6.8693
ARF5	12.7975	12.7773	12.8347	12.8059	12.867	12.6448	12.8758	12.7741	12.8034	12.7027	12.8114	12.7677	12.7683	12.8217	12.7382	12.842	12.9488	12.8545	12.9094	12.9444	12.9123	12.5579	12.7113	12.8253	12.8016	12.6273	12.7691	12.8917	12.9744	12.9105	12.7425	12.5931	12.7356	12.9682	12.6609	12.6866	12.7659	12.9626	12.9631	12.93	12.5961	12.6866	12.8154	12.9093	12.7312	12.7511	12.7329	12.7011	12.6587
ARF6	7.32077	7.1537	7.98629	7.44858	6.9664	7.47956	6.36552	7.00508	7.23037	6.88654	7.24238	7.51039	7.1504	6.3614	7.60349	8.03871	7.11542	6.45251	6.92956	7.49806	7.66545	7.77232	6.9937	7.2866	7.41263	7.52032	8.16221	7.56243	7.72679	8.0504	7.0218	7.3111	8.34621	7.50819	8.08828	7.27911	7.24362	7.77824	8.36727	8.21226	7.02163	7.21034	6.63636	7.12157	7.77185	7.76108	6.2078	7.52256	7.90766
ARFGAP1	6.17884	6.04289	6.48058	6.2749	6.641	6.50766	6.63809	6.31989	6.2352	6.38231	6.23686	6.3473	6.43436	6.35364	6.27754	6.55731	6.35046	6.51087	6.51628	6.29411	6.87742	6.43942	6.12625	6.259	6.48252	6.32724	5.87017	6.10039	6.00699	6.09225	6.32947	6.82426	6.33704	6.2679	6.15144	6.28093	6.34677	5.75898	6.01718	6.15805	6.16658	6.28393	6.22241	6.27563	6.37457	6.29197	6.54537	6.38388	6.53201
ARFGAP2	4.74245	4.77729	4.9579	4.81606	5.18117	4.85846	4.85562	5.18886	4.95805	4.52609	4.60349	5.445	4.71671	5.4412	4.7882	5.2195	5.0189	5.23857	5.01689	4.3483	4.70513	4.65372	4.33137	4.78085	4.79983	4.39753	4.9471	4.52305	4.77142	4.98933	4.88092	5.70249	4.51245	4.86688	4.695	4.8392	5.04344	5.09647	4.71491	4.9912	5.34012	5.04988	4.99957	4.97687	4.83415	4.67178	4.87839	4.72056	4.75123
ARFGAP3	7.60169	7.58311	6.89464	7.77374	7.65131	7.6247	7.46703	7.32904	7.39594	7.48515	7.41172	7.47959	7.38854	7.51818	7.30671	7.50497	7.78339	7.57297	7.33873	7.14969	7.66984	7.33379	7.39035	7.4218	6.84	7.25549	7.13703	6.29938	6.9649	7.03395	7.38768	7.09258	7.11464	7.15445	7.25674	7.14365	7.28919	7.27016	6.67589	7.46165	7.47711	7.47002	6.90371	7.1778	7.00931	7.62933	7.57519	7.41102	7.36942
ARFGEF1	4.48242	4.00028	4.42366	4.65468	4.05142	4.56825	4.12969	4.26926	5.46916	4.41048	4.68506	5.48406	4.55455	4.05107	5.08718	4.25408	3.92457	3.76329	5.09601	5.08741	4.2582	5.00136	4.76585	4.60164	4.11703	4.75029	5.14116	5.2516	4.72849	5.1533	5.16261	4.58266	5.03936	4.93748	4.62007	4.51757	4.46667	4.38465	5.16916	4.8148	4.56248	4.9378	4.27976	4.71718	5.70695	5.5689	4.49677	4.11265	4.34468
ARFGEF2	4.84959	4.30901	5.79155	4.858	4.96154	5.34766	5.90336	5.15878	5.69271	4.90566	5.01844	4.43895	5.59544	4.81404	4.97558	4.7283	4.71152	5.2088	4.57167	5.42383	5.21805	4.97103	5.39723	5.55409	5.74883	5.54586	5.23402	5.13392	4.46095	4.66218	4.72749	4.96561	4.54	4.58651	4.87404	4.53084	4.666	4.67253	3.95801	5.42416	5.12638	4.91051	4.21625	5.04731	4.27284	5.02897	4.858	4.9795	4.76588
ARFIP1	5.23001	5.13997	5.44619	5.10987	4.53319	4.61848	5.15197	6.85677	5.96626	6.01979	5.64639	5.33406	4.38907	4.955	6.08254	5.27301	5.37143	5.63715	5.53787	4.96502	4.88228	6.129	5.85739	5.28651	4.87616	6.36536	6.10188	6.4257	6.08886	6.57414	6.11101	6.33254	6.09446	8.0567	6.88058	5.39229	5.45117	7.71056	7.1638	6.64069	6.13903	5.63384	5.17308	4.64802	6.30776	5.58513	5.59815	5.84815	5.36977
ARFIP2	6.16594	6.13752	6.1515	5.62208	5.79774	6.15516	5.97011	6.02167	5.89977	5.62603	5.73484	5.88887	5.80148	6.04847	5.59718	5.71932	5.47231	5.79155	5.91108	5.78646	5.92617	6.10405	6.2963	6.10193	5.83808	6.2033	6.07547	5.94687	5.7048	5.85058	5.98583	6.35422	5.89436	5.57446	6.15532	6.06084	6.00103	5.98206	5.83573	5.93866	6.13814	6.19824	5.86613	5.85484	6.13108	6.14775	5.93378	6.36937	5.85158
ARFRP1	5.99365	5.94118	6.29223	6.13303	6.36939	6.11341	6.11664	6.218	6.25175	6.10055	6.08145	6.16306	5.97501	6.04689	5.92189	6.04605	6.19813	6.18422	6.167	6.2744	6.61506	6.51115	6.00682	6.23918	6.45052	6.71229	5.6717	6.08162	5.73891	6.20412	6.01696	6.20172	6.03599	5.97823	5.88884	5.83353	6.01535	5.8247	5.61871	6.13255	5.98148	5.97612	5.79734	6.06208	6.10295	6.08728	6.1685	5.95972	6.11541
ARG1	2.2034	2.41073	1.65748	1.44423	3.21855	2.11198	2.41073	2.1555	2.24195	1.7345	1.62601	1.61761	1.82299	1.80755	1.78518	2.2034	2.03176	1.90198	1.51629	3.1088	2.22102	1.47988	2.18128	1.6381	3.7772	2.71584	2.09407	3.04727	1.95318	2.35404	1.59147	1.77678	1.91335	2.03764	2.08732	1.67203	1.55514	1.79628	1.54115	2.0386	1.69262	1.55453	2.55121	2.0331	2.79259	2.40926	1.73822	2.60191	1.77715
ARG2	3.14431	3.34619	2.93529	3.47858	2.77136	2.60618	2.82857	3.20064	2.85277	2.43788	3.34005	3.15564	2.58666	3.04324	3.00655	2.8445	3.1398	2.73194	2.76904	2.22487	1.72703	2.75508	2.8081	2.72778	3.44879	2.73306	2.97978	2.7252	2.9719	2.66313	3.43936	2.49833	2.56008	2.64462	3.63229	2.71136	2.68499	2.89961	3.10986	3.30185	2.48974	2.56229	3.49142	3.35163	3.12539	2.78279	2.49554	2.79092	2.52047
ARGFX	9.32781	9.09011	9.60696	9.6126	9.4532	9.79372	9.65633	9.52482	9.54281	9.56348	9.60216	9.83722	9.57757	9.53513	9.32613	9.6058	9.61263	9.31035	8.97266	9.66772	9.92501	9.57094	9.81055	9.47321	10.0484	9.81766	9.45053	9.43872	9.50373	9.04913	9.43324	9.65738	9.38579	9.43198	9.60806	9.36617	9.38328	9.04269	8.92631	9.4633	9.74771	9.63348	9.36133	9.35025	9.43329	9.97442	9.65364	9.38688	9.37551
ARGLU1	6.47357	7.32434	6.50849	6.62169	5.87757	6.55072	6.10424	6.92183	6.31375	6.15923	6.63072	5.6952	6.22285	6.27462	6.64668	6.33962	5.48962	5.94532	5.67253	6.69349	6.05964	6.69572	5.66365	6.15523	6.07453	7.03893	6.61947	6.66741	6.63759	7.29409	7.10034	6.51443	6.74901	6.47096	6.76214	6.53943	6.6082	7.54847	7.14236	7.15537	6.65887	6.88642	5.93084	6.59532	6.45624	5.84559	6.11758	6.61537	6.29279
ARHGAP1	5.37741	5.59856	5.78486	5.9683	6.2295	5.85738	5.64931	5.96826	5.61706	5.6433	5.3557	5.71785	5.89771	5.88037	5.43084	6.1862	5.31719	5.74052	5.76028	5.64136	6.19383	5.87277	5.59227	5.66935	5.61031	5.55502	5.63152	5.72226	5.50339	5.78331	5.59406	5.98013	5.52986	5.92319	5.53348	5.77731	5.91125	5.48391	5.22139	5.43957	6.18826	5.70359	5.1932	5.21276	5.62785	5.68594	6.18291	5.36985	5.93691
ARHGAP10	2.3778	2.8365	3.41298	3.01938	3.2172	3.11175	2.96525	3.01023	3.06691	2.91883	2.50721	2.99765	3.06437	3.1432	2.58948	3.46225	3.0964	3.21091	2.69527	2.61738	3.46669	2.93857	2.85229	2.79145	2.97778	3.03975	2.80744	3.32315	2.91671	3.16173	2.66125	3.04933	3.11613	3.22336	2.50579	3.30238	2.58974	3.03988	3.11207	2.49415	2.8904	3.2415	3.34353	3.06876	3.04793	2.72473	2.77795	2.58969	3.22576
ARHGAP11A	2.20455	2.54381	1.82745	2.6944	2.45008	2.5135	2.30455	1.78557	2.07045	2.19939	2.15413	2.24881	2.21735	1.97459	2.52495	3.03194	3.34645	2.26042	2.36229	2.18894	2.26042	3.60992	1.98148	1.7286	1.94124	2.00932	1.92137	1.73476	1.55401	2.93251	1.99427	2.02403	1.86999	1.94533	2.14161	1.61468	2.73799	2.58365	3.36158	1.89971	2.3027	2.24741	2.22154	2.0856	2.77389	2.12472	2.22198	2.35027	2.35828
ARHGAP11B	4.2347	2.6264	1.97206	4.88948	2.84768	3.42247	2.32502	3.62894	3.4882	4.4129	3.14896	2.28913	2.10159	3.66191	6.43274	2.99638	2.87791	1.70615	3.22781	3.71629	4.31528	4.52065	3.04171	2.50696	3.0652	4.46472	3.06087	3.02863	2.7168	4.30861	3.97936	4.59178	3.27218	1.74293	3.11714	3.10884	3.58799	3.89377	2.6212	2.66854	4.77381	2.1959	3.09572	2.61646	3.45742	5.02423	5.07686	3.91425	4.05017
ARHGAP12	5.46065	5.40918	5.31621	5.32967	5.9482	5.46662	5.6496	5.21844	5.98696	5.67183	5.64886	5.20832	5.9824	5.7032	5.12885	5.95435	5.33121	5.51618	6.08458	5.05029	5.87462	5.48198	5.48782	5.67102	5.77534	5.28409	5.38936	5.73158	5.53662	5.29165	5.38355	5.54033	4.95808	6.26748	5.31503	5.61238	5.43104	5.324	5.58854	6.46063	5.2276	5.46728	5.51835	5.66328	5.34426	5.52866	5.50275	5.61323	5.55107
ARHGAP15	1.92444	1.84954	2.36928	3.25504	5.12495	2.01409	2.34647	3.54149	2.44892	2.40665	2.9725	5.15884	3.61913	2.40314	2.81947	2.08211	1.91275	5.0541	4.06135	2.23987	2.14474	3.17553	2.33279	2.05968	2.01244	2.38854	2.95403	3.32437	2.40992	2.57833	2.59469	2.61962	3.71263	3.5146	2.02294	2.86258	3.96439	2.48804	2.39754	2.17961	2.82344	2.12234	2.10764	2.08695	4.5926	2.34452	4.5511	1.94935	4.56578
ARHGAP17	6.2843	6.4187	5.9576	5.7973	5.10335	6.40206	5.86221	5.69252	6.09811	5.75638	6.54525	5.93974	5.87976	5.48516	6.52903	6.11825	5.93296	5.86525	5.25364	5.82532	6.25027	6.4262	5.69996	6.44988	6.11825	5.78636	5.22867	6.04493	5.84529	6.01856	5.63176	5.96932	5.70061	6.46788	5.8823	5.62083	6.11382	5.43583	6.42618	6.22556	5.97499	5.57474	5.08142	4.75929	6.27795	6.059	5.81844	5.68529	5.31366
ARHGAP18	4.0137	4.15644	3.9383	4.54542	4.60533	3.70477	4.25242	4.45069	4.36915	5.12212	4.64244	5.07852	4.50685	4.71754	4.31136	4.26723	4.55436	4.9175	5.11308	3.47418	4.37692	4.85187	4.16759	4.14745	4.77314	4.69913	4.27026	5.18212	4.58221	4.14256	5.96124	4.30687	5.76183	4.91101	4.49416	5.92572	5.13263	5.00808	4.16436	4.1143	4.67023	5.15822	4.8001	4.04119	4.43534	4.60304	5.9891	4.35867	5.21221
ARHGAP19	1.58488	1.83844	1.41178	1.38342	1.47652	1.54461	1.61484	1.54865	1.44721	1.66574	1.7617	1.48893	1.68085	1.69184	1.37038	1.78664	1.56159	1.4026	1.54575	1.57828	1.72592	1.41118	1.54706	1.59556	2.04861	1.71595	1.46155	1.53589	1.16091	1.33974	1.77155	1.70852	1.53213	1.33856	1.77079	1.42837	1.8362	1.82163	1.47586	1.28154	1.45374	1.34803	1.33735	1.89031	1.40296	1.21016	1.39362	1.52666	1.45517
ARHGAP20	2.27169	2.55942	2.69941	2.61059	2.45401	2.52459	2.64081	2.39146	2.93656	2.6707	2.4821	3.23324	2.43936	2.52215	2.24006	2.6849	2.89325	2.87531	2.76952	2.29285	2.48174	3.39735	2.54256	2.3393	2.3996	2.76445	2.51048	2.93372	2.32782	2.90173	2.33741	2.88603	2.63343	2.52299	2.32949	2.59333	2.52755	2.50689	2.38278	2.60285	2.4926	2.70638	3.20173	2.58146	2.69728	2.31227	2.68804	2.44418	2.66031
ARHGAP21	3.49615	2.07407	1.64572	2.27282	1.35625	3.15777	1.92325	2.94388	3.41948	2.39781	2.1514	2.13922	2.5365	2.42997	3.65627	1.60769	1.75174	1.55534	2.62888	2.40862	2.72494	3.78713	2.3906	2.31355	2.76181	2.40658	1.94119	3.87434	1.39653	3.17622	3.74988	2.26313	3.11387	3.34795	2.23539	3.6413	1.52356	3.22226	2.15178	3.65543	1.79207	3.18929	2.20523	2.01066	1.3201	3.11855	1.57174	2.52252	1.91625
ARHGAP22	4.072	3.72924	4.09572	4.05126	4.15884	4.33351	4.39818	3.59518	3.79784	4.67087	3.54346	4.20559	4.36601	3.58377	3.66521	3.9436	3.14187	3.78245	3.26037	3.93031	3.77935	4.45421	3.06366	3.7586	3.65594	3.91358	3.86248	4.20101	4.02642	3.86274	4.06	3.55339	4.04591	4.00587	3.95174	4.21453	3.65526	3.95811	4.08122	3.91978	3.80981	4.39437	4.33906	3.63867	3.80574	3.79441	4.69767	4.35597	4.02072
ARHGAP23	5.27794	5.49948	5.47614	5.84389	5.6633	5.49803	5.28218	5.7175	5.56725	5.64581	5.77118	5.34107	5.67705	5.73583	5.91712	5.51071	5.07426	5.81246	5.62188	6.27031	5.48818	5.91735	5.57441	5.36805	6.04871	5.9184	5.58994	5.73091	5.90173	5.1054	5.811	5.98559	6.04861	5.90841	5.23447	5.41366	5.54678	5.40158	4.96052	5.50722	5.83399	5.96275	5.4658	5.18246	6.10249	5.04317	6.15321	6.07472	6.30907
ARHGAP24	3.02085	2.33451	3.17792	2.65367	3.07676	2.61755	2.32208	2.22295	2.26042	2.93446	2.80512	2.62892	3.29889	2.04462	2.58031	3.04206	2.27176	2.95704	3.03439	2.10098	2.43749	2.74448	2.57455	2.78676	2.2406	2.27024	2.32214	2.55962	2.50136	2.41077	2.29346	2.42378	2.35645	2.14409	2.59723	2.8431	2.65726	2.43624	3.19571	2.59857	2.18527	2.41858	2.90066	2.6269	2.86035	1.94303	2.79518	1.93874	2.22779
ARHGAP25	2.87217	2.80315	3.16878	3.09384	3.18295	2.38184	2.75756	2.87653	2.98276	2.58762	3.12123	3.05209	3.33047	2.89014	2.86004	3.16351	3.09404	3.08358	3.09532	2.98642	2.90308	2.99309	3.82459	2.77079	3.51845	2.47724	2.86837	2.93287	3.04605	2.69655	2.77097	3.14226	2.88546	3.07158	3.14926	2.85566	2.90406	2.73925	2.97745	2.97195	2.78862	2.97357	3.38421	3.04621	3.02151	2.82302	2.75362	2.64729	3.13368
ARHGAP26	3.5446	3.72121	4.26274	4.2761	4.60637	5.1254	3.56211	4.02705	4.82765	4.75336	4.44122	5.55913	3.99549	4.41516	4.00358	4.22876	4.1332	4.7682	4.03744	3.18839	4.08988	4.17115	5.31938	3.59985	3.94729	3.35348	5.19417	5.14372	5.596	4.7789	5.48966	3.99666	5.59926	3.95364	3.73794	4.68482	4.09396	5.00355	3.77705	4.37979	5.15837	4.96816	3.77788	4.0324	4.90445	4.87935	4.0801	3.84395	5.02751
ARHGAP27	4.86358	5.11952	4.92432	5.15675	5.49401	5.34312	5.12326	4.87258	5.19611	5.09181	4.97217	5.22632	5.90706	5.126	4.71623	5.02625	4.95545	5.64596	5.03209	5.2458	5.94579	5.02879	4.63403	5.0356	5.25408	5.0019	5.12286	4.8872	4.82094	4.64102	4.89498	5.44027	4.90305	5.06558	4.82579	5.12118	5.15134	4.70907	4.8798	5.21382	5.00384	4.90933	5.12136	4.85413	5.10118	5.07807	5.76536	5.0239	5.56605
ARHGAP28	4.97295	4.53397	3.63949	4.50404	3.27813	3.20212	3.74843	4.23729	3.59593	4.48092	3.69252	3.27923	4.62136	3.79067	3.32519	4.5507	4.64236	5.08042	4.69974	4.29739	2.4005	3.44671	3.76557	3.53651	3.69245	3.92023	3.48586	3.84504	4.04668	3.82644	2.96201	3.19074	3.4994	4.17711	4.15468	4.49635	3.85089	3.80049	2.99511	3.38019	2.59384	3.22921	3.97395	3.53917	3.91717	3.37368	3.89269	3.92237	3.83786
ARHGAP29	7.54177	6.11596	7.16603	6.61049	6.54148	5.98548	7.5819	7.04796	6.8402	7.92484	6.19253	4.40681	6.83645	7.82119	7.77063	7.8411	8.22621	7.28698	7.87349	6.67805	6.41109	7.48895	7.2248	6.47443	7.06646	7.50993	6.7937	7.47932	7.18675	7.3506	7.45092	7.64559	7.38209	7.80739	7.72424	7.42403	6.87243	7.19018	7.28536	7.46454	7.92879	7.42156	7.22227	6.75829	7.59257	6.95611	7.47657	7.83482	7.12641
ARHGAP30	8.58165	8.55979	8.84118	8.69821	7.61012	8.40089	8.5621	8.4428	8.57669	8.97464	8.28635	8.41151	7.90516	8.435	8.15522	7.56997	8.12208	7.95564	7.47013	8.42391	9.4234	8.90468	8.44243	8.74734	8.38336	9.61038	8.06581	8.57691	8.41042	8.45482	8.67548	8.9291	8.75987	7.82682	8.52057	8.14062	8.45637	8.39999	7.49557	8.46149	8.76594	8.60437	7.28863	8.42994	8.06547	8.77844	8.6542	9.03954	8.64337
ARHGAP31	3.14094	3.0469	3.29009	4.17514	4.44057	3.16418	3.07376	3.70573	3.11871	4.16391	4.27733	3.28088	3.71131	3.6989	3.70949	3.7909	3.88361	4.55062	4.53241	4.05243	3.63756	3.40954	3.72889	3.32034	3.62863	3.66228	3.73011	3.2901	3.53024	3.26862	4.18454	3.40343	3.86033	4.38115	3.64126	4.55772	3.517	3.13826	3.45107	3.01694	2.94961	3.5605	4.05029	2.79908	4.04191	3.59177	4.25024	3.70809	5.0689
ARHGAP32	3.45836	2.73396	3.70981	4.4762	3.92591	3.25818	3.16445	4.22184	3.61328	3.22757	2.52466	4.13206	3.32943	3.47721	3.72542	3.75424	3.88572	3.36657	3.34923	3.11404	3.10437	3.50161	3.98353	3.98932	2.77628	3.6924	4.00226	4.54128	3.55472	4.12194	4.37149	3.27334	3.65462	3.35549	3.64956	3.45623	4.31054	2.79989	4.04211	3.73146	3.96768	3.9308	3.53535	3.6097	4.24704	3.32358	3.68751	4.26895	3.17586
ARHGAP33	4.84841	4.65429	4.99129	5.02916	5.54135	4.89675	5.12986	4.64546	4.68163	5.4188	4.47883	4.96759	4.81933	4.73866	4.91816	5.12719	5.06085	5.11613	5.38299	4.82292	5.23877	4.64013	4.63582	4.99401	5.08445	4.68699	4.86151	4.34459	4.78867	4.75772	4.87134	5.3499	4.25575	5.37164	4.79076	5.02708	4.44643	4.47477	4.60611	5.04466	4.28844	5.06351	5.00543	4.75868	4.59563	4.69561	4.93116	5.18431	4.85104
ARHGAP36	1.78769	1.33227	1.56316	1.58007	2.31059	0.929167	0.946637	1.841	1.85803	1.20223	1.81692	1.63282	2.01803	1.62864	1.37982	1.9237	1.4601	1.82089	1.76381	1.49006	1.41611	2.01952	1.18698	1.47468	2.37194	1.40166	1.2567	1.34904	1.74768	1.53298	1.49989	1.0948	1.51101	1.86391	1.59105	1.72483	1.53739	1.30872	1.67703	1.60798	1.24087	1.40094	1.71978	1.88893	1.44162	1.56088	1.46216	1.39473	1.9237
ARHGAP39	8.0389	7.22631	8.10633	7.49754	7.153	7.77172	7.153	6.97926	8.04361	6.93596	7.21891	7.87626	7.83723	7.36664	7.61359	7.8736	7.20908	6.97373	7.56289	7.47523	8.12543	7.49112	6.82635	7.88611	7.67112	7.90412	7.98671	8.11959	7.64567	7.76761	7.04147	7.70332	6.9345	6.9982	8.11996	7.49393	7.48838	6.8917	7.22531	6.90946	7.96715	6.83179	7.06644	8.00106	7.9055	8.07635	7.16382	7.30605	7.11704
ARHGAP4	5.54828	5.80401	5.38206	5.47736	6.11771	5.81774	5.2637	5.60384	6.13799	5.94669	5.213	6.11035	5.61153	5.60434	5.97264	5.48072	5.75591	6.51531	5.79829	6.03593	6.06316	5.50178	6.07069	6.15429	5.94329	6.44869	4.71007	5.60228	5.86885	5.33656	5.84376	6.0589	5.81039	6.04049	5.93717	5.5989	6.01867	5.52598	4.85871	5.62946	5.58483	5.63846	5.36928	5.04094	5.36709	5.09102	6.10896	5.48097	6.07292
ARHGAP40	4.07444	4.45303	4.23728	4.45982	4.75613	4.29727	4.7405	4.40403	4.7258	4.9338	4.28359	4.13177	4.61953	7.60921	4.10895	4.6229	4.62255	5.03878	5.08941	4.2957	4.73036	6.16324	4.04292	4.29565	5.24264	5.23502	5.3157	5.49979	4.59793	4.61402	4.58025	4.64415	4.91396	5.28714	4.22601	4.16989	4.804	5.91001	3.96469	5.61901	4.70077	4.49075	5.53755	4.83726	4.41676	4.71788	4.48253	4.73887	4.31827
ARHGAP42	2.36159	2.29975	2.48428	3.82009	2.96889	3.43711	2.44263	2.97151	2.31207	4.81525	3.61545	2.5637	3.65245	3.40259	3.45084	3.46513	3.54887	4.70019	3.39318	2.67336	2.43262	1.85274	3.45989	2.58579	3.13797	2.70186	3.1295	2.78456	3.52562	2.18218	3.47975	2.44896	2.26532	2.31136	3.04235	4.10034	3.22314	3.11456	4.84607	2.3975	4.02148	3.46513	4.27862	3.53925	2.84009	2.13716	2.94249	3.52752	4.62615
ARHGAP44	6.7972	7.09573	7.21366	6.80072	5.37181	6.44361	8.81454	5.93075	7.08284	6.99229	6.24027	6.53896	7.58627	6.55468	7.0726	6.92756	6.66014	6.26318	7.30671	6.39859	3.82667	8.22893	7.73377	5.77762	5.65553	6.919	5.67328	8.94063	6.14039	7.46206	7.08804	5.46312	6.17264	6.66648	7.17831	6.73849	7.36006	5.76927	5.90412	6.82434	6.57621	7.88311	6.74574	7.94123	6.45723	6.54713	5.82687	7.17605	6.09144
ARHGAP5	5.77922	5.82945	6.18893	4.80767	3.75232	4.35187	4.08577	5.00278	5.92774	5.12883	5.13378	5.20042	5.71195	4.22621	5.17617	6.17393	5.03913	5.32215	6.33833	5.39915	4.64525	5.91257	5.65967	5.47462	4.74601	5.55164	5.68254	6.33833	5.67603	6.50772	5.54167	3.857	4.93465	6.75954	6.174	5.68138	5.32498	5.80452	6.96157	5.9563	5.94682	5.50289	4.80603	5.32156	5.7247	4.96529	4.78436	4.93979	5.30243
ARHGAP6	2.05119	1.87023	1.75289	1.99942	2.61273	1.64757	2.04861	1.74863	1.92954	1.95379	1.61687	2.17262	1.69155	1.66961	2.02792	3.35681	3.40875	2.09373	2.22298	1.90603	2.03402	1.75662	1.88203	1.87705	1.82088	1.77059	1.89996	1.96125	2.105	2.28204	2.26575	2.03259	2.34213	2.02974	2.12455	2.10058	1.74903	2.41293	1.62219	2.59383	1.83595	2.61605	2.99721	1.81625	1.81889	2.04192	1.92954	1.91378	1.69858
ARHGAP8	4.1714	4.29529	4.63418	4.64593	4.28641	5.44688	4.50062	4.93542	4.8316	4.17956	3.59722	5.1036	4.71622	4.30815	4.82773	5.42627	4.52613	4.66448	5.36971	4.14508	6.06425	5.48695	4.27584	5.0046	5.71234	5.24256	5.50488	4.41374	4.69027	4.17168	5.65119	5.9189	5.01379	4.69845	4.43075	4.70538	4.32636	5.02403	5.06784	4.47477	5.2208	4.50619	4.67645	5.24531	4.43901	4.81996	4.54527	4.33906	4.30208
ARHGAP9	4.30299	4.48591	5.09861	6.00057	7.17674	4.38479	4.96809	5.79574	5.15592	5.88981	5.86332	6.58028	5.31585	5.02971	5.18931	5.01816	4.46451	6.29097	5.58573	4.56787	5.5421	5.97034	5.06525	4.96345	4.97128	5.38705	5.03055	5.61215	4.71246	5.51135	5.40245	5.63122	5.26776	5.40132	4.45904	5.55959	6.04378	5.00488	4.89514	3.93836	5.18831	4.86394	4.73365	4.65998	5.46866	4.41481	6.30766	4.44845	6.27646
ARHGDIA	6.55737	6.52985	6.05195	6.74894	6.43204	6.36314	6.3834	6.07014	6.14197	6.63016	6.02365	6.86533	6.2387	6.16209	6.29666	5.99223	5.02394	5.9613	6.75638	6.10131	7.77503	6.4617	6.34126	6.47965	6.45709	6.49315	5.62504	6.0403	5.63678	6.26682	6.23893	6.26336	6.57269	6.68638	6.07231	6.34781	7.46581	5.94279	6.79444	6.12594	6.737	6.23467	6.86468	5.9017	5.94441	6.15339	6.2337	6.03865	6.22184
ARHGDIB	6.51403	6.63716	7.31797	9.20004	10.4986	6.04175	7.55711	8.56837	8.23093	8.91343	8.52097	9.23257	8.75053	8.21131	8.2569	7.13872	5.42439	9.82299	9.13509	6.34232	7.30089	8.37974	8.42217	7.6079	7.24787	8.22307	8.43289	8.55036	8.56892	8.28424	7.78683	8.60883	9.20773	8.75512	7.53342	9.44149	8.8482	8.04189	8.14221	7.09249	8.32312	7.90806	7.59465	5.67897	8.62897	6.6569	9.17336	7.39881	10.1894
ARHGDIG	5.15582	5.13269	5.46059	5.31153	5.65743	5.08969	5.66854	5.38176	5.28296	5.27215	5.25818	5.43902	5.04626	5.4881	5.18036	5.4675	5.53998	5.52874	5.48327	5.35523	6.118	5.23965	5.36768	5.30396	5.62923	5.09463	5.08777	5.31915	5.17684	5.32522	5.14345	5.64687	4.87364	5.47084	5.09141	5.12574	5.50522	5.0945	5.25888	5.20576	5.11353	5.33142	5.24357	5.26769	4.97598	5.19514	5.61697	5.23872	5.47531
ARHGEF1	4.74142	4.68755	5.3434	5.05202	5.61967	4.45758	5.6914	5.16283	5.56263	5.71781	5.77632	5.7519	5.56037	4.90701	4.6205	4.83551	4.85365	5.85872	4.66106	4.73267	5.40521	5.3231	5.28188	4.7606	5.35361	5.47714	4.59153	5.19617	4.58385	5.15814	4.83865	5.62782	4.68946	4.41798	4.70292	4.6225	5.92451	4.62559	4.28374	4.78523	5.25195	4.86481	4.6036	4.591	4.92117	5.10092	5.66615	4.61292	5.57445
ARHGEF10	3.83336	3.51682	4.90717	4.80968	5.0381	5.09995	4.66814	5.14092	4.6658	5.07209	4.95916	4.86151	4.94006	5.23433	5.56256	4.75012	4.89496	4.98174	4.67321	4.52807	4.5324	5.14778	4.95564	4.49984	5.15813	5.42652	4.7726	4.82057	4.94329	4.03019	4.39332	4.55159	4.46951	4.23014	5.19084	4.80314	4.70134	4.21206	4.44374	4.44243	5.09184	4.70509	4.51864	4.8903	4.21845	5.05407	4.70668	4.82025	4.93797
ARHGEF10L	4.56313	4.16526	3.92476	3.84957	4.87725	3.90038	4.24087	3.9722	4.5396	4.69346	3.8765	4.12225	4.22142	4.26139	4.29303	4.59465	4.30673	4.43974	4.41143	3.65004	4.1717	4.6547	4.25587	4.41458	3.70132	4.08455	3.73975	4.38473	4.17967	4.70618	4.81495	4.08188	4.24325	4.3689	4.48806	4.6228	4.00804	5.15179	3.964	4.20041	4.62182	4.46341	3.85124	4.26741	4.21485	4.66868	4.46085	3.65184	4.26161
ARHGEF11	6.91905	7.65395	7.34029	6.80213	6.90118	7.14257	6.82656	6.80767	7.51848	7.47811	6.87359	7.19701	6.85136	7.28125	6.99835	6.66632	7.05521	6.80738	7.44925	7.91985	7.31086	7.73766	7.42441	7.30694	7.11937	7.51333	7.00914	7.4443	7.24475	7.70545	7.30213	6.98828	7.29569	7.1033	7.35032	7.13988	7.04681	6.97824	6.72691	7.39466	7.00498	7.04265	7.00186	7.6441	6.82685	7.01429	7.03036	7.06978	6.82598
ARHGEF12	5.05347	4.91647	5.31024	5.76899	4.84564	5.30349	4.67677	5.62742	5.1769	5.46312	4.82787	4.47609	5.56422	4.95448	4.73511	4.80767	4.92874	5.2001	5.57853	5.29116	4.89831	5.22276	5.11008	5.49118	5.51465	5.29906	5.30568	5.6808	5.0373	5.71229	5.29666	4.52509	5.02808	5.15747	5.03136	5.12535	5.73297	5.28088	5.3146	5.0286	5.30207	5.32749	5.15361	5.53185	4.89618	5.05107	5.17577	5.29644	4.77339
ARHGEF15	3.52877	3.43937	3.35015	3.40926	4.3312	4.16375	3.23733	2.85812	4.00582	3.63776	3.25874	3.20296	3.27844	3.27463	3.33103	3.60418	3.39122	3.35701	3.55582	4.31175	4.16509	3.73663	3.04541	3.2526	3.84405	3.58175	3.13458	4.13573	2.9936	3.64179	3.29865	3.24378	3.21948	3.50618	3.2885	3.42254	2.90425	2.80646	2.87784	2.95664	3.19198	3.05303	3.86162	3.08287	3.73513	3.34635	3.61521	3.21752	3.82539
ARHGEF16	5.63628	5.43151	5.94989	6.38273	6.17775	5.53008	5.53365	5.53783	7.68406	6.02975	5.09458	6.81585	6.19149	6.04989	5.4456	5.85899	5.90767	5.84084	6.12827	5.18918	6.36979	5.79876	4.66174	5.54432	6.09369	5.94117	5.15384	5.69427	5.73962	6.57742	6.71486	6.4181	5.47485	7.53283	5.9338	5.66086	5.81671	5.4456	4.79996	5.46651	5.58445	5.2898	5.77788	5.77266	6.75783	6.56872	5.75641	6.11836	4.64108
ARHGEF17	8.33596	9.18227	8.55556	8.56409	8.60534	8.88598	8.9496	8.79153	8.93621	8.89224	8.88608	8.63051	8.74167	9.19767	9.09155	7.46289	6.85962	9.28831	8.87	8.94605	8.32478	8.74491	8.89834	8.84427	10.3949	8.78373	9.08606	8.50495	8.84162	8.83055	7.8712	8.75504	8.98164	9.228	9.12983	9.13453	8.67459	9.19853	8.51209	8.85085	8.81579	8.57935	9.11006	9.34335	9.05426	8.08671	9.0257	9.00923	6.73279
ARHGEF18	4.58017	4.44574	4.81583	4.71052	5.33466	4.6577	5.07243	4.69928	4.2826	5.60304	4.64888	4.51341	4.76266	5.04057	4.63225	4.87846	5.02858	4.77796	5.5412	4.16655	5.36318	4.92157	4.89649	4.79579	5.0619	4.41606	4.27607	4.29383	4.36739	4.83047	4.43366	4.78006	4.4653	4.7667	5.48897	4.37514	4.4293	4.62658	4.65136	4.64482	4.71056	4.59131	4.8286	4.61123	4.58136	5.81548	4.81405	5.48393	5.19918
ARHGEF19	6.1748	4.95306	6.00095	4.23403	5.11501	4.52637	5.06717	4.31372	5.43345	6.03276	4.15473	4.60247	4.56597	4.04491	4.2967	5.36319	4.80288	4.25987	4.52401	4.5358	4.22792	4.73587	4.52072	4.64791	4.52336	4.75453	4.67498	5.20529	4.11406	4.91158	4.57818	4.73681	4.56967	4.71174	4.77551	4.7123	4.99771	6.29061	4.54982	5.80859	4.91473	4.69762	4.82587	4.5706	4.62477	5.00515	4.38754	4.65302	4.4088
ARHGEF2	4.6663	5.48258	5.65856	5.47553	6.54081	6.56928	5.22846	5.28015	6.66133	5.96997	5.57575	4.97994	5.07043	6.19498	4.59821	5.11963	5.76444	4.71503	4.6442	5.84797	5.33105	6.36153	6.52092	5.54386	4.90113	5.94136	4.97115	5.55685	6.08571	6.31053	6.74532	5.29391	6.3063	5.21361	5.75245	5.074	6.85772	5.51756	6.27685	6.12405	5.24338	5.36654	5.00896	6.77554	6.08815	5.31769	5.90557	6.03393	6.06547
ARHGEF25	4.53689	6.07793	6.01742	5.85331	5.06137	4.871	4.80885	5.07179	5.75751	5.48461	5.45485	4.81617	5.59481	5.13576	5.32768	4.79272	4.56256	5.39964	4.41823	6.00421	5.10606	5.64117	5.11453	5.85842	5.22196	5.76752	5.42596	6.31384	9.55461	5.47104	4.95898	4.99725	4.9656	5.90137	5.34824	5.80667	5.73847	4.31558	4.84626	5.55307	5.08544	6.18773	5.13259	6.36352	5.1557	4.56441	5.82078	5.21937	4.75943
ARHGEF26	4.3846	2.89973	3.21851	3.75555	1.64633	3.9073	2.34033	2.33557	2.93967	1.62406	1.95061	2.22648	3.0072	2.18156	2.00494	2.55495	2.73798	3.06346	1.53892	1.63282	1.71039	2.01695	2.50323	2.79551	1.5349	1.49312	3.28017	2.48111	2.14237	2.43347	2.80112	1.91343	2.06701	2.15488	2.21173	3.96503	1.78404	2.21755	4.35297	3.0874	2.78617	3.10445	2.66768	2.25111	3.25322	2.23861	2.08186	1.31798	2.20293
ARHGEF3	4.79325	4.62374	4.77835	5.11714	4.87197	5.2987	5.34665	4.92654	5.35004	4.5829	4.56377	4.71574	5.55858	5.44653	5.50472	3.96802	5.1497	3.98307	4.9946	4.41181	4.41005	5.17178	5.35473	5.86067	4.63755	4.87759	5.41322	4.84435	5.45219	5.54711	4.74522	4.84812	5.51429	4.35173	3.94621	5.21727	5.32839	5.49533	4.55866	4.98774	4.65803	4.708	4.2721	4.74802	5.55355	5.285	5.12519	5.55577	5.12289
ARHGEF33	2.23466	2.82124	1.75803	1.56407	1.39497	1.58844	1.2297	2.88383	1.53215	1.92522	1.39967	2.40809	1.70388	1.57135	1.67931	1.93082	1.54975	1.81786	1.74813	2.99654	1.48398	1.97493	1.60293	2.84212	2.67663	1.70983	2.31702	2.18312	3.30498	1.18191	2.04861	2.03262	2.26224	1.80988	2.4757	1.61733	2.26042	2.05674	1.92597	2.34391	1.7045	1.75895	1.98724	1.87037	1.26252	4.73652	1.97282	2.3841	1.5326
ARHGEF35	7.51567	8.34633	7.21832	8.20866	5.56719	8.35456	8.39113	8.83797	7.41797	7.87825	8.05274	6.85859	8.554	8.61236	7.58381	8.29792	7.31875	6.70625	8.45614	8.30748	6.28997	8.12022	9.2239	8.58496	7.71671	8.88905	9.05178	8.70001	9.12338	10.2298	8.25309	5.81279	8.4741	9.56235	7.77307	8.29613	8.84205	7.77693	8.71369	7.19299	8.50936	7.17753	8.65452	10.0461	8.83519	8.47473	6.75411	8.03813	5.40688
ARHGEF37	4.00575	3.38495	4.05884	3.86065	3.84485	4.45017	4.19406	4.02717	4.30251	4.72627	3.52371	3.82185	3.10362	3.59883	3.47496	3.17419	4.00467	3.50042	4.40318	4.20882	4.53918	3.67737	4.25833	3.56844	3.66339	3.80214	3.10741	3.6358	2.96923	4.6758	3.55023	3.91121	3.49562	3.20538	3.94875	3.48442	4.33935	3.37007	3.00502	3.90961	3.36919	3.6376	3.44182	2.94745	3.61886	4.45388	3.87391	3.24804	3.42342
ARHGEF38	1.65294	1.82652	1.84197	1.63746	2.05152	1.63756	2.06471	1.88645	1.51265	1.71645	1.92896	1.5566	1.64584	1.74484	1.75382	2.01263	1.69479	1.84635	1.97068	1.49043	1.92542	1.49103	1.63064	1.8479	1.76615	1.50018	1.61678	1.63146	1.47272	1.76812	1.71586	1.85643	1.81135	1.72162	1.57049	1.70279	1.85503	1.4866	1.58848	1.4904	1.62938	1.69921	1.74601	1.73951	1.59327	1.78529	1.59615	1.60391	2.19216
ARHGEF4	4.77177	4.08761	4.38493	4.28664	4.93306	4.45192	4.20766	4.18426	4.23067	4.35187	3.93312	4.05098	4.15848	4.575	4.34468	4.48502	4.65524	4.358	4.45538	3.90041	4.65299	4.0659	3.91102	4.0938	4.4561	3.78677	4.23596	4.16712	4.27736	4.27102	3.92556	4.23448	4.28457	4.27102	3.82781	4.32727	4.38724	3.94802	4.04228	3.90997	4.05193	4.11011	4.16939	3.95462	4.02123	4.53908	4.45047	4.21864	4.32139
ARHGEF40	7.08711	7.35626	7.05845	6.40497	6.00443	6.3469	5.95773	5.72232	7.23672	6.10564	6.25549	6.06866	6.01273	5.71002	5.61827	6.35712	5.99147	5.54471	5.84108	7.92768	5.5891	6.02228	5.68504	9.28279	5.98542	5.72543	6.49362	6.49037	6.6139	5.97701	5.99576	5.52529	6.44275	5.75971	6.16265	6.04634	6.64593	5.90348	5.48123	6.61918	5.17789	6.59828	6.35944	7.34408	5.41788	9.05397	6.2211	6.07924	5.70997
ARHGEF5	6.01716	6.65827	4.77663	6.51131	4.72152	7.17245	6.17168	6.26441	5.95224	5.44918	6.67858	5.90078	6.08531	6.37459	6.72019	6.04311	5.57862	4.93162	6.47507	6.6809	6.29916	5.98573	6.49921	6.76663	5.28966	6.41453	6.42913	6.78974	6.33045	7.01946	6.10875	6.67768	6.73545	6.87932	5.86415	6.09412	6.28963	6.51869	6.31467	7.0571	6.40825	5.0805	7.35418	7.54352	6.73138	5.86305	5.38846	5.92866	4.56457
ARHGEF6	5.11761	5.31069	5.01666	5.62226	8.10682	4.1808	6.45183	6.1236	5.99741	6.5506	6.42904	7.72689	6.08821	5.40438	5.17709	8.13369	5.50392	7.20282	7.31282	4.75952	5.03561	6.28531	6.29705	5.65054	5.0998	5.25612	5.85155	6.47196	5.65799	5.69945	6.39424	5.61775	6.55033	6.80987	4.89592	7.34784	5.80236	5.73959	6.5506	4.71346	5.17927	6.13496	6.32621	4.57603	6.46985	5.31185	7.53563	6.41985	7.54033
ARHGEF7	3.91063	3.97	2.95791	2.18081	3.07694	3.83882	2.48142	3.51402	3.28374	4.42952	2.56532	2.68431	3.12718	3.319	4.3422	3.26782	2.41291	2.25995	3.03147	3.51477	4.00347	3.8707	2.28963	3.13734	3.15575	3.96047	3.77397	2.63788	3.57426	3.52999	2.99032	2.95192	3.27227	2.64459	3.98653	3.97513	4.32094	3.8033	3.79237	2.81926	3.10472	3.09089	2.84399	4.67715	3.17013	2.75886	2.95534	2.90475	3.29901
ARHGEF9	6.6267	6.60972	6.86967	6.87325	5.43501	7.02368	6.26271	6.85065	6.67448	6.41188	6.23386	6.44627	5.56093	6.15824	6.4566	6.16458	6.25861	6.02064	6.8338	6.95993	5.80686	6.84846	6.26144	6.70575	6.69848	6.53752	6.37184	6.47144	6.65626	6.29026	6.73481	6.07794	6.65745	6.66796	6.46349	6.43634	6.47715	6.32777	6.36768	6.5672	5.99576	6.33755	6.00406	5.81091	6.674	7.10214	6.69341	7.01197	7.19599
ARID1A	5.2101	4.85178	5.1638	4.09351	4.77014	5.19302	5.04784	4.43967	5.0261	5.00144	4.80752	5.68628	4.35518	4.34838	4.21208	4.60629	4.08567	4.79458	4.28127	4.68334	4.84281	5.19017	4.35117	4.95931	4.66454	5.63716	4.1994	4.94525	4.42346	4.77775	4.40645	4.99799	4.58724	4.63347	4.78061	5.07686	4.82933	4.74679	4.47682	4.70906	4.78762	4.68663	5.13182	4.8313	4.78205	4.83654	4.7119	4.48277	4.49913
ARID1B	6.55518	5.14199	5.30199	4.95051	5.72439	4.92578	5.23966	5.23075	5.46415	5.50209	4.72985	5.21729	5.42601	5.96347	5.03224	5.39985	6.33385	5.25277	5.10436	5.17971	4.60121	5.0194	4.69233	5.53333	5.18159	5.27493	4.99704	5.39707	5.57944	5.01397	5.79627	5.40793	5.36806	4.89063	5.34213	5.1031	5.65447	5.55814	5.1066	5.53612	4.9046	5.20321	5.12369	5.59329	5.34746	5.46386	5.23764	5.57302	4.77248
ARID2	5.64568	5.40177	5.89959	4.76826	5.61742	4.54432	7.08098	4.86163	4.89218	4.13364	5.39958	5.14053	5.05111	4.98916	5.14757	4.88727	5.9104	5.25042	4.60481	5.13281	4.78417	5.17596	4.72087	4.49115	5.72303	4.45109	4.94083	5.88557	5.28303	4.84732	4.81928	4.96751	4.86431	4.99235	5.02836	4.94674	4.86684	5.2382	5.45376	5.8875	5.11299	4.97621	4.91268	5.27336	4.33958	4.92451	5.40522	4.87941	5.02705
ARID3A	6.32241	6.37415	5.71418	5.92441	5.60745	5.68547	5.52004	5.50026	5.78467	6.27993	6.37707	5.83663	5.46231	5.9111	5.93427	5.55829	5.42794	5.51049	5.88885	6.09843	5.77897	5.92266	5.06557	5.9028	5.52416	6.22951	6.10419	6.09836	6.19463	6.2846	6.00832	5.86418	6.23104	5.64973	5.7917	6.68832	6.09578	5.90377	5.89542	6.07088	6.09936	5.81682	5.77951	5.99506	6.00005	4.94949	6.07775	6.39588	5.86275
ARID3B	5.83148	4.99164	4.43111	4.5249	5.45853	4.70522	4.75466	5.56223	4.83812	4.97779	5.3904	5.75443	4.60423	4.66054	4.74498	4.91882	5.18921	4.63841	4.38515	5.1755	4.66988	4.10914	4.90785	5.99944	4.34233	4.69498	4.39985	3.74343	4.90793	4.17221	4.01758	5.01504	5.81058	4.41039	5.24132	4.41805	5.409	3.7497	4.0577	4.53653	5.89466	4.11473	4.63735	4.83782	4.63038	3.67531	5.05168	4.6525	4.35573
ARID3C	4.081	3.89048	4.50603	4.64139	5.08654	4.20924	4.41197	3.96889	4.53636	4.4384	4.04765	4.50995	4.40679	4.23633	4.21585	4.69305	4.75387	4.82829	4.60444	4.62817	4.81239	4.25425	4.24777	4.22652	4.83861	4.0165	4.08221	4.10423	4.10881	4.15907	4.10152	4.58711	3.89176	4.1506	4.44003	4.19059	3.89876	3.79262	4.02314	4.17873	4.22434	4.22717	4.39977	4.07046	3.87732	4.2803	4.33692	4.41866	4.29238
ARID4A	6.18268	5.10224	5.12015	4.9103	5.75953	4.88461	4.74452	5.7078	5.70851	5.0583	5.80548	4.81174	5.33681	4.94887	5.03438	6.06776	6.63495	5.38217	5.03429	5.37275	4.39759	5.30344	5.11574	4.59448	4.93014	7.80071	5.72461	5.12278	6.75199	5.07443	5.51818	4.94305	5.5004	4.77713	5.37934	5.88124	4.79757	5.49688	5.72575	6.1895	5.00902	4.67532	6.38756	4.92131	5.13392	4.88127	4.46982	4.79709	4.43009
ARID4B	4.95865	4.00931	4.29447	4.24642	4.95775	4.71759	4.49401	4.34846	4.24941	4.35127	4.25228	4.73641	4.3608	4.26094	4.25195	4.52471	4.70918	4.70041	4.33693	4.45452	4.45724	4.71648	4.40014	4.27099	4.74465	4.61386	4.18954	4.52605	4.7946	4.60389	4.28907	4.38633	4.58861	4.66743	4.26302	4.50537	4.1881	4.30554	4.47091	4.10545	4.44515	4.36485	4.67775	4.532	4.28221	4.38399	4.42332	4.25499	4.27847
ARID5A	3.90568	3.85154	4.7772	4.08381	7.45438	3.72985	5.17727	6.17912	4.40103	5.57103	4.86051	4.41601	5.84312	4.92064	5.8911	4.9261	3.61381	5.89327	4.27961	3.30789	4.89329	4.4574	4.96938	5.18865	4.54423	4.84848	4.8418	5.16892	4.59217	4.2992	4.01602	4.36611	5.365	3.90204	5.15372	6.99233	5.98392	4.10953	4.09166	4.27048	5.12719	3.99837	5.13279	5.72575	4.84564	4.84213	6.15067	4.7537	5.8982
ARID5B	4.77785	5.04249	5.00279	4.68756	4.51296	5.09239	5.58191	4.78265	5.3208	4.69796	4.70902	4.52102	4.78917	4.84031	5.0636	4.53988	4.55734	5.21288	5.36716	5.94524	5.27292	4.53985	4.99942	6.28292	4.3233	5.69534	4.70898	5.32769	5.39739	5.68296	4.78238	4.56145	5.02208	4.87683	5.37015	6.03702	4.83426	4.87629	4.22863	4.40299	5.79713	5.0568	5.79908	5.26419	4.68604	4.55374	4.73589	5.10142	3.96563
ARIH1	6.83403	6.15447	5.32226	6.59296	5.10991	6.26867	6.23508	6.537	6.05405	6.26209	6.45131	6.71421	5.80046	5.9608	5.74508	5.49021	5.64636	5.61562	6.93512	5.68586	5.55872	5.18826	6.40255	5.74753	6.61078	6.50083	6.53113	6.41841	6.86354	5.7608	5.13718	5.07459	6.16998	4.99102	5.90786	5.96527	5.84404	6.28452	5.78538	6.39989	6.3834	6.20139	6.60741	6.43853	5.88946	6.74506	6.66372	6.19001	6.01062
ARIH2	6.02414	4.69602	5.11534	5.3216	5.57446	5.08805	5.29967	4.52526	4.57466	4.54061	5.67658	5.70746	4.80662	5.66976	5.7602	5.20634	5.36737	5.14986	5.04218	5.00489	4.88896	5.25001	5.53436	5.11253	5.53957	5.09394	6.26862	4.99726	5.05191	5.88327	4.88323	5.19216	4.58275	4.96168	5.02319	5.48418	5.08964	6.32947	5.49674	5.35278	5.79061	4.77442	5.16718	4.81315	5.97535	5.45647	5.42787	4.72265	5.14242
ARL1	6.12487	6.85453	5.36896	5.71763	3.82416	5.57304	6.11287	5.92885	5.89874	4.85007	6.52294	5.64323	4.32956	5.92902	5.09077	5.4335	6.28476	5.17238	6.148	6.57529	4.67547	5.45596	4.93874	6.27462	4.6442	6.28387	5.68194	5.45539	5.9062	5.86683	6.19935	5.03285	6.83447	7.28975	5.91441	5.78439	5.86446	7.17877	6.81197	6.30774	6.06703	5.94452	5.63545	6.05831	5.49546	5.19564	4.73107	6.43717	5.08504
ARL10	4.7199	4.32905	4.76772	4.2492	4.35513	4.61684	4.08608	4.34517	4.19862	4.02823	5.28875	5.5053	4.46458	4.20111	4.66255	4.2947	4.40235	4.57448	4.09649	5.08247	4.79851	4.04042	3.81522	4.57113	4.57764	4.84738	4.99573	4.06691	4.05078	4.52544	4.86198	4.83444	5.27024	4.61746	4.51539	4.60259	4.17424	4.4046	4.27369	4.69001	4.58184	4.51025	4.75743	4.72663	4.16191	4.93656	4.24172	4.75831	4.35492
ARL11	3.16396	4.29604	4.12115	3.96415	6.45805	2.96413	4.30511	4.36913	3.90464	4.62405	4.34135	6.21276	6.0136	3.73128	4.55109	3.96051	3.64123	5.21902	5.21931	3.86266	4.08697	5.39084	3.45937	4.38719	4.377	4.24705	4.55304	5.11067	5.26329	3.71862	3.64778	4.76288	4.69418	3.94737	4.41932	4.77593	5.01979	4.14417	2.93889	3.53196	3.91782	4.66613	4.22555	3.40517	4.58858	4.4561	6.12515	6.97776	6.78283
ARL13A	1.56044	1.43325	1.66807	2.13907	1.73976	2.54784	1.74367	1.86463	2.38874	1.6958	2.1087	1.95027	1.74705	1.78861	1.61581	1.90173	1.96669	2.23057	1.86834	2.12636	2.45894	1.59871	1.67209	2.23669	1.5276	1.90642	1.91842	2.49566	1.87279	1.87279	1.52668	1.71102	1.40981	1.68954	2.21001	1.8281	2.6903	1.44104	1.97029	1.61192	2.10564	1.49052	1.53735	1.61125	1.57871	2.02324	2.21804	1.90074	2.55936
ARL13B	2.80174	2.50333	2.69662	2.69605	3.13455	3.35986	2.97144	2.57514	2.60416	2.54086	2.52375	2.70602	2.59328	2.73632	2.69661	3.36179	3.50939	3.12685	2.56685	2.50176	3.0038	2.31243	2.53599	2.75257	2.8966	3.08142	2.48102	2.61319	2.54414	2.45802	3.04453	2.91636	2.68099	2.626	3.0421	2.80505	3.08472	2.39097	2.86323	2.28048	2.55337	2.96566	2.54364	3.04577	3.36179	2.68909	3.03116	2.64914	2.91186
ARL14	3.04806	2.71811	2.63832	2.95802	3.34462	2.50597	3.19077	2.83446	2.7229	2.82086	2.94431	2.76137	2.92861	2.85848	2.71955	2.92884	2.74968	2.74153	2.69067	2.73386	2.7395	2.91881	3.27596	2.91322	3.00923	2.74996	2.617	2.58409	2.83539	2.50543	2.68892	2.98646	2.75981	2.78438	2.40676	2.81236	3.37701	2.70589	2.69301	2.70251	2.99228	2.96598	2.71779	2.6475	2.74662	3.10585	2.48041	2.70336	3.46977
ARL15	5.24271	3.73645	5.04211	4.88209	4.20487	4.68888	4.52933	4.57114	4.17154	4.98086	4.41068	4.34816	4.62963	4.64095	5.00381	4.78077	4.91289	4.21052	4.95191	4.00423	4.46612	5.51443	4.42009	4.24873	4.29249	4.5517	4.85945	4.88104	4.40676	4.42355	4.46103	4.64809	4.70329	4.80683	3.88153	4.72039	4.27532	3.91529	5.05747	4.8762	4.05107	4.71484	4.51812	4.08728	4.40145	5.01882	4.83122	4.59863	5.73218
ARL16	2.01952	1.50303	1.65734	1.89698	2.39948	1.88236	1.98833	1.59185	1.72262	1.85529	1.6315	1.93874	1.79446	1.70058	1.4575	2.19187	2.15816	1.73443	2.00484	1.42662	2.58787	1.518	1.75742	1.72008	1.87308	1.59779	1.51554	1.72622	2.01976	1.54092	1.67544	2.13568	1.80848	1.65282	1.69127	1.73478	1.96696	1.56727	1.94303	1.79631	2.17947	1.88236	2.00924	1.50007	1.72498	1.66067	1.83444	1.87127	1.82553
ARL17A	6.05426	5.77834	6.13943	6.01298	6.28096	6.91522	5.74568	6.273	6.30429	5.70904	5.58148	6.1945	5.87408	6.38345	6.10621	6.08951	5.93455	6.07097	5.69035	5.62122	6.75055	5.76948	5.53226	5.74231	6.1904	5.95425	5.19046	6.14234	5.41617	5.96706	5.69265	5.70221	5.82972	5.70283	6.06777	6.50737	5.5087	6.17588	5.4084	6.98864	5.35665	5.85845	5.21744	5.33305	5.82294	5.89472	5.85149	5.87989	5.84524
ARL17B	9.01628	8.91677	9.12833	8.35877	8.91212	9.39212	8.85769	8.98634	9.25352	8.75893	8.2987	9.1286	9.02163	9.2659	8.97934	9.76658	8.29579	9.11277	8.70096	8.19726	8.99544	8.39865	8.69952	8.82681	9.31509	8.71481	8.62853	8.65044	8.65163	8.26325	8.62735	8.51845	8.94898	8.18694	9.25926	9.4163	8.83625	8.86521	8.14059	9.88033	7.92837	9.28497	8.85832	8.34979	8.6155	9.53073	7.95598	9.20033	8.50792
ARL2	9.5075	9.85626	9.1787	9.42818	9.27837	9.68215	9.36557	9.11903	9.24932	9.70628	9.25004	9.50386	9.59366	9.32733	9.43409	9.1327	9.62619	9.56917	9.22009	9.87513	9.41519	9.41215	9.06201	10.113	9.46829	9.73341	9.03268	9.57191	9.21721	9.50674	9.54607	9.09139	9.6895	9.40432	9.13573	9.37229	9.29667	9.91051	9.46624	9.40518	9.43029	9.42194	9.1858	9.16087	9.179	9.22133	9.78895	9.28814	9.08108
ARL2BP	7.36226	8.1631	7.59795	7.22227	6.34552	7.32466	7.23369	7.26934	7.83762	7.748	7.33978	6.96199	7.04918	7.40362	7.70351	7.52855	7.03962	7.70441	6.56352	8.01327	7.69496	7.6673	7.71482	7.67462	7.20282	7.75682	7.69565	7.93723	7.80866	8.26283	8.15361	7.21834	7.93292	7.56982	7.59229	7.93574	7.62073	7.90239	7.66403	7.92181	7.40209	7.52511	7.93001	7.88384	7.97002	7.63658	7.40958	7.788	7.48489
ARL3	6.59392	5.78013	6.13103	6.42555	6.45658	6.32344	6.31367	5.97558	6.04875	6.17501	6.09529	6.21658	5.78981	6.25188	5.99542	6.61509	6.45943	6.13367	6.19536	6.20668	6.76953	6.32329	5.98463	6.0685	6.91576	5.93738	5.7126	6.05062	5.82628	5.5877	5.75255	6.44763	6.01146	5.97828	6.22384	6.10558	6.49596	5.38492	6.06277	6.0976	6.29605	6.26517	6.18838	5.74126	5.99185	6.29314	6.25022	6.04821	6.26091
ARL4A	6.82971	6.50467	7.91016	6.84796	5.90346	6.53859	5.09654	5.84275	6.19042	6.20355	6.35686	5.61807	5.94091	5.87687	6.65689	7.19826	5.63937	6.8491	4.19718	7.15603	4.78292	5.04161	6.60745	5.94502	6.14458	5.19391	6.50007	6.91609	6.68729	4.58314	4.8681	6.15951	5.57897	5.99053	7.24679	5.97557	5.72073	6.02227	7.89058	6.97973	4.83574	6.52126	6.51697	6.38138	6.34501	7.09086	6.78512	6.16664	6.56136
ARL4C	7.56457	9.34061	7.46846	8.13088	7.12349	7.58966	7.3775	8.08879	8.26907	8.51547	7.29055	7.11998	7.62009	7.92561	7.94529	8.2465	6.9136	7.35774	7.06122	8.07659	7.31989	7.65646	7.40362	7.88252	7.76714	9.3624	7.10141	7.65817	7.98538	7.75244	6.99204	7.76966	8.51152	9.13183	9.19954	8.06308	7.62289	8.1327	7.92367	7.78882	8.54999	7.5985	7.97117	8.83761	8.53452	7.60582	7.41812	7.80952	7.30911
ARL4D	3.66404	5.04253	5.02726	4.52777	5.15288	4.64545	4.69581	4.71708	5.47947	4.18775	5.03842	4.36127	4.80917	4.70632	4.83349	4.59457	4.5495	5.02604	4.88031	4.69178	4.59628	5.06142	4.92447	4.14895	5.03805	5.14606	4.5024	5.46927	4.65463	5.43568	4.50693	5.10182	4.92859	4.96935	4.8015	4.12369	4.07571	4.95609	5.23339	4.17571	4.44209	4.89633	4.29943	4.21007	4.81527	4.28572	4.3452	4.65982	4.56177
ARL5A	6.81258	7.02401	5.56019	6.6273	5.48255	5.88431	5.58207	6.05204	6.25316	6.32639	6.43497	5.77134	6.51056	6.43668	5.6727	6.41588	6.00878	5.641	5.34813	6.66648	4.56429	6.48256	6.1643	5.80646	5.43775	6.31949	6.87859	6.41324	6.75427	6.0322	6.3499	5.43642	6.57714	7.24503	6.10597	6.83391	6.2677	6.6547	8.17313	6.67108	4.9511	6.8541	6.30587	6.30854	6.27539	5.13652	5.9013	6.00412	6.16094
ARL5B	7.31238	7.23341	4.88053	6.21025	5.67156	6.20995	5.27837	6.5067	6.3288	5.54211	6.42374	5.56114	6.1082	5.74738	6.65984	7.06479	6.3189	6.27325	5.37096	7.01925	4.69625	5.91549	6.07569	7.30366	6.04263	5.28957	5.27112	7.22278	7.15585	6.2412	6.20379	5.65368	6.68043	7.56447	5.7527	6.76427	5.9366	6.23558	5.68351	7.06533	5.61236	6.58553	6.66739	7.22257	6.27127	6.6463	5.35404	6.17127	5.56254
ARL5C	4.83983	4.57616	4.77923	4.9411	5.52342	4.59267	4.93356	4.95599	5.02802	5.06129	4.97811	4.88661	4.86117	4.86895	4.80119	5.03958	5.26026	5.33331	4.96883	4.79908	5.43572	4.73617	4.7652	4.76262	4.94148	4.64673	4.70387	4.37161	4.42781	4.61702	4.59681	4.92494	4.7208	5.13557	4.76065	4.78622	4.47875	4.50495	4.88405	4.70202	4.64699	4.99335	4.9689	4.7463	4.8451	4.70625	5.00637	4.85347	4.80298
ARL6	2.90583	2.96714	3.21849	2.72124	2.71628	2.91211	3.67546	3.03918	3.52673	2.78479	2.84989	3.16195	3.30161	2.97912	2.44844	3.19852	3.67225	2.81717	2.69602	3.03547	2.81856	2.80936	2.50061	4.16904	2.47214	2.54527	2.83615	2.56212	2.74697	2.76213	2.83766	3.12601	2.64427	3.23231	4.80954	2.25884	2.63569	3.30214	4.34642	3.68718	3.00886	3.12052	2.97797	3.52974	2.78908	2.94634	2.8672	3.35787	2.86486
ARL6IP1	8.25641	7.47406	5.78704	7.28613	6.36006	5.83025	5.98074	7.7443	6.6038	6.88152	7.78917	5.90003	6.01016	6.63588	7.80043	7.21435	8.06034	6.50284	7.40602	6.42021	6.81756	6.79634	6.36517	6.66917	5.85672	7.47406	7.40092	6.31541	7.37996	6.89557	7.38779	6.76259	7.31344	7.39702	6.37333	7.5774	6.29718	7.90144	8.59046	7.86008	6.92765	6.85022	7.09086	6.51173	7.29757	6.73843	6.59515	6.32904	6.62354
ARL6IP4	7.30703	7.39272	7.61376	7.58474	7.17386	7.45509	7.30598	6.94363	7.37779	8.18856	7.97558	7.3334	7.07078	7.49151	7.02131	6.96959	7.37115	6.95012	6.90845	7.81708	8.23537	7.12778	6.90234	7.5019	7.21382	7.68537	7.86251	8.04471	7.37857	7.29105	7.4595	8.49668	7.69644	7.20362	7.66695	7.35483	7.56082	7.74219	7.58818	7.56785	7.7772	7.79429	7.10377	6.7439	7.47523	6.8842	7.32438	7.59629	7.58019
ARL6IP5	9.46425	9.21556	9.65029	8.89993	9.97352	9.10144	8.96507	9.78325	9.72203	9.46432	9.04231	9.82233	9.49083	9.54183	9.76941	10.4647	7.43154	9.96461	10.2562	7.85252	7.12751	9.94047	10.2754	9.69391	7.89776	9.56619	9.80471	9.89076	10.2226	9.31631	8.81477	9.2483	9.44462	9.95368	9.82642	10.613	9.44497	9.6964	9.95335	8.89224	8.51996	10.0161	9.79005	9.35093	9.88696	9.76189	9.96555	8.88772	10.3318
ARL6IP6	6.43631	6.39692	5.66011	5.75945	5.17376	5.47677	5.65861	5.60798	5.69652	5.5138	5.72056	4.88884	5.73184	5.48288	5.41633	5.89763	6.24389	5.53666	5.90959	5.44013	6.27812	5.40151	5.89051	5.63482	5.77816	5.77918	5.48728	5.37964	5.76327	5.79232	5.36855	5.70936	5.97135	7.3229	4.73801	5.45881	6.50553	5.2511	7.12648	6.43187	5.37964	5.56164	5.56204	5.25298	5.03472	5.73516	5.50928	5.40697	5.69076
[truncated: 19,151 more rows]
[truncated: 198 more columns]
