# Supplementary material for: Multiomic Characterization of High-Grade Serous Ovarian Carcinoma Enables High-Resolution Patient Stratification
Source: Clin Cancer Res. 2022 Jun 13;28(16):3546–56. doi: 10.1158/1078-0432.CCR-22-0368 (PMC9662902; doi:10.1158/1078-0432.CCR-22-0368)
Supplement: Supplementary Data [file ccr-22-0368_supplementary_data_suppsd3.zip › set2.normxp.csv]

	HGSOC_248	HGSOC_249	HGSOC_250	HGSOC_251	HGSOC_252	HGSOC_253	HGSOC_254	HGSOC_255	HGSOC_256	HGSOC_257	HGSOC_258	HGSOC_259	HGSOC_260	HGSOC_261	HGSOC_262	HGSOC_263	HGSOC_264	HGSOC_265	HGSOC_266	HGSOC_267	HGSOC_268	HGSOC_269	HGSOC_270	HGSOC_271	HGSOC_272	HGSOC_273	HGSOC_274	HGSOC_275	HGSOC_276	HGSOC_277	HGSOC_278	HGSOC_279	HGSOC_280	HGSOC_281	HGSOC_282	HGSOC_283	HGSOC_284	HGSOC_285	HGSOC_286	HGSOC_287	HGSOC_288	HGSOC_289	HGSOC_290	HGSOC_291	HGSOC_292	HGSOC_293	HGSOC_294	HGSOC_295	HGSOC_296
A1BG	3.7948	3.56545	3.3477	3.9042	3.66675	3.69185	3.2107	3.5596	3.46115	3.42375	4.1876	4.34135	3.7983	3.7236	4.23125	3.6668	3.4522	3.75605	3.64825	3.80685	3.31395	3.5775	3.58765	3.4719	3.8159	3.8555	3.5445	3.46115	3.4719	3.52215	3.48275	3.7608	3.65165	3.4313	3.5957	3.7812	3.7698	3.5695	3.45045	3.5545	3.3834	3.8402	3.8714	4.17555	4.0215	3.63845	3.4828	3.74265	3.9598
A1CF	3.0724	2.9651	3.061	2.921	2.88	2.8984	3.1178	2.4566	2.5012	2.88	3.7208	3.3132	3.3634	3.3494	2.9388	2.9319	3.3898	2.4782	2.4562	3.2436	3.1048	2.737	3.0656	2.9401	3.3119	3.622	3.1805	3.1075	3.0148	2.7988	8.3539	2.9512	3.2239	2.8665	3.1645	3.3695	2.9064	2.9315	2.6812	2.2778	2.8714	2.6899	2.9755	2.9882	2.6899	2.9811	3.0848	3.3511	3.4413
A2LD1	4.167	4.0221	4.1891	4.7719	4.3302	4.2389	4.0941	4.3097	3.7876	4.0548	4.1146	4.6932	3.8985	4.3268	3.555	3.7936	4.4619	4.4966	3.8268	3.5746	4.1301	2.8829	4.5011	3.8302	4.349	3.8299	4.3791	3.7178	4.4385	3.8167	3.3182	3.9275	3.8253	3.1423	3.6416	4.2126	4.1365	3.7694	4.2237	3.3564	4.3005	4.0875	3.6956	4.1146	4.2597	3.6333	3.7301	4.671	3.716
A2M	6.8811	8.0138	4.4958	6.4735	6.5847	6.1566	5.3561	7.0877	6.6872	7.7416	5.4681	6.2862	4.9142	6.168	5.8404	7.2759	5.7063	6.7691	7.0234	5.6994	6.1452	5.507	4.8544	4.8731	6.2012	5.7182	5.4489	5.4462	6.1195	5.8833	7.2175	8.2281	5.3895	6.5688	4.3524	5.4766	5.9229	6.491	6.8254	6.8193	8.601	7.4222	5.3984	5.5982	5.2693	6.4336	5.9645	5.9202	5.0956
A2ML1	3.1317	2.591	4.3917	2.2877	3.5199	3.1105	2.984	3.5759	2.3906	2.1385	4.53	3.049	2.7701	3.0928	2.8326	7.0831	3.9287	5.9839	4.0375	1.958	2.5159	2.9895	2.3297	6.7756	3.4161	5.6467	2.6158	3.9618	2.5039	8.1784	2.1098	4.5468	8.1853	2.5984	2.9718	3.8673	2.8787	2.9396	4.2226	3.232	2.4317	6.0118	2.8115	2.6045	2.6036	2.3473	2.85	3.548	8.329
A3GALT2	5.8318	5.8441	6.0608	5.9238	6.1151	6.0474	5.6529	6.0924	5.656	5.6822	6.5847	6.3432	5.7921	6.0366	6.2939	6.2152	5.8012	5.8599	5.7009	5.5388	5.8188	6.0484	5.568	6.1655	5.9909	6.3004	6.5015	5.9972	6.0264	5.8186	5.7069	5.8561	6.1854	5.8905	6.1639	6.0223	6.2639	6.0497	5.9836	5.6264	5.6757	5.6645	6.0788	6.3388	6.4545	6.064	6.07	5.7486	6.407
A4GALT	6.7627	6.8142	6.8979	6.7125	6.4841	6.8301	6.8936	6.8956	7.175	6.7259	7.4928	7.2975	7.2356	6.795	6.76	6.6893	6.9314	6.7353	6.7254	7.2972	6.6978	6.9643	7.4277	7.1892	7.1886	7.426	7.4146	7.3594	7.1788	6.7641	6.8885	6.7125	6.9889	7.0142	7.7358	7.0168	6.4896	7.0686	6.4991	6.666	7.0372	6.8579	7.1794	7.3094	7.3243	6.9436	7.098	7.2324	7.4969
A4GNT	1.423	1.2455	1.4302	1.3739	1.2962	1.2544	1.2544	1.264	1.0542	1.0957	1.7683	1.6688	1.4867	1.5286	1.5659	1.3843	1.5825	1.6858	1.2951	1.7816	1.2075	1.3327	1.5168	1.4551	1.7301	1.6043	1.3946	1.942	1.4195	1.3814	1.3767	1.2774	1.2597	1.253	1.6241	1.6708	1.5518	1.1759	1.3886	1.4067	1.3988	1.3539	1.3296	1.4589	1.484	1.3287	1.6649	1.249	1.6043
AAAS	5.1399	6.1158	5.536	5.6955	5.7323	6.105	5.501	5.7464	5.1916	5.9228	5.0903	5.3731	5.8825	5.7029	6.2043	5.6743	6.1065	6.243	6.6189	6.091	6.1261	6.1383	5.4688	5.7887	5.6385	5.2774	5.6947	4.9442	5.9491	5.6729	5.7858	5.6808	5.4155	5.6584	5.3435	5.7358	5.4426	5.2384	5.9882	5.2774	5.637	6.4211	5.6951	5.646	6.6189	5.6442	6.0467	5.5876	5.474
AACS	5.4748	6.8913	7.0898	7.1172	5.63365	6.8766	7.8291	6.5269	7.13455	7.3151	4.9497	5.47385	6.2758	5.46515	6.89045	7.2929	6.87975	8.00165	6.95195	6.14235	7.25785	4.8017	5.48955	6.2702	5.5398	4.36575	5.1333	5.05375	6.4566	6.8316	7.1703	6.64695	7.1586	7.3176	5.34705	6.36015	6.0848	5.67905	6.91075	7.4687	7.18435	7.94405	5.82415	5.59165	6.4554	6.0777	6.4927	5.7886	5.83705
AACSL	2.3604	1.9404	2.4143	2.0562	2.422	2.198	2.3885	1.6977	1.8922	1.9764	2.4195	2.7925	2.2261	1.9297	2.209	2.6282	2.5125	1.9954	2.1828	1.7512	2.368	1.9466	2.3318	4.2342	2.3088	2.3976	2.4043	2.8529	2.1152	1.8068	2.0823	1.9677	2.4097	2.0444	2.8416	2.5961	2.3514	2.0591	1.9448	1.7411	2.2077	2.1352	2.0956	2.6458	2.0716	2.8663	2.7596	2.051	2.2193
AADAC	1.61285	4.1837	1.29165	1.5827	1.69965	1.5045	2.8	1.26965	4.3452	1.8788	1.314	1.268	3.0558	1.10815	1.0206	1.75445	3.3943	3.2911	2.6667	1.40865	1.85935	1.3548	1.1419	2.20675	0.99845	1.72185	1.42115	1.2622	1.40715	2.283	2.8931	1.88825	3.68925	1.04765	1.37495	1.4575	1.7724	2.8282	3.3534	0.97585	1.17985	1.0931	4.5977	1.7385	1.24115	1.27235	1.37535	1.28525	1.46575
AADACL2	1.052	1.3795	1.3529	0.8962	3.0218	1.3274	1.4319	1.2562	2.1771	1.4722	1.199	1.4972	1.0189	1.3023	1.15	1.4319	1.2715	1.263	1.2788	1.3391	0.9803	1.554	1.3863	1.3702	1.3087	1.1646	1.4036	1.3023	1.0504	1.6816	0.9489	1.0454	1.1292	1.2895	1.3147	1.3265	1.1753	1.0333	1.5527	0.9966	1.1045	1.1461	1.7179	2.5183	1.3417	1.0836	0.9074	1.3789	4.9193
AADACL3	0.9474	0.9304	1.133	0.9373	0.9109	0.9436	1.0485	1.0872	1.1223	1.1314	1.1845	0.8636	0.9893	1.1355	1.0444	1.1534	0.9493	1.1196	0.822	0.8837	0.8536	0.9921	1.2691	0.9202	1.1753	1.2866	0.8688	0.8567	1.0412	0.9914	1.2445	0.8175	1.245	0.9553	1.3652	0.8892	0.8676	0.9734	1.1596	1.0554	0.8161	0.8271	1.3327	1.5237	1.2265	0.9008	1.1349	0.9008	1.2737
AADACL4	1.4372	1.4176	1.4396	1.2932	1.9688	1.6793	1.2114	1.4604	1.4004	1.2932	1.9635	1.951	1.6745	1.6438	1.5376	1.1671	1.4028	1.6406	1.2323	1.5953	1.31	3.3314	1.3743	1.7079	1.3866	1.968	2.0712	1.9417	1.7007	1.2761	1.2568	1.1508	1.6433	1.3762	1.6433	1.4253	1.4193	1.6904	1.2422	1.3358	1.333	1.4767	1.8736	2.4031	1.4436	1.223	1.7715	1.5452	1.3813
AADAT	1.4015	1.9219	3.03205	2.2692	1.3921	2.85775	2.46295	2.85265	1.81145	2.5156	2.32165	2.22375	1.43075	1.3724	1.8676	1.72325	2.0231	1.61465	1.14935	3.08485	1.5631	3.14835	3.27605	1.4264	1.8752	2.2054	2.246	1.63875	2.3077	2.0006	1.7982	2.03425	1.7576	1.79425	1.52675	2.27925	2.43635	3.06325	2.75485	3.22775	1.41755	4.0024	1.80575	1.4453	1.6447	2.93145	2.0215	1.815	2.0787
AAGAB	4.3465	4.7773	4.6873	5.7511	4.7817	5.2646	4.3923	4.5386	4.6348	4.4058	4.8612	4.9776	5.2032	4.5596	4.356	6.31	4.3651	4.5759	3.4128	3.5332	5.1007	4.2956	4.3136	4.4691	4.3959	4.5365	4.1746	4.7967	4.1113	5.935	4.0567	4.1924	4.3822	4.2886	5.8892	5.2548	3.9069	4.2302	4.3125	4.4467	4.8356	5.0663	4.5585	4.2042	9.4356	4.6243	4.0277	4.9804	4.176
AAK1	3.4451	4.095	3.1988	3.8799	3.1314	4.0887	3.3905	4.0925	3.9635	3.9294	4.0035	3.4327	3.456	2.8232	3.4538	3.7639	3.9574	4.2289	3.4628	3.4249	3.921	2.878	4.3166	2.5207	3.6692	3.9868	4.176	3.8286	3.3569	2.5786	3.1638	3.849	3.8494	2.7495	3.4177	3.5607	3.8241	3.3614	4.0027	2.9013	4.6525	3.127	3.6021	3.5766	3.3528	3.1593	3.5884	3.1002	3.5069
AAMP	8.0561	8.47655	8.0241	8.16675	8.81785	7.9268	8.16675	8.11215	8.64135	8.1119	8.14725	8.25865	7.9742	9.07565	8.6444	7.93635	8.51265	8.5052	7.6536	8.1431	8.2574	7.9868	7.44055	7.62635	7.69345	7.20865	7.67055	8.4764	8.5864	8.27635	8.9279	8.5088	8.36505	9.34225	7.7288	8.382	8.6473	7.66535	7.97395	8.75335	8.4383	9.2518	7.95605	7.3221	8.1123	7.79805	7.7914	7.44705	7.666
AANAT	5.33785	5.0822	5.49945	5.2526	4.99975	5.14585	5.17915	5.06395	5.13965	4.815	5.6995	5.4011	5.28915	5.30665	5.0626	5.30665	4.9901	5.1233	5.0104	5.37595	5.03675	5.15355	5.4931	5.4046	5.4946	5.6107	4.9368	5.3303	5.2586	5.08815	4.6595	5.34145	5.12375	5.1238	5.6134	4.87645	5.33	5.41295	5.1045	5.25515	5.0226	5.07785	5.6034	5.42925	5.59395	5.30245	5.21905	5.1199	5.2749
AARS	7.3466	7.1356	7.2158	7.5206	7.2668	7.1612	7.8947	7.3198	9.0914	7.1329	7.0899	7.3183	7.46	6.1883	6.9209	7.38	7.9255	7.407	6.4209	8.0335	8.0363	7.8622	8.0004	7.7479	6.8974	6.5483	6.2914	7.3683	8.1092	7.5792	8.362	7.0377	7.5184	7.9987	7.2993	6.9214	6.7573	7.7862	8.2592	7.4199	7.6068	7.8394	7.2457	7.1869	7.4345	7.5399	6.9552	7.0831	7.4416
AARS2	3.25175	3.5724	3.81145	3.8931	3.8391	3.86335	3.93835	4.15385	3.6228	3.9833	4.2014	4.50485	3.96715	3.69935	3.94135	4.04735	4.45975	3.95315	3.96425	4.4114	3.4363	3.8342	3.93785	4.2614	3.9158	4.5397	3.68185	3.82345	3.8678	3.62115	4.4204	4.05905	3.8797	3.54735	2.9995	4.0899	4.4031	3.6443	4.48605	3.7772	3.73855	4.0017	3.73085	3.82905	4.06185	3.68335	3.9704	3.35425	4.15505
AARSD1	5.53485	6.31595	5.9244	6.0371	6.2713	6.18395	6.025	6.5441	5.9234	6.20385	5.5222	6.21055	5.65945	5.85085	6.1721	5.73675	5.8732	6.16375	6.028	6.5163	6.24285	5.9959	5.58015	6.53695	6.5441	6.51155	5.95595	5.1322	6.36155	6.05685	6.29465	5.52015	5.46985	5.8295	6.01485	6.46345	6.36365	6.58735	6.05495	5.85735	5.6684	5.96365	6.6227	5.8084	6.2588	5.84785	5.6696	5.28585	6.0957
AASDH	4.7213	5.34285	6.05185	4.81775	5.8183	5.6803	6.60755	5.37615	4.64355	5.4744	5.31735	4.3446	4.84055	5.06185	5.63855	4.76845	3.96375	6.56545	4.77775	5.53435	5.53875	4.73485	4.6947	5.5959	4.6921	4.53805	5.0285	5.1153	5.40625	5.541	4.69385	5.8653	5.3705	5.9067	4.1549	4.2626	5.58765	4.6966	6.11965	5.61065	5.8838	6.32775	4.78615	4.54415	5.44265	5.83355	4.85155	5.435	5.03145
AASDHPPT	4.2571	4.95765	4.059	5.7959	5.89485	5.2466	5.56535	6.4947	5.0464	5.56535	3.3392	3.9161	4.13485	4.0646	4.5423	5.2237	4.455	4.74755	5.032	5.15	4.4327	5.28595	5.02345	3.9772	3.9632	4.111	4.96875	4.32535	4.2028	5.1491	5.6587	4.75205	4.9736	5.12525	4.5485	4.03	4.62345	5.3753	5.18955	4.7145	5.84735	4.74115	6.2325	3.72845	5.46325	4.2257	4.93905	4.40055	3.87495
AASS	2.9552	6.2099	2.2938	4.7667	3.375	5.7571	6.6899	5.7232	6.2426	6.3515	2.193	4.3132	5.0704	4.594	2.0163	4.832	2.9682	4.7276	5.6684	6.2661	6.5007	5.2782	5.7655	5.0454	4.6163	3.4062	5.6301	6.6309	5.4086	4.8934	5.8016	6.0712	4.9997	4.1761	4.9574	6.2951	5.8728	4.2386	6.349	7.2284	5.1689	4.8649	4.6738	5.1772	5.527	6.2099	3.2052	4.5384	4.1465
AATF	7.44425	8.10715	8.4135	8.0508	7.5876	8.0178	7.41105	8.52405	7.74445	8.9144	8.1436	7.7862	7.8899	7.5099	8.6246	7.7169	8.1516	8.10185	7.7707	8.26985	8.52675	7.64845	7.30555	8.24545	7.82725	6.86265	7.9107	7.20755	6.7551	8.22785	8.6977	8.1536	7.613	8.0829	8.1145	7.718	8.16985	7.9204	8.35015	8.19355	8.19235	8.00945	8.1604	7.76335	8.1771	7.70405	7.55295	7.8414	7.0168
AATK	4.8826	4.7424	5.2496	5.1302	4.952	4.6825	4.4915	4.35	5.1151	4.8767	5.1689	5.322	5.0932	4.9426	5.2538	4.8465	4.9794	4.7148	4.7794	4.8833	4.5295	4.866	5.1765	5.1606	5.154	5.3632	5.4939	5.0312	4.6825	5.0863	4.4207	4.9287	5.3374	4.7327	5.4053	5.135	4.7675	4.8711	5.0103	4.5039	4.533	4.7041	5.3743	5.0951	5.3347	4.7629	5.2796	5.0796	5.3352
ABAT	3.94265	3.7122	3.825	3.6703	4.6907	3.9367	3.8805	4.0053	3.67975	3.50195	4.2571	3.6485	3.9397	6.14275	4.01185	3.37185	3.82165	4.35435	4.242	3.762	3.9288	4.13335	3.7736	3.99275	3.4988	3.58095	3.74535	5.359	3.92635	3.8278	5.8545	3.4032	3.618	3.6306	3.6731	4.1336	3.8343	3.93005	3.9839	5.2887	4.4638	3.6487	4.20525	3.82095	3.61445	3.6066	3.88985	3.9748	3.5698
ABCA1	3.9707	3.9746	3.3693	4.1811	3.6811	4.713	4.7041	3.6349	3.5219	4.0112	4.812	4.8167	4.2399	3.2852	4.4221	3.5063	3.6267	4.0807	3.8138	4.7423	3.7122	3.8363	3.9912	3.8463	4.6263	4.1619	4.6078	3.5358	4.0807	4.3664	4.2502	4.1282	3.4468	4.7388	3.9603	3.8537	4.4241	3.7633	3.5509	3.643	3.8446	3.6485	4.9203	4.2276	4.2177	3.9574	3.6593	3.7832	3.3386
ABCA10	2.212	2.6633	2.403	1.9819	2.3685	2.712	2.8901	2.3126	2.0982	4.0115	2.6284	1.7639	2.4738	2.4022	1.9951	2.0641	2.3748	2.24	2.6243	2.1639	2.7351	2.4144	2.6575	3.1793	2.8155	2.2811	2.7812	2.7063	2.7474	2.8598	2.9151	2.86	2.1581	1.9819	2.2559	2.3009	2.2048	2.2668	3.0395	2.6822	2.4911	2.2617	2.5794	2.3035	2.7194	2.1828	2.4519	2.9575	2.3879
ABCA11	1.8016	1.7125	1.1109	2.9907	2.1372	1.4504	2.7278	2.0706	1.7292	1.6365	0.9914	1.7353	2.0333	1.6444	0.9304	2.0808	1.4852	1.369	1.7397	1.0995	1.1826	1.6528	1.3011	1.9882	1.4525	1.7169	1.3949	2.5527	0.9737	1.0657	2.1993	1.6844	2.1649	2.2163	0.9643	1.6021	1.2895	1.9864	5.5441	3.7619	1.931	1.6582	0.9672	1.6802	0.8721	3.8127	1.1472	2.107	1.1047
ABCA11P	4.7238	4.0171	4.1782	4.1202	4.6357	4.2291	4.594	4.2108	4.5862	3.98	4.3552	4.3477	4.1729	4.6983	4.0528	4.3941	4.0729	4.2042	4.7844	5.2193	4.2639	4.2333	4.6726	4.0646	4.43	4.3973	4.2633	4.2799	4.0754	4.1245	4.8072	3.9275	4.3402	4.2108	4.1444	4.2272	4.4078	4.0128	6.6207	4.9915	4.6087	4.4971	4.4156	4.2662	3.9671	4.9626	4.3941	4.5605	4.3291
ABCA12	2.8188	2.42875	3.13105	2.1711	2.2859	2.4778	2.54125	2.5097	2.5558	2.3324	2.7849	2.58195	2.41525	2.73855	2.61505	2.6593	2.70495	2.7769	2.5076	2.562	2.88645	2.7229	2.87785	2.27715	2.8727	2.9588	2.5184	3.51565	2.30695	2.4179	2.51905	2.39345	2.614	4.35095	2.4638	2.65795	2.55425	2.99705	2.916	2.2272	2.2796	2.13755	2.5302	2.73245	2.73015	2.40195	2.3734	2.26775	3.1116
ABCA13	3.0765	1.6766	1.6235	3.2752	2.0016	1.5453	3.22	1.5089	2.1681	1.7741	1.288	1.5232	1.6703	2.414	1.5743	1.9682	2.1124	1.5788	3.5736	2.5783	1.4946	2.563	1.555	1.6314	1.852	1.4602	1.5484	3.2551	5.2991	1.9413	3.0071	1.9156	2.2906	2.8078	1.6725	1.6833	1.7052	2.2677	1.4763	1.5175	4.172	2.0808	1.7869	2.4783	2.0246	1.6803	1.6498	2.9101	2.0855
ABCA17P	3.2796	3.1118	4.1801	3.2104	2.3997	3.6686	3.1119	3.8574	3.6717	3.6169	3.158	3.8034	3.3546	3.4177	3.4975	3.5519	2.2067	4.1369	3.2796	3.3869	4.2938	3.3367	3.6106	4.1936	3.5942	3.5783	3.7567	3.3834	3.0591	3.6333	2.7895	3.1782	2.7107	3.0378	3.5649	3.588	3.9422	3.6531	3.6085	3.0052	2.7736	3.2567	3.7267	2.7345	3.5435	3.1527	2.9015	4.0715	3.538
ABCA2	9.9488	8.3217	9.7014	9.3202	8.779	10.0503	8.5492	8.701	9.3537	8.3577	8.8219	9.3826	8.3104	10.1049	8.9614	8.8043	8.8126	8.0749	9.2269	8.6572	8.7035	9.1376	9.9486	10.6472	10.1716	10.3919	9.4654	10.7337	7.9053	7.9463	9.121	9.2009	9.8305	9.3589	8.5263	10.1804	9.4485	9.8474	9.8	10.1907	9.0964	10.0994	8.242	9.5255	8.5624	10.1934	9.9554	9.5133	10.4013
ABCA3	6.2705	6.1468	6.411	6.239	5.7781	5.8224	5.7687	5.7219	5.7426	6.1563	6.7367	6.3957	6.035	6.1408	6.102	6.1622	6.1862	6.1846	6.0074	6.121	5.9023	6.0809	6.7182	6.129	5.9909	6.2799	6.2033	6.6241	6.1661	6.1947	5.8224	6.1408	6.1544	5.7221	6.5789	5.9557	6.0485	6.2783	6.0666	5.7279	5.9666	5.5051	6.0393	6.5981	6.187	5.8339	6.3942	6.0839	6.4897
ABCA4	3.08145	2.43695	3.5456	2.73735	2.45145	3.36555	2.8677	2.821	2.63805	2.9538	3.09195	3.1666	2.705	3.11145	4.3435	2.70415	2.4678	3.00895	2.0652	2.4938	2.8266	2.0859	3.1524	2.56115	2.7969	2.877	2.76015	2.5249	2.4792	2.8511	1.8295	2.73745	2.9433	3.43655	3.17195	3.10445	3.22535	2.5325	2.88175	2.3443	3.02785	2.70765	2.3892	2.24715	2.76955	2.3681	1.95715	2.86745	2.1544
ABCA5	2.0839	2.3857	2.5222	2.2009	2.5252	1.8163	2.7291	2.3816	3.6882	2.3806	2.2782	2.328	2.5009	2.1569	2.8565	2.3525	2.6603	2.6071	2.3917	2.6832	2.2887	1.9334	2.1896	2.7097	3.0969	3.248	2.7119	2.5915	2.8129	1.93	3.3511	2.7528	2.1998	3.0959	2.1254	2.0472	2.3014	3.2797	2.6073	2.871	2.6839	3.8623	2.5785	2.4703	2.7501	2.4967	2.7129	2.6951	2.2496
ABCA6	2.78485	6.0885	2.9472	2.49	2.6882	5.09305	2.68355	4.36645	2.8882	5.9333	2.63945	2.53645	2.9829	2.6536	2.2869	2.53935	2.4136	2.56895	2.9285	5.5201	5.23535	2.8545	3.31625	3.2209	6.78085	2.7822	3.5519	4.0027	4.30575	4.3389	3.7674	3.02305	2.8706	2.5551	2.7417	2.27975	2.37895	3.0237	4.61515	5.49265	3.2517	2.59085	2.8443	2.70075	3.82555	5.2868	2.6043	3.0803	4.348
ABCA7	6.1697	6.5981	5.3695	5.8417	5.9306	5.9631	5.1499	6.451	6.1867	5.45	6.3315	6.0321	6.1414	5.9713	6.9589	6.1256	5.6164	6.4645	5.684	5.2164	5.4183	5.4676	5.6185	7.0056	6.5836	6.5704	5.2143	5.5582	6.1111	6.4912	5.4018	5.622	5.4589	6.5167	5.2346	5.2345	5.6686	5.5356	5.5228	5.8044	5.7191	6.1323	5.5939	5.9254	6.184	5.6775	5.8824	6.1828	6.9908
ABCA8	3.56215	3.7689	3.937	2.90665	3.6172	3.8044	3.51985	3.67565	3.82205	4.49905	3.92195	3.4473	3.2604	3.294	3.83095	4.03545	2.9167	3.56545	3.61975	3.7939	3.7338	3.80745	4.1096	3.80755	4.9414	3.9667	3.77125	4.45605	3.1208	3.6682	3.00325	3.64765	3.1448	2.894	3.293	3.69885	3.22425	3.5045	3.6143	3.653	3.4044	3.4989	3.6757	3.35445	4.02625	3.73225	3.64345	3.5017	3.7503
ABCA9	3.77405	5.87225	4.03915	3.3823	3.90025	5.6543	5.0958	4.97025	4.45255	6.1086	3.9366	3.53365	4.84685	3.91905	5.19985	3.42275	3.1966	3.43825	4.82795	5.3428	5.6474	4.0352	4.3373	4.575	6.5903	5.1417	5.8015	6.17165	4.37985	4.4953	4.58645	4.4634	3.9119	3.56145	4.19325	4.06575	3.71795	4.2939	4.12245	4.57905	3.45255	3.8883	4.6537	3.65465	4.2879	4.97175	4.64995	4.7304	4.4989
ABCB1	1.531	1.4694	1.2926	1.1548	1.17575	1.2765	1.34925	1.26105	1.3572	1.3445	1.3757	1.38165	1.4174	1.6849	1.25645	1.279	1.1143	1.344	1.32895	1.40435	1.3008	1.4062	1.55465	1.4162	1.46085	1.7028	1.60775	1.5667	1.34	1.27795	1.2815	1.32925	1.64065	1.23235	1.6106	1.3682	1.18555	1.4919	1.40615	1.12835	1.09585	1.171	1.23245	1.3877	1.4736	1.45345	1.3917	1.50255	1.26195
ABCB10	2.6669	2.948	4.0706	2.3221	3.3531	3.7395	3.2376	3.7936	3.8515	4.0804	3.3544	2.7233	3.7762	2.5794	3.9955	3.5753	4.6075	2.6375	4.1973	3.5362	2.9121	2.5305	2.7213	3.3991	3.1838	2.5405	3.1399	2.1768	3.3726	3.8419	3.6982	3.7377	2.5798	5.1056	2.1126	2.582	3.3142	2.8873	3.028	4.665	4.8475	4.0706	2.3571	4.2113	3.5296	3.5572	2.7678	3.0123	3.1142
ABCB11	2.2441	2.0366	2.25805	1.9172	1.99945	2.2735	1.86045	2.1151	2.0734	1.80905	2.4307	2.8894	2.082	2.12605	2.0983	2.38205	2.3375	2.21495	2.0814	1.78005	1.9882	2.40435	2.45895	2.1946	2.2037	2.83295	2.26895	2.67335	2.12885	1.958	2.05105	2.0746	2.361	1.86915	3.1894	2.1305	1.98335	1.89575	2.0943	1.70595	1.67145	1.8472	2.3942	2.4245	2.26385	2.2029	2.6681	2.0912	2.37395
ABCB4	2.51985	2.73765	2.2614	2.0887	2.1703	2.56275	2.5545	2.13915	2.17175	2.1525	2.73995	2.75065	2.2505	2.8031	3.2716	2.76205	2.2736	2.364	1.95085	2.39245	2.4773	2.29325	2.4469	2.47865	2.3837	3.1063	2.68145	2.81285	2.3407	1.9481	1.9282	2.3613	2.25915	2.2946	2.55875	2.54595	2.5069	2.51645	2.19555	2.12805	2.13715	2.52995	2.842	2.86615	2.5073	3.3078	2.52625	2.48495	3.23775
ABCB5	1.6886	1.656	1.70725	1.5004	1.4761	1.5176	1.41175	1.9867	1.78995	1.4109	1.68895	1.72705	1.73195	1.73805	1.3195	1.7249	1.4242	1.92785	1.5561	1.4576	1.5763	1.76725	1.6261	1.60495	2.0138	1.8235	1.83335	1.7892	1.6745	1.63805	1.61895	1.5872	1.82715	1.5858	1.7525	1.55775	1.56705	1.78175	1.34535	1.68955	1.5635	1.59625	1.64205	1.83655	1.66125	1.6368	1.64245	1.5261	1.72655
ABCB6	5.0717	5.2257	5.6112	5.8667	5.3926	5.3532	4.9203	5.3289	5.87	6.3916	4.3173	4.9827	4.8403	5.3126	5.935	6.0496	5.088	4.6353	4.106	5.8546	5.1728	4.98	4.1547	4.6101	4.4735	4.7577	3.2761	4.9331	5.5283	5.0646	8.9143	5.1296	5.26	5.766	5.7698	4.0206	5.9516	3.2391	6.6028	7.2749	5.3334	7.5917	4.2335	4.6501	4.5439	5.5874	4.9089	4.7756	5.1862
ABCB7	2.1546	3.7438	2.6826	2.3969	2.4602	3.325	2.936	2.6819	2.5968	3.1621	2.737	2.8078	3.9071	2.9167	2.7972	2.8204	3.3609	2.8968	3.2077	2.8105	2.4739	2.7364	2.8456	2.8571	4.1592	3.0075	3.235	3.166	2.649	2.3808	2.8888	3.5533	2.4918	2.6041	3.6917	2.2252	3.175	2.6586	2.6334	3.0897	2.3634	2.7351	2.295	2.1004	2.1015	3.0405	2.4336	2.5308	3.1273
ABCB8	4.05035	3.6701	4.1386	3.94485	4.45075	4.04315	3.6251	3.6695	3.7249	3.71905	4.4732	4.73275	4.0826	4.1127	4.67775	4.16085	3.7029	4.3122	3.72135	3.92415	3.8086	3.98535	4.0952	3.98795	3.6521	4.3982	3.73065	4.1892	4.2372	4.00125	3.49405	4.03285	4.1445	3.75165	4.1489	3.91765	3.9004	4.1006	3.7546	3.87615	3.866	3.91865	3.6397	4.01115	4.07545	3.65445	4.16505	3.9028	4.67905
ABCB9	5.9573	4.6051	5.5483	5.0431	6.4408	5.88645	5.2491	4.42835	5.8872	5.5159	6.5597	5.1184	5.712	6.3074	5.31095	5.6327	4.62515	5.57695	5.47025	4.61575	4.9943	5.25465	5.0351	5.977	5.01655	6.2259	5.0973	5.3833	4.4381	5.664	4.6428	4.7642	5.36225	5.1648	5.44045	5.7866	5.4581	5.09435	5.77075	4.53685	4.67965	5.3134	5.2549	5.31535	5.52985	5.41645	6.45905	5.86985	5.64385
ABCC1	5.91835	5.75705	6.29115	6.1469	5.8623	6.0799	5.08485	7.01125	5.6882	5.68415	6.51585	6.46735	5.8326	6.31305	5.9101	6.23855	5.57935	5.7966	6.22875	6.16475	6.11065	5.53215	5.9012	6.51045	6.03645	6.03175	6.31305	6.15415	6.0655	5.53335	6.2781	6.4377	6.4976	6.3608	5.63075	6.24455	5.7511	6.6252	6.04015	6.03945	6.46785	5.88305	6.27015	6.15105	6.16925	5.66405	6.5391	5.51255	5.9317
ABCC10	5.6166	5.4687	5.8297	5.3138	5.5364	5.5354	5.2072	5.4592	5.3473	5.484	5.6993	5.8776	5.6381	5.5364	5.425	5.605	5.5305	5.3558	5.236	5.5191	5.373	5.6261	5.4484	5.7337	5.6476	5.7694	5.9004	5.8116	5.4939	5.7619	5.3988	5.2966	5.6966	5.4424	5.7556	5.8514	5.5421	5.5393	5.4067	5.2443	5.3009	5.5195	5.5725	5.6348	5.9925	5.6406	5.4308	5.1422	5.6009
ABCC11	2.0336	1.4573	2.0357	1.6898	2.9609	1.6301	1.8022	1.39	2.0989	1.486	1.6197	1.4986	2.1946	2.0808	2.6683	1.9367	2.7481	1.9995	1.9552	1.5881	1.7566	2.2195	2.2442	1.9565	1.9234	1.7427	1.9209	2.0736	1.7598	1.6274	2.8312	1.7434	1.7584	1.8638	1.7777	2.1691	2.1061	1.7861	3.4647	1.532	2.3049	1.5398	1.576	1.8995	2.1134	1.6255	1.9816	2.0989	1.7717
ABCC12	1.8491	1.2475	2.2716	1.6013	1.3948	1.6031	1.4521	1.1864	1.4521	1.5342	1.9879	2.038	1.5376	1.5246	1.3515	1.4907	1.3047	1.4068	1.5185	1.4959	1.4331	1.7759	1.6522	1.2307	1.6885	2.2409	1.4549	2.1683	1.5059	1.5339	1.2734	1.4933	1.6977	1.5185	1.6123	2.0297	1.5185	1.547	1.2364	1.4852	1.6062	1.3551	1.755	1.6764	1.7743	1.5249	1.8972	1.8057	1.7743
ABCC13	1.8381	1.2998	1.6612	1.8015	1.5525	1.5689	2.2105	1.5704	1.7877	1.419	2.1961	1.7954	1.8252	1.7747	1.8452	1.5398	1.5524	2.0857	1.4355	1.5737	1.4785	2.08	2.1247	1.8922	2.1681	2.3039	1.5342	2.5678	1.31	1.6503	1.6007	1.5978	2.234	1.3419	1.9097	1.8007	1.6644	1.6585	1.4387	1.8128	1.5517	1.4244	1.9482	1.8209	1.6315	2.0273	1.9012	1.8724	1.996
ABCC2	2.4477	2.65725	3.43325	2.34335	2.74705	1.99935	2.28735	2.46395	2.5065	2.1697	2.76895	2.7337	2.5674	2.9677	2.5067	2.08425	2.3991	2.13585	2.9343	2.384	2.6407	2.5392	2.8705	2.76835	3.02435	3.24145	2.4098	2.9284	2.5663	2.2629	7.14425	2.35065	3.5351	2.0769	2.93075	2.2806	2.51265	2.3016	2.30815	2.50595	2.03805	2.4811	2.9117	2.38065	2.50225	2.7088	2.28995	2.6027	2.4996
ABCC3	5.3334	5.3532	4.5727	5.2409	5.0749	5.438	5.2788	5.4939	5.137	5.3283	5.7005	5.4614	4.7578	5.6816	5.3286	4.9314	5.3894	5.2704	5.0854	5.2775	5.3161	5.3129	5.0123	5.436	5.7653	5.5561	5.1019	5.5971	5.3086	5.5371	5.24	5.2409	5.5273	5.7321	4.8987	5.7776	5.5214	5.2988	4.8331	5.3189	5.2261	5.291	5.6209	5.4499	4.6873	5.1904	5.4987	5.5777	5.6766
ABCC4	3.5497	2.96725	2.79555	3.09785	2.55815	2.46805	3.00815	2.43095	3.01875	3.09155	3.07965	2.80715	2.79805	3.5641	3.45695	2.09625	2.67205	2.2496	3.0209	2.96055	3.40475	2.72685	2.68375	3.1167	2.36215	2.701	2.70515	2.75675	2.31365	2.12465	2.9397	2.24745	2.6606	2.8526	4.07615	2.3262	2.11125	4.0775	2.96305	2.739	3.5781	3.4007	2.6433	2.69265	2.40185	2.5359	2.8132	2.87285	2.9579
ABCC5	2.34045	2.5999	2.69765	2.51795	2.63755	2.68905	3.17455	2.6248	2.48845	3.25015	4.11365	3.0512	2.7897	2.80305	2.62985	2.77885	2.3888	2.66095	2.4895	2.28055	2.6854	2.6786	2.65385	3.2362	2.72125	2.91935	2.41145	3.1734	2.58085	2.2729	2.99075	2.6891	2.82755	2.86075	2.93085	2.7902	2.75185	2.517	2.53155	3.00765	2.88375	3.5435	2.64555	2.7819	2.40665	2.2903	2.42265	2.8303	2.7022
ABCC6	5.2425	4.9121	4.0954	4.7269	4.5815	4.8995	5.4339	4.7583	4.0195	4.8473	5.0988	3.7576	4.0567	5.0241	4.5134	4.2646	4.8339	5.1094	4.4176	3.9746	4.6821	5.1229	5.0052	4.7886	4.9709	4.6865	4.5272	4.1085	3.1064	5.1605	8.2214	4.383	4.8424	4.7709	4.1577	5.3394	4.8592	4.9598	4.5156	4.0335	4.7037	5.7307	4.8473	4.5841	5.2662	3.6805	4.9944	4.7944	4.5578
ABCC8	2.8424	2.8529	2.9069	2.7115	2.9358	3.1801	2.8651	2.6698	2.747	2.4229	3.377	3.0836	2.6426	2.947	2.4796	2.8342	2.6946	2.4641	2.456	2.9522	2.5481	2.7867	3.2297	3.2297	2.8959	3.4388	3.4135	3.3734	2.5356	2.8019	2.5002	3.0839	3.1384	2.6318	3.6586	2.8053	2.3663	2.8211	2.2726	3.0191	2.2565	2.4329	3.4941	3.1801	2.8655	2.6178	2.607	2.9939	3.5031
ABCC9	2.2279	3.7703	2.2155	2.423	1.7566	2.3496	2.3963	2.4935	2.763	2.3812	2.2074	2.9803	5.1186	2.4306	2.0337	2.2661	2.2067	2.2902	2.128	2.432	2.5684	2.2616	2.1566	2.4025	2.9458	2.7777	2.5492	3.0796	1.8078	2.0265	2.231	2.8124	2.017	2.3717	2.3467	3.3339	2.3899	2.9038	2.6568	2.321	1.8856	2.3724	2.6742	2.6846	2.2649	2.4918	2.4912	2.3497	2.6786
ABCD1	6.4213	6.2734	6.312	6.4075	6.3001	6.3648	5.724	6.6442	6.2495	6.2063	6.4419	6.5634	6.7667	5.973	6.6172	6.4048	6.0686	6.4188	6.0703	6.3012	5.9834	6.1104	6.2885	6.5397	6.1904	6.2944	6.275	6.4436	6.2625	6.2353	6.2071	6.1329	6.334	6.4339	6.3012	6.07	6.3493	6.3545	6.437	6.0484	7.3696	6.9366	6.0609	6.9741	6.5409	6.545	6.3469	6.0706	6.797
ABCD1P2	5.22555	5.49185	5.64855	5.5252	5.51445	5.4824	5.4851	5.5441	5.31695	5.28955	6.14735	5.56115	5.80385	5.7176	5.59	5.55325	5.06265	5.3194	5.65515	5.6977	5.3575	5.8306	5.2207	5.64045	5.62615	5.87195	5.7508	5.6172	5.36585	5.6374	5.5767	5.90015	5.55025	5.67725	5.85235	5.63725	5.6217	5.6808	5.6561	5.50205	5.1915	5.4322	5.88055	5.51265	6.05765	5.4143	5.2838	5.14105	5.78505
ABCD2	1.3326	1.543	1.24	1.2872	1.2604	1.0976	1.4198	1.5317	1.1682	1.1273	1.7953	1.4198	1.5594	1.9752	1.2803	1.401	1.4988	1.4082	2.102	1.3435	1.2374	1.2856	1.1995	1.6365	1.8759	1.4889	1.6637	1.3898	1.1936	1.3685	1.446	1.3898	1.7305	1.7554	1.8779	1.9909	1.3934	1.4383	1.2851	1.4497	1.5262	1.4985	1.9308	2.047	1.3115	1.788	1.2896	1.5632	2.238
ABCD3	4.4807	4.0352	4.6088	4.3101	4.924	4.3786	4.3548	4.49395	4.5555	4.2328	3.82755	3.6317	3.9123	3.95005	4.13745	5.1605	4.6905	4.2941	4.4532	4.11635	3.88645	4.84305	4.06195	3.9795	4.04405	4.2222	4.18705	4.2485	4.1387	5.2911	5.1441	4.4118	4.55865	3.9049	4.35615	4.21575	3.6581	3.5564	4.3394	4.869	4.7952	5.368	4.40045	3.81845	3.96625	4.09395	3.9313	4.4827	4.09235
ABCD4	4.1895	4.9478	5.1329	4.8956	4.0765	4.3247	4.6553	6.0194	4.594	5.2991	3.8325	4.1858	4.8174	4.2209	5.7691	4.1679	5.0258	4.4731	4.5486	5.0028	5.0696	3.862	4.3658	4.3101	4.7243	3.968	4.0281	4.4095	3.9711	4.6062	5.1993	4.929	4.054	5.5991	3.9769	4.6813	4.8586	4.063	4.9615	5.7569	5.2766	4.3985	4.4414	4.3133	4.0233	4.5035	4.7537	3.7939	4.6009
ABCE1	3.4204	4.8992	4.071	4.2177	4.4851	4.5378	5.052	4.8954	4.753	4.6961	1.6495	2.5155	2.6711	2.5068	2.4934	3.8089	3.6729	2.2066	4.7233	2.8508	5.3985	5.5338	3.9171	2.6571	3.1156	2.1446	2.704	3.3103	3.326	2.6547	3.9409	3.6719	3.4181	3.5475	4.2768	2.921	3.5866	2.4464	3.5617	5.2736	4.7424	4.999	2.9757	2.5067	2.9001	3.2518	1.7973	2.3224	3.5453
ABCF1	5.00815	5.17275	5.39195	5.72535	5.11005	5.20465	5.16825	5.52015	5.43115	5.44345	6.0163	5.79215	6.11545	5.5118	5.08965	5.0494	5.67955	5.65755	5.59405	5.46635	4.78595	5.55565	5.2873	5.2375	5.5069	4.61985	5.29195	4.98165	5.42665	5.5109	6.11765	5.19595	5.40065	5.5084	5.7195	5.8037	5.61755	5.54155	5.3348	4.89795	5.7127	5.32965	5.65525	5.09745	5.3397	5.40985	5.84055	4.8716	5.32905
ABCF2	4.0814	4.6083	4.7097	4.167	4.6187	4.4487	4.0082	4.5386	3.837	4.308	4.6385	5.1973	4.079	3.5531	5.0814	4.76	3.581	4.7315	4.21	4.0938	4.227	4.0931	3.9942	4.6131	3.8302	4.3469	4.032	5.1075	4.774	4.5576	3.6797	3.9654	4.5633	4.4194	4.1518	4.4118	4.4756	4.7124	4.4926	4.2566	4.5037	4.0924	4.4168	4.1956	4.4828	4.1342	3.8627	3.5797	3.5582
ABCF3	5.7579	5.5572	5.62155	5.9326	5.2212	5.49995	5.53275	5.68545	5.7794	5.27305	6.03925	5.84455	5.64125	5.02935	6.1385	5.6582	5.8193	5.9373	5.27795	5.70205	5.75145	5.55925	5.0117	5.4885	5.13445	5.08135	4.77635	4.6977	5.39435	5.72765	5.2177	5.767	5.29275	5.77555	5.1989	5.7423	6.7114	5.56695	5.71065	6.1226	6.6101	5.8118	5.7195	5.0989	5.7159	5.5551	5.73855	5.08925	5.7612
ABCG1	5.1281	5.3073	4.0472	5.2261	5.12355	4.7477	4.81245	5.5475	4.76725	4.9229	4.20795	4.6065	5.05655	4.429	6.319	6.85985	4.01095	5.7016	4.55515	5.5377	4.7617	4.7314	4.00795	5.43365	4.57195	4.8353	4.5365	4.38775	5.98635	5.2716	3.39075	4.29	5.24495	6.41285	4.1104	4.01165	4.86915	4.69445	4.01885	4.4303	5.0869	6.3384	4.34205	4.4682	4.0497	4.33685	4.13265	4.88345	4.99565
ABCG2	4.8101	4.93385	2.73705	4.07215	4.9837	4.17975	4.69325	3.759	4.91355	5.7896	3.413	3.77395	4.35025	3.9726	2.8983	3.81155	4.19385	4.1804	4.89215	3.5481	5.12575	4.0505	5.1674	3.78545	5.8941	3.35915	4.21195	6.14365	4.12	4.6498	3.85675	3.76065	5.30365	5.38355	4.30365	4.2016	5.70065	3.75715	4.79995	3.5693	3.6378	4.29635	4.2172	4.84905	5.7453	4.34065	3.70685	3.4908	4.2482
ABCG4	4.9959	4.1674	3.9414	5.6589	5.1934	3.4768	4.3969	4.8176	4.8931	5.2104	4.1534	4.8328	4.3943	4.2622	4.4693	4.357	3.5501	4.8038	4.8208	4.567	3.6712	5.3571	5.3858	3.8763	4.7209	5.6041	4.7217	5.689	4.0549	4.4366	3.5378	3.38	5.5196	3.8037	4.4757	4.2905	4.5223	4.2529	4.7071	3.8226	4.9108	4.4821	5.1089	4.7053	3.5958	4.2001	4.7596	4.5932	4.4587
ABCG5	2.4444	2.4703	2.0641	2.0881	2.3125	1.7918	1.9304	2.273	1.9712	2.2703	2.1	2.3472	1.7285	2.3076	1.906	1.9605	2.3811	2.1409	2.8693	2.0831	2.107	2.1901	2.2028	2.508	2.3227	2.3751	2.3451	2.6019	1.9037	2.0706	1.8047	2.2197	2.5737	2.2444	2.26	2.5319	2.1498	2.0539	2.5091	2.1356	2.0125	2.6704	2.4236	1.9936	2.1896	2.1988	2.0521	2.1735	2.0319
ABCG8	2.8312	2.3939	3.0275	2.60515	2.4307	2.5807	2.2849	2.3812	2.432	2.31525	2.9082	2.82465	2.80035	2.4576	3.19115	2.532	2.5879	3.12085	2.4591	2.3796	2.56525	2.657	2.7735	2.517	2.44665	2.6408	2.34575	2.73525	2.536	2.5838	3.0635	2.5906	3.10785	2.42295	2.72745	2.7865	2.8456	2.609	2.18775	2.2534	2.45075	2.5598	3.13	2.7968	3.2227	2.5155	2.9722	2.9008	2.7741
ABHD1	4.1388	4.9034	5.1456	4.6492	4.2865	4.1195	6.5058	4.9051	3.9457	4.2391	5.6652	4.4756	4.4297	5.2856	4.6266	4.8595	5.5415	5.6282	4.5045	4.3813	4.1171	4.1799	4.1947	4.8486	4.8383	5.1425	4.5722	5.6227	4.7154	4.3544	5.1762	4.7937	5.0244	4.754	4.6796	4.8486	4.7226	4.7053	5.8721	5.1749	4.4597	4.6181	4.4173	4.9204	4.3265	4.0941	4.4301	5.3285	4.9478
ABHD10	6.2901	7.0864	6.8599	6.4471	5.9864	7.2407	6.8354	5.9705	6.407	6.5495	6.4338	6.2293	5.9601	6.4708	6.7552	7.1843	6.3027	6.5851	6.1554	6.5153	6.1132	5.988	7.0154	6.553	6.1757	7.4579	6.6684	6.8782	6.2994	5.8289	6.7856	6.266	6.8036	6.1247	6.2147	6.352	6.5715	6.0431	6.2482	6.6641	5.9923	7.2809	6.1785	6.9832	5.8006	6.7868	6.4376	6.7364	6.3317
ABHD11	6.11415	6.2843	6.26085	6.7665	6.78695	5.90505	6.13535	6.3614	6.31025	6.1422	6.7507	6.06995	6.48225	5.9776	6.61185	5.85545	5.89135	7.24045	6.074	5.9387	6.33705	6.3522	6.2664	6.3045	6.22875	6.0185	5.8491	5.77915	6.724	6.6725	6.12425	6.35985	6.54075	6.1139	6.3628	5.69575	6.31125	6.0409	6.52255	6.0765	6.748	6.1152	6.39245	5.85505	6.42705	6.01015	6.3041	5.7371	6.44045
ABHD12	4.4274	4.794	5.0919	4.8855	4.7072	5.0072	4.4074	4.9843	4.8014	5.2669	5.4708	5.5708	4.7848	4.2992	5.0617	5.7428	4.3955	5.5191	5.0774	4.9642	5.3311	4.0361	5.2358	5.8689	5.4462	4.6546	5.2692	5.3132	4.307	5.7549	4.9719	4.807	4.8982	5.3378	4.6925	5.5304	5.0613	4.7259	4.8025	4.6158	5.1633	6.2702	4.7178	4.4754	4.4357	5.4185	4.5451	5.2271	5.1507
ABHD12B	4.5478	5.6108	4.6863	4.3867	4.0524	4.444	4.4599	4.7602	4.4026	4.2509	4.4808	4.499	4.5173	4.7895	4.3095	4.8171	3.8595	4.3339	4.3067	4.6736	4.419	4.7656	4.5062	4.3204	4.8352	4.6517	4.2124	4.4972	4.6518	4.9824	4.4877	4.8204	4.3606	5.0592	4.3515	4.3997	4.3323	4.6609	4.8171	4.8298	4.8674	4.6825	4.7458	4.4841	4.9548	4.6591	4.803	5.3565	4.453
ABHD13	6.444	6.6526	4.533	6.6738	5.5512	5.7295	7.111	6.2063	5.7342	6.0665	5.5702	6.0484	5.9014	5.6388	5.6132	5.4239	5.6775	5.3617	5.5252	5.8763	6.179	6.156	5.9949	5.5939	5.3945	5.5802	5.8134	6.404	6.213	5.4166	6.8771	5.7031	5.1266	5.7207	5.6105	5.2083	5.667	5.9123	6.4896	6.2296	5.8288	6.4358	6.0053	6.2856	5.4939	5.6173	5.9326	6.5807	5.7996
ABHD14A	6.1264	5.9722	5.6501	6.3713	6.578	5.9341	6.05	6.0747	5.408	6.018	6.6423	6.0059	6.1758	6.7235	6.036	6.0704	6.0841	6.2103	6.0069	5.8507	6.1667	6.2803	6.5422	5.9968	6.1361	6.2715	6.3714	6.1928	6.6282	5.8788	7.1074	6.1024	6.5422	5.5771	6.8613	6.0368	5.8871	6.2236	5.9346	5.6684	6.9284	5.8594	6.3379	6.2715	6.1972	5.8333	6.1499	6.0613	6.4222
ABHD14B	6.0309	4.8779	4.7701	5.5955	5.5311	5.1568	6.9451	5.7906	5.2687	5.7665	5.7304	5.5561	5.1261	6.1075	5.6105	4.8982	5.3166	5.4781	5.5738	4.6506	6.0601	5.2385	5.0585	5.1033	5.0235	5.4462	4.9715	4.5605	5.4935	4.8082	5.2165	6.0494	5.84	6.1705	5.2858	4.5554	5.8535	5.1104	5.4411	5.0464	5.935	5.8133	5.1905	5.1239	5.4309	4.7874	4.5842	5.0086	4.5585
ABHD15	7.021	7.3205	7.1199	7.3421	7.0292	7.0307	6.3161	7.1897	7.0716	6.8881	7.7269	7.0362	7.1292	7.2556	7.3194	7.0274	6.731	6.9931	6.8806	7.1273	7.0179	6.7408	7.0227	7.2857	7.3155	7.3027	7.1392	6.776	7.424	7.3461	6.8362	7.2385	7.1628	7.1844	7.1039	6.6134	7.2921	7.172	7.3335	6.9612	7.0076	6.8413	7.5474	7.0558	7.8301	7.1346	7.2523	6.7785	7.2511
ABHD2	3.327	5.988	5.3946	6.528	5.6576	4.6691	5.113	6.6126	6.4956	6.235	3.764	4.8824	4.7993	4.7178	4.4801	4.6817	5.4923	4.9972	6.2026	5.5522	4.9851	5.413	5.1097	6.0316	4.8805	4.5175	5.5193	5.1153	5.1353	5.9739	6.3025	6.0479	5.5595	6.2423	3.7108	5.0831	4.9826	5.5891	5.8202	6.0826	7.2623	6.9879	4.3359	4.572	5.1434	4.6164	5.3946	6.6786	5.8806
ABHD3	4.0741	3.4942	2.9572	2.9928	3.7042	1.9059	2.0318	2.262	4.2617	3.5868	2.3791	2.7177	2.3263	2.4543	2.59	4.1283	2.6442	3.1663	3.5618	2.0582	1.9791	4.2564	1.965	3.4508	3.0155	2.9588	2.8984	1.9069	3.2007	4.7678	4.8053	1.9648	2.1185	3.3897	2.426	1.9633	1.8044	2.763	3.0092	3.4412	4.5077	3.708	2.2512	2.5777	2.1041	3.9627	2.5455	3.4086	2.9608
ABHD4	6.6354	6.1607	6.0431	5.5954	7.4381	5.9689	7.6343	6.2215	7.0601	6.5623	6.1183	6.3898	6.5612	6.2152	6.1614	5.8193	6.7409	7.5536	6.8404	7.4422	6.1546	6.8607	6.446	6.0843	6.8026	6.9396	6.5657	6.6243	7.3132	7.1487	5.8621	6.4146	6.5147	7.2579	5.8299	6.4896	7.6243	6.3396	6.407	6.3291	6.0565	7.9337	6.8207	7.1045	6.0416	6.7187	6.099	8.1118	6.869
ABHD5	5.1568	3.844	4.2062	4.247	3.9673	3.9962	4.8069	3.5232	5.2387	3.9044	3.8211	3.7716	4.9679	4.3182	4.4412	5.3181	3.5222	4.5968	5.016	3.619	3.7325	4.4513	5.0331	4.0537	4.2529	4.6585	3.7619	4.1752	3.9331	4.1524	3.7587	4.3218	6.0354	4.251	4.1595	4.3415	4.0382	4.6207	4.069	3.6979	5.3563	5.6358	4.0235	4.3133	4.6873	4.1569	4.5366	3.8956	4.4581
ABHD6	5.7715	5.8298	5.7231	5.6887	5.6225	5.6864	5.2397	5.708	5.8075	5.5091	6.3992	5.8254	5.5215	6.1611	5.8942	5.6077	5.4277	5.6166	5.9306	5.8484	5.6436	5.7608	6.0895	5.5972	6.1159	5.0712	5.5585	4.8293	6.3766	6.154	5.8538	5.8981	6.0207	5.809	5.3718	5.6198	6.2084	5.9129	5.6965	5.5656	6.0824	5.665	5.9336	5.4503	6.0625	6.1386	5.8779	5.6558	6.1695
ABHD8	6.8223	6.5558	6.77845	6.7559	6.8311	6.827	6.2963	6.6883	6.5302	6.2895	7.28265	7.0645	6.74175	6.94925	6.9319	6.81065	6.58905	6.8722	6.73925	6.6124	6.63435	6.6771	6.8066	6.9163	6.6832	6.7248	6.60905	6.3877	6.73075	6.91375	6.5642	6.6727	6.6751	6.86145	6.70845	6.9351	6.9672	6.8239	6.88645	6.5472	6.56655	6.4808	6.9485	6.4485	6.99215	7.0675	6.94425	6.8246	7.05535
ABI1	6.78535	7.00705	6.2747	6.5601	5.55185	6.40885	6.49195	6.4976	6.35935	6.78735	5.16015	6.40935	6.56395	5.6476	5.45805	6.42885	6.5498	6.51405	6.8919	6.3436	6.6959	5.89785	6.9718	6.5854	6.35995	5.64405	6.7028	6.18225	6.59445	6.3824	6.9454	6.3429	6.4032	5.90225	5.7139	6.6202	6.26835	6.6589	6.137	6.2638	6.09265	6.20245	6.84195	6.4404	5.34595	5.81085	6.1524	6.45585	6.2083
ABI2	6.2343	6.58875	6.0206	6.45395	5.9139	5.8496	6.07575	6.0697	6.47445	6.2834	6.58975	5.95985	5.9413	6.1917	6.19365	6.13205	6.53195	6.33065	6.0973	6.09425	6.43	6.30105	5.8885	5.86995	6.518	6.51075	5.9397	6.1464	6.2807	5.97425	5.96435	6.3845	6.22755	5.7812	6.0623	6.0216	6.3242	6.60185	5.9443	5.84855	6.24855	6.11285	6.2086	6.11005	6.3758	6.10175	6.13865	6.11055	6.34045
ABI3	5.6229	5.6576	5.0292	5.046	4.8986	5.1375	4.7485	4.9242	5.5645	5.1345	5.8412	5.3883	5.0269	6.2075	5.3618	4.8322	5.225	5.0418	5.4368	4.826	4.8042	5.2648	4.6177	5.4903	5.5404	5.1395	5.6621	4.9864	5.3687	5.1598	4.2845	5.0484	4.951	5.4107	4.671	4.5577	5.116	4.9521	4.2705	4.8588	5.0136	5.0602	4.594	6.1506	4.9406	5.6775	4.932	5.6021	5.3242
ABI3BP	2.4265	4.3374	1.8753	2.0344	2.1343	2.3255	2.5455	2.2749	2.5954	3.6661	2.4024	2.5077	4.0695	2.6184	2.0476	5.1588	2.0848	3.7405	3.9181	2.3652	2.1982	3.0358	2.0957	2.1529	3.8456	3.2607	2.6406	2.4617	2.2695	1.971	3.2773	2.7017	2.9845	1.9483	2.1986	4.6464	4.1575	2.5032	3.5477	2.5365	3.5477	1.8559	2.3201	2.2997	2.1182	2.6991	2.5059	2.5412	2.1177
ABL1	4.3611	4.3231	4.64775	4.1024	4.6864	4.49165	3.97385	4.2462	4.22275	4.2829	5.1362	4.90345	3.9345	4.29415	5.00825	4.67025	4.5513	4.2043	4.42975	4.3249	4.1452	4.6284	4.2979	4.24235	4.59275	4.3516	4.7805	4.3793	4.2397	4.34605	3.95635	4.4802	4.45845	4.36155	4.33645	4.2488	4.1717	4.4774	4.48305	4.24345	4.2464	4.03255	4.8153	4.45495	4.32965	4.88585	4.9178	4.1371	4.65895
ABL2	4.6611	4.6701	4.45155	5.10395	4.8132	4.94615	4.99015	4.9578	6.2906	5.2514	5.3803	4.6472	4.5693	4.5561	4.9909	4.7652	5.37085	5.0309	4.6283	5.1863	4.53295	4.32315	4.5458	4.58755	4.37775	4.4925	5.28625	4.54385	4.8028	5.02705	4.57365	4.6623	5.0099	4.2628	5.32195	5.3864	4.8738	4.6669	4.8468	4.53075	4.4536	4.5249	5.2605	4.77495	5.0332	5.4395	4.6539	4.85455	4.619
ABLIM1	7.4917	7.6777	7.5318	7.3512	7.5768	7.5485	6.7554	8.3444	6.6888	8.3894	7.6563	6.868	7.7008	7.4077	5.8577	7.4393	6.3344	7.0869	7.0629	7.1752	7.6025	6.2267	7.088	7.1398	7.3454	7.7301	7.8759	7.2687	7.4355	7.0824	6.7056	7.7989	7.1462	7.0591	7.5511	7.4706	7.3277	6.6378	6.6421	6.7098	6.3344	7.1216	7.6988	7.0013	7.3291	7.0292	6.6207	7.3595	6.6868
ABLIM2	6.1729	5.1524	5.7741	5.1774	5.5589	5.9173	5.6628	5.2816	5.8988	5.4933	5.2573	6.1771	5.0495	6.3302	6.8411	5.3643	5.2127	5.6166	4.7029	5.0678	5.4366	6.007	5.2172	5.7068	5.9181	5.9358	5.7462	5.3945	4.6535	4.9101	5.0782	5.8284	5.3584	4.6032	5.4205	5.3636	4.7329	5.5942	4.841	5.544	5.8606	5.1697	5.2278	5.4615	5.5616	5.4872	5.8635	5.7414	5.9836
ABLIM3	3.7513	4.0851	2.6334	4.1724	2.8301	3.9564	4.1899	3.4979	3.4288	4.1652	2.9337	4.8511	2.9633	3.2343	3.3888	2.7757	3.1506	3.4516	3.4219	3.2685	3.2427	4.5213	3.1268	5.4892	4.8237	2.752	2.9243	3.9505	2.7787	2.3251	2.7895	4.7912	3.1716	2.5438	2.5945	3.4242	2.9422	3.6738	3.4311	3.3198	5.351	5.3644	2.7032	2.7801	2.2205	3.7166	3.794	2.6101	3.399
ABO	2.2212	2.7737	2.2179	1.5864	2.1928	2.875	2.28	2.1625	3.2985	3.0016	1.8348	2.481	2.2473	2.4335	2.8743	2.4594	2.1802	2.5308	2.4796	1.8988	2.8728	2.8188	2.2581	2.1529	2.6772	2.6337	2.271	3.0867	1.9737	2.4774	2.033	2.7254	2.3579	1.9369	2.0312	2.2864	2.6916	2.9654	2.9057	2.4454	3.5138	2.1691	2.4202	2.4741	2.6952	2.4882	2.6361	2.3945	2.3129
ABP1	5.0059	4.9138	4.9906	7.3183	4.825	5.4548	4.5791	4.8468	4.701	6.1448	6.0041	6.0152	7.1953	4.863	4.8782	5.6354	4.8725	5.8393	4.6789	4.5777	5.4351	5.1108	4.447	4.996	4.723	5.1258	5.1326	4.6552	4.9376	5.3566	7.2677	5.0617	4.8154	5.1042	5.663	5.0153	5.289	5.1793	4.6338	4.5718	6.0543	5.4007	5.3568	5.0721	5.7582	4.9794	5.6045	4.5468	6.7716
ABR	4.34905	4.47755	4.94075	3.7455	4.32035	5.01625	4.6933	4.3165	4.2963	4.48015	4.23075	3.9399	4.41135	4.7108	4.11515	4.2462	4.64835	4.5926	4.5782	4.30885	4.7654	3.76525	4.69495	4.76065	4.71945	4.4529	4.0085	4.63285	4.1324	4.68215	4.6025	5.10845	4.36315	4.59175	4.76175	4.72505	4.83435	4.64565	4.5305	4.85505	4.5608	4.3446	4.28505	3.8939	5.7751	4.88315	4.3887	3.979	4.33095
ABRA	3.7974	3.2362	1.6994	2.6167	3.3069	1.4722	3.9967	1.8893	1.7323	1.7883	1.7555	1.3934	3.1183	2.4604	1.3399	1.7105	2.2981	1.3016	3.9631	1.7323	2.8107	1.4752	1.5665	1.4939	1.6986	1.7538	1.6551	1.6994	1.7422	2.7351	1.2537	2.0092	2.2803	1.2206	2.4346	2.3332	1.7137	1.4731	2.5533	2.3826	1.9227	2.2486	1.6977	1.1441	1.4212	1.728	1.9843	1.7666	1.8843
ABT1	3.3061	3.63185	3.7634	3.84265	3.9222	3.23045	4.0239	3.4579	3.63115	3.71455	3.1152	4.10475	4.3206	3.53715	4.0995	3.7729	3.673	3.7708	4.311	3.75225	3.5336	3.6588	4.097	3.15965	3.5052	3.4152	3.8312	3.1492	3.74815	3.65965	3.8636	3.57185	3.8247	3.8019	3.67005	3.5216	3.8883	3.7578	3.7085	3.66025	3.73855	3.7228	3.5493	3.8038	3.71585	3.62225	3.15305	3.71235	3.85455
ABTB1	4.0189	3.94	3.7901	3.5316	3.7094	3.7439	3.606	3.3364	3.8923	3.6608	4.2212	3.9881	3.7509	3.9804	3.744	3.9472	3.6296	3.6726	3.6158	3.7176	3.6267	3.6413	3.8422	3.9097	3.9311	4.0195	4.1267	3.6837	3.5422	3.4153	3.4911	3.5097	3.7216	3.7017	3.929	4.8052	3.9977	3.6666	3.2778	3.7253	3.4503	3.7546	3.871	4.0711	3.9367	3.7675	3.8943	3.3528	4.1821
ABTB2	4.7029	4.0585	4.7721	4.4162	5.189	5.0193	4.1671	3.9986	4.7265	5.0673	5.2205	5.1984	4.871	4.2634	4.3689	4.8451	4.5075	4.142	3.9953	4.4216	4.4875	4.6787	4.8781	5.0035	4.5178	5.1627	4.8227	5.0391	4.6236	3.9014	4.6113	4.4303	4.6926	4.241	4.9638	4.5244	4.3152	4.6997	4.0753	4.3345	4.1209	4.3753	4.533	5.217	5.1772	4.8465	4.7411	4.536	4.6418
ACAA1	6.3715	7.0212	4.965	7.0207	7.0235	6.0707	6.3484	6.8593	6.711	7.9362	6.4705	7.0511	6.25	6.1743	6.9794	6.8996	6.5016	6.7562	6.806	6.316	6.3594	5.8866	6.564	7.7494	5.916	5.6024	6.7965	5.6538	6.3356	5.9991	8.2722	6.6624	6.5174	7.1473	5.8462	5.9868	6.3951	5.7404	7.0895	6.3962	7.6306	7.6863	6.3594	6.1463	6.6794	5.8508	6.1342	6.0613	6.7566
ACAA2	4.1255	4.62775	4.52855	4.23225	2.7727	4.6595	4.9586	4.14195	4.20615	4.51155	3.3147	2.98875	3.36105	4.2301	3.61495	3.88955	3.3003	4.486	3.88405	4.88775	4.42385	3.8919	3.43035	3.22095	3.90725	3.25555	4.06505	4.1046	3.7016	3.286	5.32775	4.3277	3.7891	3.87915	3.31045	3.00985	4.25595	3.91875	4.86175	5.81075	3.9019	4.64375	4.25245	2.76645	3.78	4.11835	3.89945	3.9996	3.61185
ACACA	3.71805	3.4632	3.73145	3.47555	3.7501	3.6828	3.7453	3.9002	3.70135	3.63165	3.8366	3.7749	3.72605	3.7873	3.6972	3.7274	3.586	3.64075	3.5297	3.72655	3.5397	3.85075	3.92515	3.54925	3.6337	3.90755	4.09575	3.6961	3.61635	3.61255	3.4515	3.6167	3.4917	3.9874	4.11015	3.76725	3.67155	3.6516	3.4046	3.8055	3.4869	3.9101	3.84275	3.42855	3.75765	3.4469	3.65515	3.59205	3.70765
ACACB	4.3797	4.5636	4.53485	4.7625	4.86865	4.5328	4.02155	4.49805	4.56035	4.64005	5.19295	4.9861	4.73605	4.6223	4.50645	4.42855	4.53895	4.76445	4.3622	4.57435	4.6094	4.46765	4.2036	4.67925	4.7633	4.76475	4.4818	4.3455	4.2661	4.6832	4.52505	4.66185	4.6441	4.3875	4.52685	4.771	4.73875	4.7683	4.75445	4.51885	4.6123	4.32445	4.8495	5.0947	4.7314	4.5181	4.86205	4.23695	4.71305
ACAD10	5.6879	5.6547	5.5956	5.4682	6.2905	5.37155	5.14195	5.1417	5.52465	5.1724	4.85025	5.68525	5.63045	6.50535	5.9344	6.2911	4.9684	5.6548	5.61525	5.87705	6.1797	5.2665	5.3435	5.37065	5.0803	5.24015	5.72	5.38195	5.58505	6.50165	5.1887	6.1643	5.2331	5.50185	5.22415	5.1738	6.21385	5.5963	6.21125	5.74505	5.07965	4.9974	5.3967	5.3344	5.69295	5.7243	5.979	5.84685	5.9954
ACAD11	5.14785	6.0049	5.58765	5.29465	5.3083	5.77145	5.0517	5.3223	5.2393	5.79905	3.4322	6.2293	4.492	5.1474	4.9752	5.25	5.01445	5.6573	5.2155	5.28165	5.32925	5.0033	4.50445	5.0453	5.48005	4.31935	5.37675	4.9701	5.09525	5.19505	6.1524	4.55955	5.0312	5.0947	4.19095	5.4219	5.60395	5.05255	5.30175	5.259	4.88785	5.841	5.10285	4.88275	5.2324	5.0817	4.57785	5.46145	5.35905
ACAD8	5.6068	6.2734	4.3591	7.4087	5.8562	6.0344	6.0731	6.9309	6.1625	6.3194	6.5273	5.7261	6.1298	5.6915	6.3686	5.7327	5.9322	6.2491	6.334	6.3309	6.964	5.7999	5.7796	5.7798	5.812	6.2574	5.9244	4.9468	6.2502	6.1955	6.4753	7.3845	6.5487	5.8452	5.7776	5.4898	5.9604	6.6905	6.2779	6.0663	5.7073	6.7921	6.3994	4.8674	6.341	6.9528	6.3899	4.7546	6.8394
ACAD9	5.721	6.4604	5.9955	6.22195	5.6457	6.30065	5.65045	5.4947	5.0145	6.52155	5.4489	5.84155	6.48385	5.9209	6.52835	5.93445	4.8006	6.52445	6.1579	5.8923	6.5095	5.89825	5.46385	5.74435	5.17465	5.7057	5.50865	5.54065	5.48455	5.80195	6.54	5.6829	5.43805	6.5117	4.87235	5.8637	6.4426	5.85865	5.75275	5.6301	5.3154	6.3422	5.8434	5.26335	6.4637	5.30295	5.7987	5.5254	5.5468
ACADL	1.7944	2.05145	1.80165	1.9081	2.00965	2.05415	1.93455	1.6864	2.0073	1.97385	1.8219	2.01945	1.90065	1.8179	1.39865	1.76945	1.6206	1.90955	1.88255	1.9419	1.92965	1.99	2.5436	1.6889	2.08685	2.6234	2.00885	2.36465	1.7627	2.35695	1.75585	1.9877	2.09865	1.8525	2.0697	2.518	1.96435	1.9288	1.81305	1.8037	1.6307	1.77115	1.8868	2.0619	1.9312	1.6882	1.75375	1.80595	1.96025
ACADM	7.9114	6.8314	6.5615	7.1459	6.6626	7.0292	8.2247	6.8597	6.9532	6.3473	5.4419	5.8991	7.2568	6.9636	5.9626	7.8203	7.6531	5.8587	7.2706	6.814	7.1012	7.0732	6.1778	5.6022	7.361	7.2614	6.5099	7.3967	6.6738	7.1772	6.5134	6.7189	7.1781	6.0282	6.7066	7.2017	6.6501	6.6302	7.2509	6.8159	6.9143	7.653	7.3099	7.0587	7.2427	6.7245	6.5038	6.1366	6.2116
ACADS	9.13945	9.07315	9.2989	8.84835	8.90085	8.91305	8.5729	8.5124	8.9279	9.21885	9.42425	9.18885	8.97175	8.81325	9.3416	9.2466	8.92075	9.17655	9.22975	8.9808	8.6879	8.9417	9.25005	9.049	8.9918	9.4176	9.1431	9.10325	9.04775	9.3758	9.0166	8.90925	9.18995	8.8915	9.0896	9.11335	9.3038	8.7703	8.67295	8.7941	8.8809	8.81115	8.6602	9.40885	9.29825	9.1733	9.347	9.0374	9.2721
ACADSB	4.04585	2.9988	3.2773	3.0804	3.9106	2.55445	4.2578	3.23055	3.0641	3.33595	2.7454	2.3802	3.53865	2.86135	2.3025	3.70555	3.4246	3.3863	3.2517	2.5926	3.13495	3.03175	2.8941	3.15945	3.5448	3.3081	3.16725	3.6081	3.33805	3.10465	4.6683	3.6715	3.74055	2.9928	2.597	2.43465	3.03775	3.31245	2.96445	5.256	3.12405	4.25475	2.95855	3.2482	3.1162	2.9392	3.0879	3.2681	1.8997
ACADVL	11.1013	11.3516	11.2578	11.5152	10.8699	10.8373	12.2969	11.3503	10.6843	12.5769	10.8881	10.9939	10.2425	10.1583	10.1483	10.8141	11.0352	12.1931	10.0581	11.4058	11.478	9.8902	10.1055	11.4693	11.1042	9.9062	9.9294	10.5635	11.1977	11.9695	11.0577	10.4615	11.17	11.5999	10.0698	11.2352	11.5336	10.5506	10.5161	11.5071	10.7478	12.0897	10.7033	10.652	12.8966	11.4172	10.3624	11.4777	11.2091
ACAN	4.65395	4.40745	4.32575	4.35245	4.304	4.40605	4.0236	4.422	4.5279	4.4241	4.9136	4.89315	4.6807	4.38185	4.62125	4.9506	4.873	4.7084	3.9644	4.50965	4.1455	4.7494	4.94115	4.52085	4.82035	5.1574	4.9847	4.98995	4.5165	4.24925	4.60875	4.70015	4.66385	4.06505	4.33165	4.66065	4.49975	4.816	4.38855	4.7081	4.3016	4.2975	4.637	4.78905	4.84	4.64	5.4019	4.7646	5.217
ACAP1	5.1707	5.4758	6.0793	5.7764	6.3825	7.1428	7.2281	5.3316	6.2028	6.5022	5.278	6.5752	4.8976	5.6284	6.5133	4.8086	5.8269	7.7317	5.5213	5.9398	5.1782	5.5136	5.4591	6.4226	6.2764	5.5928	5.9521	6.7098	7.2852	6.8456	5.9744	5.6014	6.2828	5.5768	5.8825	6.8145	5.7649	4.861	5.3364	6.5945	5.5086	5.9612	6.4923	5.6275	7.4357	5.2317	5.9405	5.649	6.8148
ACAP2	5.6107	7.5361	6.8485	5.7451	5.857	6.9411	6.5189	7.0037	7.3198	6.9206	6.0855	5.2246	6.5511	5.4095	7.4947	6.1193	6.6755	7.0821	6.9771	6.2397	6.8099	6.8628	6.6446	6.1812	5.2767	5.2705	5.4378	5.8594	6.1515	7.5796	6.1174	6.8688	4.4425	7.3867	6.0789	5.1321	6.982	6.8992	7.2425	6.6749	6.7603	6.4871	6.631	6.0831	5.4226	6.3277	6.3431	7.1055	5.3244
ACAP3	5.9987	5.966	6.3382	6.2037	5.9846	6.5194	5.8587	6.2456	5.8515	5.9643	6.8278	6.6644	6.3135	6.496	6.691	6.3252	6.1782	6.3042	5.8971	6.0823	6.2647	6.1152	6.2724	6.6485	6.4609	6.639	6.4472	6.2303	6.3899	6.1452	5.7053	6.1406	6.4495	6.0915	5.5317	6.4406	6.3437	6.5045	6.1204	5.8758	6.0157	5.851	6.3733	6.3489	6.4401	6.274	6.2641	6.2576	6.4497
ACAT1	5.5807	5.6721	4.4565	5.6691	5.7671	4.5227	4.5646	6.2508	3.7426	5.5791	4.3891	4.2216	4.4033	4.1914	4.2467	4.6909	4.5179	5.286	5.2391	4.1312	4.944	4.1418	3.2204	4.0929	5.1319	3.808	4.3239	2.7807	3.9571	5.3598	5.9706	5.1611	4.65	5.7055	2.9547	4.1285	4.7659	5.0579	4.2529	5.3184	5.0835	6.1325	3.9833	5.0005	4.4534	4.2471	4.5894	4.8912	3.963
ACAT2	3.40455	2.17175	3.71825	2.27575	1.93185	2.8856	3.5099	2.5491	2.2487	4.01895	2.6887	2.6248	2.96135	2.2766	3.09995	3.55365	3.8846	2.82225	3.47345	3.2355	2.4745	2.59225	3.71565	2.18335	3.0399	3.21965	2.4778	2.95815	3.34975	3.67525	2.5744	2.08205	2.79545	2.5652	4.46045	3.68785	2.79565	3.3828	2.5708	2.56345	2.6669	3.70865	3.52615	3.78315	2.93175	3.26185	2.55655	2.911	2.59055
ACBD3	4.1388	5.1548	5.3372	5.2192	3.622	6.063	4.4883	5.188	4.1854	5.0654	4.8281	5.5774	4.2705	3.9423	5.2646	4.4175	4.9422	4.1557	5.1772	4.2213	5.2033	3.3435	4.594	4.923	4.792	4.5555	5.3476	3.9098	3.4468	4.5942	6.0943	5.5628	4.8859	4.7546	4.2457	4.0897	5.0134	4.7153	5.0374	5.0906	5.3604	4.9918	3.9541	4.4291	4.3156	5.1776	3.7952	3.8371	3.7788
ACBD4	5.7968	4.6646	5.3905	5.5938	5.9513	6.0702	6.3862	5.7519	4.5842	5.2676	3.2273	5.5877	5.8625	5.9975	6.4891	5.4615	6.6987	6.1597	5.2582	6.0985	5.6599	5.7456	5.2287	5.0037	5.9762	5.815	5.0807	5.4872	6.35	5.0693	4.9557	5.4721	5.3984	2.8505	2.9589	6.5429	5.2393	5.3771	5.8274	5.2827	3.8829	4.8338	6.1799	5.2227	6.5693	5.6743	4.1246	5.3061	3.2511
ACBD5	4.3477	3.7643	3.8972	3.5847	4.4482	3.9954	5.2998	3.9695	3.2218	4.4351	3.8446	4.2188	3.0069	3.3896	3.6788	4.4451	4.2991	4.9203	4.1232	4.506	4.0634	4.0721	3.482	3.4166	3.3976	4.0359	3.7372	3.7205	3.8611	4.0574	4.5657	4.0453	4.0019	3.8198	3.8669	4.3633	3.9611	3.5929	4.368	3.536	4.7012	4.4053	4.765	3.5852	4.2488	3.5485	3.724	2.845	4.1702
ACBD6	5.9112	5.7617	5.8787	6.5467	6.3831	6.7498	6.3551	6.6217	6.4267	6.7437	5.9285	6.2892	6.0225	5.7977	6.3258	6.2368	5.7856	6.2492	6.1772	6.7995	6.9726	6.1903	5.8575	5.9749	5.8671	5.7123	6.3183	5.9972	5.9744	6.0534	6.6192	6.7412	6.9694	6.4008	6.2574	6.4983	6.3422	6.14	6.9694	6.1768	6.3221	6.7383	5.4692	5.8478	5.4895	6.2596	6.2606	6.4734	5.2253
ACBD7	6.9551	5.0956	8.3932	7.5441	6.3685	7.1523	8.6915	6.0355	6.6554	8.5402	6.0264	6.4393	6.4617	7.4701	6.9145	7.4114	8.8738	6.8947	6.8205	8.1661	6.4658	6.3374	7.7513	7.105	6.091	5.8955	6.0236	6.814	7.0402	7.3589	4.6934	6.9042	6.4583	6.9856	7.4863	7.6772	8.1551	6.3207	8.3717	7.4483	7.0819	5.72	7.7761	2.8307	8.3771	8.5913	9.2668	7.0731	5.3284
ACCN1	4.4167	3.8096	4.2491	3.9847	4.0246	3.98	3.7708	4.0078	4.0852	3.7099	4.1038	4.3484	4.095	4.1892	3.9201	3.6782	3.93	3.9598	4.0434	3.6461	3.864	4.0853	4.4193	4.0742	4.3165	4.2258	3.9202	4.4776	4.1661	4.3105	3.871	3.8644	4.1334	3.7735	4.141	4.1341	3.9832	4.0913	3.9766	3.9505	3.5785	3.7934	4.2871	4.2042	4.2543	3.8213	3.9573	4.2947	4.4091
ACCN2	4.08795	4.18115	5.20025	5.08775	4.26705	5.01175	4.4312	5.2468	4.81395	4.85255	4.5853	5.0249	4.9209	4.517	6.19885	4.24065	5.1121	4.3215	4.61535	4.7223	4.70115	4.89795	4.30245	5.67875	4.31215	4.8991	4.7913	4.31835	4.6339	4.57435	6.0581	4.1921	4.1025	4.5902	4.0786	4.5579	4.7059	4.47505	4.55665	4.9021	4.8157	6.25615	4.95655	4.77555	4.3061	4.855	5.0665	4.66455	5.24595
ACCN3	6.0456	5.0992	5.1366	5.182	8.3501	5.8786	5.8096	4.9749	5.3911	6.941	5.3639	4.7246	6.4241	6.1567	8.8392	6.893	5.8546	7.6588	6.4571	4.7125	4.8236	5.2236	6.1039	6.4422	7.1518	6.819	6.2699	5.9853	5.0126	5.265	5.2456	6.0084	6.9116	6.9681	4.7717	6.3352	5.953	7.9415	5.2161	5.1193	5.1516	6.4321	5.9168	5.652	6.3054	4.9637	8.262	6.855	6.3067
ACCN4	3.1256	2.9882	3.4031	2.7734	3.0241	3.1124	3.8962	2.7999	3.1829	2.9304	3.4912	3.6791	3.0764	3.2349	3.4629	3.1698	3.2254	3.2734	3.0788	3.2734	3.116	3.1893	3.1213	3.1374	3.1564	3.2683	3.1401	3.5245	2.8568	2.9275	2.9304	3.081	3.1963	2.9735	3.2909	3.4954	3.891	2.945	3.2845	3.0377	2.8973	2.8374	3.4274	3.4323	3.6026	2.8932	3.6173	3.1318	3.3606
ACCN5	2.5421	2.173	2.3079	2.2222	2.3496	2.5463	2.1413	2.3011	2.2191	2.3645	2.4512	2.596	2.3788	2.7337	2.3297	2.2427	2.507	2.1731	2.0184	2.4549	2.3772	2.5859	2.0845	2.2257	2.5182	3.0838	2.3643	2.6096	2.2278	2.1269	2.1983	2.1476	2.2171	2.1125	2.5513	2.5825	2.3222	2.1973	1.9455	1.7862	2.0972	2.1561	2.4251	2.6262	2.2939	2.1293	2.1675	2.2078	2.624
ACCS	6.06975	7.29135	5.0904	7.5511	5.99655	6.56735	5.8902	6.82425	6.46355	5.88005	6.2132	6.2205	6.6432	6.54335	5.87535	6.184	5.87285	6.113	6.31225	6.0233	6.85145	4.3146	5.45345	4.8414	8.0286	5.87535	6.11725	6.1205	5.6191	5.96105	5.51125	5.11985	5.5814	6.6209	4.2123	4.46015	6.546	6.35225	6.95945	6.2001	7.359	6.25935	4.42815	5.51135	7.19665	5.39495	7.1143	5.3864	5.6372
ACD	5.76865	5.31445	5.287	5.5558	5.40705	5.174	4.794	5.14305	5.5314	5.7316	5.77755	5.51895	5.3742	5.6255	5.12965	5.65195	5.3213	5.10565	5.2698	5.16345	5.38865	4.9789	5.42385	5.46775	5.05815	5.3342	5.30445	5.33995	5.4405	5.43175	7.33395	5.2526	5.154	5.4016	5.07995	5.29765	5.35845	5.78735	5.45145	5.34935	5.335	5.1227	5.3213	5.4368	5.594	5.8104	5.72395	5.1559	5.46685
ACE	5.7622	6.2437	6.2016	6.0362	5.6055	6.0411	5.7664	6.5045	6.2801	6.1008	6.5586	6.5254	6.0258	6.2617	6.3806	6.057	5.9923	6.157	6.2449	6.4702	6.0677	5.9853	6.2648	6.464	5.9623	6.5499	6.5213	6.2987	6.1964	6.0686	6.0126	6.3586	6.5179	6.2043	6.5946	6.0535	6.488	6.2592	6.114	6.5318	6.3906	6.0061	6.578	6.1653	7.1796	6.2889	6.0574	5.9258	6.4175
ACE2	1.9222	1.2739	2.1125	1.125	1.4842	4.6916	1.3526	1.5137	1.4264	1.682	4.986	1.9549	1.6394	1.742	1.4927	2.0974	2.0982	1.6779	1.6406	1.5305	0.9516	1.5902	2.3218	1.5623	1.8411	2.5329	1.7173	1.6738	1.8503	1.7259	1.8793	1.3053	2.3295	1.571	2.3893	1.8793	1.857	1.952	1.9083	1.537	1.4178	1.313	1.9558	4.1552	1.4121	1.9301	1.6434	1.6575	1.9253
ACER1	3.9252	3.2464	3.5877	3.7848	3.8609	3.6517	3.7664	3.628	3.3636	3.482	4.3319	4.5113	3.6745	3.5278	3.4502	3.5877	3.508	3.6519	3.5273	2.8867	3.2308	3.508	4.3398	3.6832	3.5471	4.283	4.0501	4.0821	3.3869	3.41	3.1303	3.7885	3.0436	3.3121	4.1651	4.6399	3.796	3.6132	3.3586	3.2927	3.132	3.3193	3.7175	4.3424	3.8692	3.3447	3.9166	3.9631	3.7256
ACER2	3.5655	3.5709	4.0804	3.7273	6.1151	3.6269	4.1993	2.9677	4.8919	4.2729	2.8796	4.3748	3.6905	3.6643	2.911	4.3233	5.7418	4.8451	3.2174	3.3685	4.7059	6.292	3.8617	3.3984	4.0141	2.8673	3.7244	2.9656	5.0576	2.7215	3.2273	2.7949	4.3935	2.5612	3.433	2.8337	3.4536	5.5766	3.1194	3.9046	4.9467	3.41	2.9148	5.559	5.5422	4.8127	2.9781	3.3462	2.873
ACER3	4.03395	4.2526	3.6863	4.2523	3.73425	4.3494	3.58905	6.437	4.8789	5.9395	3.6191	4.10535	4.2724	3.7425	3.7911	4.2794	5.0765	4.5333	4.59455	4.39835	3.68035	4.7374	4.1287	4.7675	4.9512	3.7601	5.006	4.3031	4.7502	4.5757	4.60725	4.8689	4.538	4.55245	4.28865	3.8198	3.6721	4.4611	3.8307	4.4154	4.9783	4.6616	4.3806	5.03815	4.4623	4.6887	5.48815	4.3916	4.0242
ACHE	5.69575	5.456	5.94985	5.5598	6.301	5.44005	5.84075	5.42505	5.4862	5.77355	5.6986	5.1646	5.56225	5.36725	6.64475	5.52325	6.6644	6.094	5.3283	5.8638	5.67265	5.88025	4.89065	5.54605	5.27425	5.24945	5.40285	5.3838	5.52605	5.43505	5.87885	6.37505	6.24265	5.30155	5.0023	5.4822	6.9682	5.05015	5.55605	5.5717	6.2364	5.33225	5.89645	5.55325	5.6965	4.71655	5.74465	5.33215	5.52345
ACIN1	4.6973	5.8886	5.6749	5.5233	6.4598	5.9695	5.1516	5.8449	5.4375	6.187	6.8657	7.156	6.3972	6.2173	5.9144	4.9097	5.5945	6.1766	6.3304	6.239	5.604	5.1813	5.4764	6.0102	6.4941	4.6895	6.0673	5.9239	6.1623	6.1129	5.1313	5.6246	5.5517	6.2393	6.2513	6.0711	6.5768	6.2883	5.6424	5.3951	4.9255	6.0264	6.8735	5.6996	5.2407	6.4455	6.2029	6.1799	6.1874
ACLY	7.58515	7.70385	8.08215	7.4172	8.58905	7.20695	7.7969	8.5765	7.55805	8.12745	7.42925	7.70795	7.13465	7.1753	8.0649	8.3101	7.4893	8.2918	7.43075	8.3285	7.70545	7.933	7.6639	7.68925	7.7498	6.7211	7.6454	7.2712	7.5539	7.7302	8.5429	7.3993	7.7278	7.37405	7.4516	8.0699	7.3242	7.63735	7.658	8.4123	7.7493	8.40505	8.2904	7.02585	7.5689	7.60985	7.0539	7.49175	7.3333
ACMSD	1.44655	2.25535	1.63745	1.4361	1.9351	1.74315	1.60685	1.63555	1.4442	1.6447	1.6826	2.224	1.57475	1.9495	1.4799	1.5132	1.73605	1.6215	1.63085	1.6656	1.7768	1.49585	1.5569	1.6807	1.3636	2.10905	1.27665	2.69195	1.4791	1.45225	1.6913	1.57945	1.90205	1.9752	1.8108	2.10705	1.61815	1.5618	2.2375	1.66055	1.4275	1.77575	2.18115	1.43955	1.64675	1.6461	1.44695	1.69515	1.95025
ACN9	3.3799	3.0539	4.3185	3.368	3.7101	3.4074	4.9501	3.9462	3.6279	2.871	2.7553	3.1441	3.9044	3.4685	3.2927	3.2983	5.6439	3.2263	4.2849	3.3151	3.644	3.5301	4.2051	2.8266	2.6057	3.2076	2.704	4.7799	3.8268	3.5376	2.7677	4.1451	5.6459	4.4369	4.1656	2.8892	3.1887	3.1227	2.874	5.6086	3.9056	4.9314	3.1499	3.4685	3.1476	3.0398	3.7807	3.4685	3.4828
ACO1	7.7448	7.5147	6.5576	5.8262	5.4759	6.2248	4.7807	7.6421	6.5443	6.2923	5.88	8.6018	5.6166	5.3126	5.1902	6.5897	7.009	7.1787	5.5539	6.5089	5.4267	6.2222	5.733	5.2221	6.0022	6.0736	5.4831	5.6973	6.7124	6.9681	7.591	6.095	5.9235	7.5009	5.9441	4.8611	5.6006	5.7972	4.7468	6.5273	5.9157	6.8955	8.4398	5.659	7.2443	7.2386	6.4542	6.535	5.333
ACO2	3.9343	3.8224	3.4439	4.0007	3.5453	3.7752	3.3418	3.5261	3.1844	3.8889	4.1162	3.8477	3.827	3.7699	3.7327	3.6545	3.6267	3.3488	3.5164	3.807	3.7066	3.5716	3.8195	4.3082	3.5376	4.0706	3.6201	3.8776	3.9275	3.7194	3.4301	3.5996	3.204	3.3458	3.7565	3.8132	3.9192	3.7302	3.2083	3.2707	3.3685	3.4623	3.8451	3.6412	3.81	3.3131	3.6776	3.9179	3.9347
ACOT1	4.605	5.4264	5.8474	5.7536	5.0773	4.5942	5.6903	5.30935	5.15435	6.23815	5.73895	5.487	5.9846	5.49995	5.7133	5.66305	6.45685	5.488	5.1242	5.0386	5.20845	5.3349	5.0281	5.62995	5.5616	5.10815	6.15935	4.9601	5.5656	5.5131	7.13325	5.2505	6.06505	5.218	5.6054	5.43265	5.7458	5.2937	5.77345	5.40495	5.60965	7.03835	5.08345	5.11855	5.1647	5.07185	7.515	6.37345	7.37795
ACOT11	3.4207	3.40805	3.32535	3.7454	3.5376	3.12195	3.0147	2.79945	3.47155	2.9191	3.2495	3.5309	3.08995	3.32545	3.024	3.50465	2.9207	3.0216	3.83185	3.029	3.3022	3.5171	3.10365	3.12355	3.49555	3.16665	3.27695	3.54445	3.0687	3.00295	3.07485	3.1898	3.15645	3.22365	3.44015	3.67765	3.29235	2.97005	3.5477	3.24775	3.42825	2.8552	3.4797	3.3323	4.10645	3.5068	3.26895	3.70795	2.82485
ACOT12	1.2061	1.1604	1.2973	1.0263	1.2617	1.202	1.1727	0.7546	1.0739	1.3419	1.2861	1.4042	1.381	1.3178	0.9304	1.2649	1.521	1.36	0.981	1.0459	1.1091	1.3862	1.0659	1.0646	1.3648	1.2653	1.1646	1.0819	1.2716	1.0659	1.0828	0.7695	1.7898	0.9742	1.3142	1.1505	1.2649	1.1139	1.1869	0.9451	1.4645	1.0713	1.0611	1.7042	1.0829	1.2426	1.2117	1.1955	1.2895
ACOT13	7.22575	7.38435	7.17665	7.8726	7.76915	7.13555	7.99835	7.1091	8.034	7.63395	5.9849	6.6214	7.13335	6.89385	7.2181	7.8598	7.7524	8.29035	8.0937	7.6789	7.73345	7.82965	6.9362	6.91865	6.72235	5.26155	6.6905	6.7703	8.11105	8.0177	9.4854	7.7587	7.6048	7.82305	7.22945	7.4474	7.4005	7.485	8.162	7.7855	8.0825	8.4385	7.46245	6.7509	7.3416	6.98065	6.55285	6.4205	6.2367
ACOT2	4.605	5.4264	5.8474	5.7536	5.0773	4.5942	5.6903	5.30935	5.15435	6.23815	5.73895	5.487	5.9846	5.49995	5.7133	5.66305	6.45685	5.488	5.1242	5.0386	5.20845	5.3349	5.0281	5.62995	5.5616	5.10815	6.15935	4.9601	5.5656	5.5131	7.13325	5.2505	6.06505	5.218	5.6054	5.43265	5.7458	5.2937	5.77345	5.40495	5.60965	7.03835	5.08345	5.11855	5.1647	5.07185	7.515	6.37345	7.37795
ACOT4	5.2647	4.0171	5.6282	7.6411	3.7773	5.3887	4.7436	4.2433	4.923	5.0263	3.4125	5.1074	4.0921	3.7933	4.7835	5.2452	2.7117	4.5327	4.5681	3.7099	4.2249	5.4755	4.4631	4.4574	4.0966	4.2076	5.5505	3.7042	4.8092	4.2194	4.8945	4.3843	4.0072	5.4327	5.0687	4.3085	3.6458	3.9783	4.1302	4.7561	5.5597	6.4264	4.7246	4.0734	4.8105	4.8992	5.3423	4.7754	5.1916
ACOT6	2.6547	2.0826	2.8455	2.2714	2.2574	2.6669	2.1473	2.1533	2.1775	2.5112	2.5661	3.0782	2.2653	2.8332	3.4251	2.4534	2.428	2.4267	2.3335	2.495	1.7956	2.7513	2.8173	2.5232	2.5793	3.2519	3.0357	2.6595	2.2037	2.7269	2.3889	2.1086	2.7934	2.507	3.0986	2.4298	2.5604	2.7162	2.1955	2.3546	2.2122	2.066	2.4236	2.5299	2.141	2.2188	2.6646	2.4936	3.0188
ACOT7	6.03	5.4537	6.3417	5.66	6.8696	6.2813	5.5006	6.8701	6.2695	6.537	6.9333	7.0733	6.3014	6.8496	6.4877	6.459	6.6648	6.2944	5.9497	5.9726	6.0789	7.1148	6.0681	6.3132	5.583	6.8708	6.5001	5.9295	6.3193	6.3857	8.3648	6.4205	6.4392	6.1378	6.7685	6.3272	6.0365	7.7205	6.3234	6.0484	6.0793	6.8843	6.4343	6.2719	7.182	6.9139	6.6371	5.5485	6.0131
ACOT8	5.66845	5.50495	5.50335	5.76005	5.1481	5.3352	5.3101	5.4286	5.09615	5.24985	5.60455	5.31435	5.1602	5.70705	5.49665	5.60925	5.3829	5.47685	5.34095	5.3085	5.46855	5.2891	5.43045	5.74735	5.45415	5.3037	5.21275	5.37615	5.619	5.53095	5.05005	5.72305	5.0493	5.35355	5.6478	5.8504	5.01535	6.03105	5.55935	5.40675	6.13635	6.29355	5.6072	5.42295	5.76635	6.27135	5.7092	5.62465	5.55175
ACOT9	6.4727	7.245	7.10025	7.4009	7.4381	7.3405	6.9998	7.62135	7.01195	7.64	6.8073	7.0347	6.53625	6.34175	7.18985	7.35505	6.8538	8.1012	6.8517	6.9973	6.76825	6.86105	6.3199	6.94585	6.3086	6.18645	6.4712	6.36965	6.5943	7.5318	7.5827	6.7215	6.88485	7.46335	6.3209	6.17585	7.24595	6.84975	6.89395	7.34225	7.2172	7.7798	6.3423	6.69625	6.91915	6.4957	7.09715	6.8586	6.32185
ACOX1	3.1558	4.1591	3.8964	5.1474	5.2683	4.6266	4.62	4.7423	5.0822	4.7536	4.4547	5.1302	6.161	3.7127	4.567	4.1446	5.3472	4.8451	4.9575	4.3687	4.1665	3.8418	5.3729	4.5764	4.4286	4.0951	4.4376	3.394	5.1776	5.0382	6.4415	5.113	5.3197	4.603	3.2081	4.6465	5.0703	4.7355	4.788	4.3982	5.317	4.4892	5.301	3.9074	5.7945	3.9885	3.877	4.8862	3.5408
ACOX2	4.7088	5.7875	3.887	5.0861	4.6098	4.7589	5.4235	4.6487	5.2217	5.412	5.0529	4.1371	4.3835	5.1003	5.3509	4.3363	5.8698	5.2743	4.794	4.6019	5.6383	5.3101	4.9246	4.4667	4.6892	4.9938	5.0956	4.7829	4.3008	3.9124	7.5076	4.3129	4.5845	3.4302	4.1977	5.4985	6.3173	4.3121	5.4273	4.0852	7.0849	6.5329	4.112	4.3951	6.0827	3.7034	4.4856	5.3742	4.7943
ACOX3	3.3654	3.3407	2.8407	2.7453	4.0913	3.7263	2.8579	3.7171	3.9823	3.6399	3.6045	2.8965	3.5115	3.1487	3.5115	2.7586	2.5779	3.1685	2.6743	3.3318	3.3273	2.8062	2.8954	3.2103	2.8773	3.0336	3.0402	2.9309	3.1285	3.2319	2.8683	2.9226	2.9076	3.9268	3.3645	3.2825	3.3947	3.3298	2.881	3.7986	3.6928	5.7471	3.4224	3.76	3.3442	2.9317	4.4997	3.6806	3.8149
ACOXL	4.21195	4.3109	4.46635	3.94375	4.13405	4.58525	4.3255	4.4207	4.24425	4.16375	4.40345	4.84775	4.3959	4.46375	4.79975	4.35315	3.89385	4.0388	4.06635	4.4527	3.8012	3.9645	4.1691	4.32445	4.2018	4.7493	4.18375	4.74015	4.50285	4.3886	4.328	4.4038	4.183	4.3171	4.6265	3.9482	5.12195	4.30655	4.56785	4.2717	3.97095	4.11035	4.43085	4.72905	4.37435	4.19445	4.6583	4.0495	4.1879
ACP1	5.407	5.3517	6.6546	6.2043	6.0891	5.3614	6.0135	4.9176	5.6571	5.9013	3.9201	3.6176	5.2941	4.5005	5.2444	5.2548	5.8871	5.6166	5.489	5.3859	6.1031	6.3879	6.1159	4.7384	4.6467	4.2174	4.4274	4.9655	5.3692	5.4965	6.1481	6.0164	5.0048	5.4829	4.9596	6.2694	4.7064	5.506	5.5941	5.9402	6.9307	6.1398	4.9694	4.3256	5.5641	5.2381	4.641	4.9205	5.6965
ACP2	8.044	8.7423	7.867	7.9728	8.154	8.5604	7.9667	8.8537	8.0162	8.398	8.395	8.3202	7.5895	7.747	9.2193	8.3622	8.7615	8.4324	8.1524	8.3075	7.7329	7.5857	7.2849	8.0692	7.7336	7.6611	7.4918	7.1143	7.6076	9.0985	9.3835	8.637	7.6478	8.3643	8.255	7.4582	8.4625	7.4922	7.5102	8.1534	7.6127	9.1429	7.5061	7.1877	8.3398	7.9634	8.0385	7.6586	8.4625
ACP5	7.0727	5.1224	5.2194	5.4127	5.2897	5.9421	6.3168	5.2381	5.4211	5.6802	6.629	6.3049	5.6457	5.7708	6.069	5.6526	6.134	5.3301	6.1152	5.9175	6.107	6.4648	5.6921	6.1318	5.3213	5.6166	5.9995	5.968	7.4691	6.7189	5.3565	5.4251	5.6316	7.6889	6.3822	4.9856	6.3275	5.7891	5.3902	5.6427	6.6122	5.1684	5.8006	6.4101	6.2485	5.8318	6.4376	7.2148	5.7827
ACP6	5.8875	6.4785	6.1394	5.8328	5.8993	6.2863	6.013	6.1122	5.8809	5.2657	4.8559	5.9074	6.3536	6.369	6.3954	4.7978	6.0983	5.5038	5.9292	6.3489	6.4437	5.5155	5.4939	6.7532	5.2109	5.9997	4.8003	6.4095	6.3551	5.7164	5.6772	6.4657	5.8561	6.1648	6.0223	5.7043	5.8717	5.3779	6.0927	6.2084	5.6915	4.8824	6.0411	4.9469	7.015	5.9098	5.6914	5.7878	5.9378
ACPL2	4.8197	5.44525	5.07235	4.7665	4.92285	4.8007	4.9839	4.7251	4.93525	4.96275	4.20405	4.3974	4.3228	4.42785	6.32715	4.41705	4.49495	5.71555	5.25	5.0731	4.58815	4.0965	4.2178	5.98765	4.35675	5.0824	4.36285	3.96725	5.1789	4.08945	6.4923	4.39615	5.07	6.94155	5.20825	4.11215	4.51985	4.2425	4.35815	5.16455	4.0527	5.2155	5.30545	4.51795	4.41655	3.8483	3.8117	5.23215	4.39415
ACPP	3.5797	2.65345	3.0215	2.4052	3.45445	2.7824	2.6241	2.6224	2.54	3.267	2.7313	3.19085	3.18605	3.12075	2.4591	3.10185	3.2125	3.6404	2.8946	2.32485	3.30735	2.8819	2.54215	3.13805	3.24665	3.39295	3.40535	2.7491	2.6793	3.80475	2.82	3.2458	2.9148	2.86265	3.0389	3.08975	2.85785	3.13435	2.4892	2.3958	3.26235	2.3276	2.34615	3.4798	2.682	3.0491	3.2256	3.0646	2.8679
ACPT	6.7311	6.2063	6.3178	5.8345	6.3737	6.2885	6.0565	6.1178	6.0961	5.9943	6.7088	6.8354	6.2512	6.4027	6.0182	6.4717	6.5468	6.0982	6.0867	5.8403	5.8103	6.2063	6.7381	6.3101	6.5982	6.8407	6.4318	6.5638	6.1491	6.5109	5.9208	5.8491	6.3254	6.391	6.3636	6.3854	6.1668	6.1517	6.2383	6.0084	6.0131	6.0238	6.2944	6.1049	6.4269	6.0032	6.6222	5.9816	6.5638
ACR	2.6469	3.748	2.5029	3.4528	3.4763	2.8466	2.95	2.8354	3.6218	3.0943	2.6178	2.6574	2.6351	3.3726	4.4833	2.3084	2.6027	3.5352	3.0302	2.6576	2.5453	3.3314	3.343	4.2576	3.3186	3.2866	3.0028	3.1171	2.6624	3.8889	3.2194	3.0664	3.1109	3.0518	3.6801	3.7644	2.7493	3.082	2.8551	2.9663	2.9592	2.4963	2.7803	3.2902	3.4858	3.392	4.6359	3.0959	2.5524
ACRBP	5.2685	6.186	6.0668	4.1797	5.1516	5.6557	5.8892	5.6366	5.1772	5.785	5.1429	5.4352	5.862	5.571	5.9112	4.7234	4.4803	6.5462	5.6574	6.3889	5.6532	5.3654	7.0131	4.1355	5.3481	4.9959	4.5481	6.0297	4.3079	4.9313	5.8541	6.0217	5.5715	6.4896	5.2074	6.0913	6.0032	4.8147	6.1753	6.3591	4.5099	5.4515	5.6903	4.4614	4.9165	4.5458	5.7571	6.7269	5.679
ACRC	5.4826	7.7637	5.4945	7.5132	5.483	6.4094	6.1402	5.7642	6.3641	6.3773	7.9277	6.6428	6.0204	5.8707	6.0318	5.4644	8.0525	5.9499	6.3204	5.5343	6.3889	5.8859	5.7329	6.6992	6.3853	4.8043	6.2855	6.0393	6.9951	5.2449	5.1972	5.4214	5.4187	5.7488	5.9807	6.0913	6.5717	7.3705	5.9744	6.9607	7.3098	5.634	5.5787	6.0689	5.0739	5.5362	6.271	6.1441	5.9807
ACRV1	3.168	3.1686	3.3604	3.6124	3.3596	2.8799	3.448	4.2198	2.5984	4.1669	3.9046	3.854	4.6645	3.3433	4.0645	3.5706	3.1164	3.2155	3.2993	3.1912	2.8777	4.2057	3.5294	3.2635	3.5903	4.2491	3.79	3.9312	3.3878	3.1096	3.61	3.0944	3.4079	3.4057	4.3854	4.1106	3.5503	3.5525	4.0015	3.4014	2.2636	3.839	4.0114	3.8482	3.7398	3.4883	3.6812	3.0293	3.6475
ACSBG1	4.9542	5.56415	5.0686	5.7019	6.0823	5.7645	5.42305	6.25215	5.4444	5.3237	5.1201	5.45285	5.6248	6.29435	5.9633	6.3997	6.37095	5.5591	6.92405	4.65735	5.1725	5.50425	5.3137	5.52035	6.0835	5.8638	5.56395	5.7851	5.38625	5.7367	6.0866	6.0086	5.38245	5.5314	6.52645	5.1174	5.02785	5.4972	5.2143	5.53675	5.86545	6.19655	5.0028	5.6394	6.1173	5.6587	5.36385	6.014	5.7267
ACSBG2	2.96555	4.17	2.8724	3.1375	3.10035	3.13245	2.89015	2.69375	2.42855	3.02935	3.1932	3.161	2.95445	3.0473	4.0176	3.2713	2.98765	3.1369	2.5643	2.88985	3.53425	3.0494	2.67385	3.1949	3.45745	3.14495	3.4152	3.01905	3.0498	2.83915	3.02535	3.0012	2.5909	3.74995	3.3196	2.531	4.1249	4.52955	3.78625	4.10125	2.7388	3.3756	2.4726	2.72005	2.7693	3.6172	3.0841	3.25605	2.9748
ACSF2	4.3319	4.3624	4.3404	4.5148	4.6407	4.2567	4.2994	4.2066	3.4969	4.3057	4.4847	5.1475	4.2606	4.2673	4.7666	4.2325	4.2907	4.2247	3.8627	4.4819	4.4251	3.7845	3.8185	4.8203	4.4452	4.0709	4.217	4.3191	4.4026	4.2513	4.527	4.3622	3.8824	5.2194	3.812	4.1547	4.9252	4.7741	4.5825	4.5079	3.7141	4.2401	4.1116	4.4114	6.98	4.0666	4.458	4.6531	4.0408
ACSF3	4.5741	4.92525	4.5539	4.3486	4.70915	4.79105	3.8741	4.7091	4.41985	4.86185	5.02925	4.87595	4.6923	4.86205	4.7707	5.08405	4.5852	4.54135	4.6166	4.314	4.6498	4.18605	4.5788	4.76	4.70675	4.9931	4.30675	4.8257	4.7101	4.70015	4.6827	4.9846	4.74765	4.80165	4.7353	3.9558	4.7846	4.65775	4.60315	4.7626	4.98265	4.77345	4.52625	4.9419	4.08255	5.08695	4.73695	5.0657	4.7041
ACSL1	3.69565	5.0306	3.36165	5.8973	3.0148	4.47825	3.60615	5.11835	5.0001	3.7671	3.479	3.44005	2.84695	3.8683	3.6386	4.57635	3.9252	4.46195	4.61655	4.07165	3.98855	4.01515	3.25245	3.3739	5.1314	4.6341	4.26625	3.318	2.867	3.97435	4.59875	4.2997	3.84305	5.88685	3.478	4.6419	3.5723	3.741	3.23385	4.22335	4.48795	7.01205	4.24355	3.55645	2.9969	3.9938	3.48075	3.9965	5.0059
ACSL3	5.57195	5.7596	5.70035	5.83685	5.73335	5.3013	5.85025	5.04915	6.1157	6.0106	3.80255	5.4041	5.07105	5.54795	6.09715	5.8584	5.99085	5.25605	5.34665	5.5662	5.6113	5.50445	4.22225	5.5504	5.29385	4.85715	6.04275	4.2639	5.61205	5.8366	6.2269	5.9324	5.36865	6.26635	5.1074	5.694	5.25935	5.19935	5.6042	5.9093	6.2963	6.7554	5.17865	4.8459	5.92015	5.7978	5.30515	5.3606	4.9463
ACSL4	5.6916	6.20055	5.50875	5.5087	4.92185	5.60425	5.1967	5.8794	6.02395	5.5673	5.72805	5.9954	5.5642	5.6549	5.82085	5.87635	5.87995	5.9611	6.19175	5.9161	5.9002	6.1062	6.52385	5.87565	6.1084	6.08115	6.24285	5.6268	5.54205	5.28765	5.9587	6.06895	5.78635	6.0396	6.3756	6.41455	5.62265	6.10935	5.58495	6.1742	5.92135	7.6698	5.51495	5.65835	4.96925	5.77265	6.2352	6.1921	6.7281
ACSL5	7.6672	7.35685	4.87875	6.80245	7.912	6.31345	5.96205	6.1927	6.24305	6.3898	6.73165	6.2109	6.29975	7.35475	5.34475	6.75725	6.17045	5.998	8.8531	4.76355	7.09025	5.9361	4.4769	7.0584	6.51175	6.7404	5.78485	4.7642	6.80555	5.96995	8.4661	7.0155	7.21425	7.24375	7.1031	4.24205	6.78355	5.52175	6.7055	6.3745	5.60005	7.34585	5.28125	7.5176	5.87365	6.06685	5.4103	8.1567	5.4845
ACSL6	1.19	1.1174	1.1074	1.0052	0.9883	0.9065	1.1627	1.013	0.8044	1.0763	1.2755	1.141	1.1773	1.1754	0.983	0.94	1.1362	1.1293	1.11	1.0132	1.0001	1.1455	1.1413	1.1915	1.154	1.2793	1.0585	1.1377	1.052	1.0464	1.0742	1.1591	1.2832	0.9333	1.4429	1.2548	1.0626	1.1134	1.0873	0.8307	0.9641	0.9637	1.2429	1.2164	1.0645	0.9612	1.0953	0.9035	1.2154
ACSM1	2.9239	2.60725	2.78035	2.7937	2.8883	3.03635	2.6386	2.8345	3.1719	3.5189	3.33385	3.0614	2.6064	3.06355	2.6758	2.94185	2.7907	2.9805	2.8737	2.8382	2.9163	3.20575	2.9085	2.49045	2.6443	3.1186	2.93365	2.95785	2.5079	3.42025	2.88415	2.9315	3.93975	2.64805	3.15925	2.50355	3.1067	3.1335	3.1561	2.29885	3.46175	2.70325	2.59	2.65945	3.37675	2.97505	3.0795	2.826	2.89995
ACSM2A	4.27385	4.01875	4.43035	3.56595	4.5014	4.0871	3.813	4.0963	3.8621	4.0277	4.20105	4.83345	4.0838	4.378	4.27735	4.4945	4.1441	4.1155	4.2513	3.7894	3.9367	4.1533	4.3791	4.3441	4.07695	4.83435	4.37845	4.86305	4.0627	4.0996	5.77475	4.09455	4.48325	4.09565	4.5266	4.3023	4.1283	4.30095	3.99225	3.439	3.94035	3.9228	4.11925	4.47715	4.057	4.2067	4.506	4.5008	4.44025
ACSM2B	5.6603	5.4374	5.3491	4.4628	5.9681	5.5569	4.9996	5.3771	5.116	5.444	5.2436	6.6498	5.2955	5.6248	5.7782	5.8716	5.5028	5.4545	5.7261	5.0815	5.0143	5.5681	5.5717	5.9615	5.3774	6.5366	5.8817	6.8623	5.1318	5.3251	6.8454	5.3623	5.7721	5.4319	5.4902	5.6959	5.2836	5.7646	5.3104	4.607	5.1034	5.1416	5.1998	5.8368	4.9795	5.8406	6.0051	5.707	5.6533
ACSM3	4.75285	4.1323	5.64405	3.5239	5.79445	5.3303	7.33865	3.8389	5.1684	6.00575	5.0222	4.4365	6.89555	4.02005	3.5621	4.546	5.1604	3.8609	6.08855	5.5787	6.06825	5.17255	5.87445	4.3852	5.41885	4.88545	3.70225	5.09625	4.42175	5.31055	7.6277	5.85595	6.56895	5.2627	5.5554	5.6936	5.71335	8.30565	5.3711	4.9068	6.17645	5.13525	6.20815	5.67055	6.44875	4.16625	5.62975	3.78175	4.5116
ACSM4	3.47015	3.27805	4.3909	3.56745	3.65265	4.1103	3.2823	4.0234	3.4292	4.84725	4.7261	3.819	4.0082	4.0207	3.4668	4.2118	2.96355	4.07025	3.68315	4.1005	3.6607	3.1226	4.46375	3.3695	3.67415	3.6224	3.2692	4.1026	3.2045	3.1446	3.13115	3.8107	4.625	2.96395	4.1333	3.6274	4.09005	4.4984	3.6636	3.74375	4.35945	3.2475	3.36	4.42935	5.1496	3.7598	4.57575	3.27805	5.0433
ACSM5	3.5385	3.7361	3.1299	3.24715	3.0803	3.1418	3.4591	3.6567	3.14415	3.4188	4.07795	4.0597	3.12905	4.1317	3.6404	3.4973	3.996	4.86345	3.15755	3.73095	3.0179	3.6903	3.52615	3.34535	4.79155	3.55625	3.898	3.85545	2.96215	3.56395	4.14685	3.2114	3.2681	2.7205	3.55885	4.06985	3.7194	3.88815	3.7479	3.4196	3.0569	2.8632	3.5156	3.96825	3.81845	3.48555	3.73595	3.15105	3.6464
ACSS1	3.3803	3.1096	3.988	3.3028	3.5781	3.2987	2.9219	3.4366	3.2312	3.2895	3.5686	3.4211	3.3937	3.7452	3.9052	3.5469	3.2104	3.4777	4.1065	3.5536	3.5747	3.2983	3.3665	3.5588	3.522	3.888	3.5551	3.5707	3.6821	3.5374	3.4335	3.8167	3.6952	3.3852	3.869	3.3908	3.9099	4.1935	3.3736	3.4132	4.1509	3.3635	3.6377	3.5516	3.7105	3.9804	3.5723	3.6666	3.5414
ACSS2	5.5876	6.04565	5.58675	6.1219	6.071	5.86425	5.55785	6.03645	6.03695	5.44055	6.61465	6.2193	5.89655	5.63905	6.55555	5.9457	5.8027	5.9299	5.443	5.812	5.9235	6.1995	4.8598	6.3623	6.16095	6.27965	5.65875	5.27825	6.1464	6.29455	6.3682	6.6956	5.683	5.7282	5.94985	5.83445	5.9734	5.99025	6.16145	5.55845	5.92365	5.82355	6.0649	5.20685	5.9566	6.0992	5.7262	6.07455	5.78575
ACSS3	2.5343	2.8227	1.7175	1.95365	1.49515	2.1191	2.53135	1.85955	3.1475	1.95785	2.03435	2.7352	1.40775	1.85055	1.3611	1.69135	2.15125	3.30795	2.3482	1.9203	3.80425	1.74455	2.4941	1.7622	3.3345	2.0322	2.3061	1.8182	2.07885	1.78895	1.5677	1.42235	3.5194	2.20925	2.18115	2.8231	2.38055	1.54025	1.8763	2.0335	1.88015	1.42315	1.65605	1.58815	2.1664	1.6008	1.55515	1.5917	1.66305
ACTA1	1.6755	1.5755	1.52075	1.8395	1.52355	2.0061	2.311	1.646	1.747	1.964	1.689	2.10095	2.2842	1.3504	1.8181	1.8404	1.8987	3.27395	1.69165	1.69175	1.74125	1.4338	2.2528	1.7293	1.98245	2.1311	1.8027	1.67935	1.69905	1.6803	2.11495	1.94165	2.41685	1.95775	2.0557	1.62195	1.47835	2.2917	1.65995	2.29465	2.1125	1.78745	1.84525	1.88985	1.85065	1.6753	5.19405	1.87965	1.60875
ACTA2	4.31	4.7084	4.6012	4.6044	4.2629	5.0197	4.1976	4.8487	4.8259	4.6268	4.557	5.1718	3.742	4.8475	4.1262	4.5311	4.4439	4.2624	4.6376	4.8044	4.155	4.9448	4.6011	4.9193	4.9311	3.9952	5.116	3.7136	4.2395	4.6101	4.169	4.7954	4.6401	4.5561	4.8439	4.6648	4.1237	4.5096	4.1728	4.4284	3.9829	4.7948	4.8364	4.47	4.8887	4.4704	4.7022	4.5103	3.8658
ACTB	12.1645	12.2014	11.7932	12.2594	12.132	12.0599	12.2196	12.0634	12.216	12.2539	12.0635	12.0277	11.9561	11.9597	12.0248	12.0281	11.9638	12.2951	11.9747	12.2289	12.1651	12.2945	12.0212	12.104	12.1842	12.2273	12.3086	12.1103	11.9213	12.2929	12.2986	11.9963	12.1037	12.2336	11.9279	12.1278	11.9193	12.1096	11.9182	12.1937	12.1194	12.1425	11.7464	12.1044	11.8937	11.9645	12.0619	12.1697	12.1112
ACTBL2	0.9629	0.9763	1.0093	1.1117	1.09905	1.019	1.016	1.06405	1.41755	1.75385	1.06895	1.8888	1.3065	1.4882	1.24075	1.14945	1.42055	1.27135	1.12685	1.16415	1.07205	1.3102	1.0419	1.2384	1.1405	1.0166	1.59405	1.4275	0.7331	1.1947	1.06615	0.983	1.2718	1.28335	1.21405	1.37715	1.1029	0.90785	0.91555	1.1715	1.1061	1.16735	1.04005	1.828	1.2146	1.5471	1.40365	1.4885	1.2096
ACTBP1	11.7456	11.662	11.4458	11.519	11.7287	11.6738	11.9343	11.7098	11.8681	11.7626	11.5381	11.7595	11.6138	11.5877	11.3955	11.8809	11.7507	11.6688	11.5585	11.8558	11.6434	12.025	11.7052	11.6394	11.7618	11.7732	11.916	11.7635	11.638	11.604	11.6412	11.658	11.7343	11.7965	11.7359	11.8504	11.5953	11.7414	11.7077	11.7569	11.5892	11.6933	11.4913	11.7011	11.5938	11.6359	11.6703	11.9097	11.8567
ACTBP11	12.1552	12.0172	11.7941	11.887	12.0887	12.0656	11.9935	12.0617	12.1739	12.1879	12.1147	12.1423	11.9623	11.962	11.8319	12.2331	12.1062	12.132	12.0869	12.2383	11.9284	12.2734	12.0735	12.1442	12.2002	12.3095	12.3202	12.1071	11.9543	12.0382	11.9992	11.9848	12.0724	12.0665	12.0216	12.2471	11.9809	12.1565	11.9165	12.1586	11.9344	12.0976	11.8919	12.1734	11.8843	11.9711	12.1137	12.2248	12.3333
ACTBP12	5.6247	4.7374	5.5324	5.3202	5.16	5.1067	5.1516	5.1499	5.5162	5.0487	6.0992	5.9764	5.5712	5.5491	5.3821	5.311	5.0605	5.0952	5.6367	4.8704	4.9926	5.1516	5.8113	5.3912	5.515	5.8898	5.6536	5.5944	4.9961	5.615	5.0113	5.2359	5.8069	5.0712	5.7056	5.3174	5.2708	5.4397	5.1951	4.8465	4.8034	5.1294	5.828	5.5558	5.9317	5.7022	5.1951	5.2676	5.515
ACTBP8	12.1679	12.0582	12.0873	12.0686	12.0905	12.1021	11.7674	12.0634	12.1318	12.2539	12.1659	12.0277	11.9561	11.9597	12.0458	12.2244	12.1883	12.1615	12.2414	12.205	11.8798	12.1795	12.0212	12.2138	12.2162	12.3917	12.2731	12.1103	11.9213	12.2929	12.0687	12.0355	11.954	11.8995	11.9279	12.1278	12.0425	12.222	11.9148	12.1937	11.9779	12.0669	12.0375	12.2425	11.9203	11.9777	12.2564	12.2799	12.2976
ACTC1	1.6864	1.9456	1.9532	1.6004	2.0851	1.92045	1.9681	1.7961	1.5519	1.57225	2.2403	2.2337	2.0534	1.88315	1.9226	1.7519	1.7238	2.2454	1.73345	1.69165	1.95345	2.09675	2.92665	1.6173	2.168	2.17535	1.9308	2.3588	2.0005	1.8039	1.5842	1.7798	1.8395	1.73545	2.00565	1.98355	1.6597	1.93265	1.7964	2.16005	1.6963	1.76715	2.09505	1.80065	2.04015	1.94545	2.3109	1.77075	1.86035
ACTG1	12.4338	12.1336	12.1503	12.1984	12.0624	12.1977	12.2785	12.1272	12.2923	12.1258	12.2111	12.2484	12.1547	12.2357	11.9904	12.5265	12.1545	12.1648	12.4171	12.2267	12.1094	12.3292	12.39	12.2209	12.2434	12.3925	12.1854	12.046	12.2471	12.1859	12.1534	12.2603	12.1561	12.25	12.2441	12.1703	12.1667	12.1787	12.1644	12.3503	12.3589	12.1562	12.0228	12.3723	12.0247	12.2422	12.1112	12.4442	12.1859
ACTG1P4	4.4189	4.42395	4.39	4.1539	4.2134	3.93365	4.14945	3.93225	3.8705	3.9121	4.27305	4.28785	4.19865	4.52155	3.9689	4.3166	4.0461	3.71255	4.3065	4.0766	4.15705	4.0892	4.04195	5.1776	4.1067	4.467	4.3092	4.21685	4.01275	4.12675	3.7267	4.03385	4.2352	3.8695	4.3366	4.0809	5.26765	3.94535	4.16285	4.0706	4.1679	4.0787	4.1811	4.29445	4.1242	4.15645	4.274	4.3117	4.24815
ACTG2	4.36805	5.3364	5.68975	5.2766	5.4175	5.332	4.4703	5.6997	5.23705	4.98785	6.26175	5.5605	5.36885	4.5356	4.59475	5.5117	5.25145	5.4161	5.2292	5.42655	4.50425	5.2157	4.57685	5.5453	5.7284	5.89365	6.2734	4.57365	5.3673	5.5688	5.0903	5.71365	5.0801	5.29015	5.87875	5.1756	5.81195	5.61305	5.0593	5.35585	5.4862	4.96685	5.82655	5.5314	5.4465	5.454	5.64205	5.4976	4.7258
ACTL6A	8.5136	8.37405	10.0239	8.86095	8.6351	8.50695	9.6207	8.6107	9.7568	8.80385	8.1568	6.80145	7.96645	7.54555	8.60805	8.85795	9.34085	8.78275	9.15335	8.63045	8.37975	9.4903	8.91505	8.7281	7.6327	8.2041	7.80925	8.33835	8.2141	9.0651	9.86905	8.05335	8.2919	9.2086	9.5178	7.73485	8.78915	9.25365	9.0865	9.78715	8.79305	9.31695	8.6945	8.34795	8.11685	9.26825	8.16785	8.9481	7.2602
ACTL6B	1.94575	1.83275	2.09485	1.6718	1.8722	1.8381	1.65975	1.61695	1.7165	1.694	2.4331	2.27425	2.32115	2.0295	1.9733	2.07445	2.32345	1.89105	1.7772	1.93655	1.69615	2.01975	2.20325	1.82735	2.0906	2.59545	2.08635	2.1428	2.0753	1.59235	1.7811	1.7886	2.08535	2.0246	2.3665	1.8977	1.86225	2.1716	1.7897	1.5454	1.76015	1.6682	2.09325	2.4319	2.10015	1.97265	3.31775	2.0692	2.35585
ACTL7A	4.7485	4.1309	4.7291	4.0729	4.7226	4.6067	4.1818	4.3059	4.3197	4.5277	4.949	4.594	4.3994	4.6906	4.4247	4.5335	4.7578	4.2046	4.4537	4.384	4.5334	4.7964	5.0126	4.6209	4.5228	5.001	5.0026	4.8879	4.3693	4.8609	4.2494	4.37	4.2758	4.1359	4.6439	4.7756	4.661	4.7622	4.1702	3.9868	4.1677	4.6574	4.3447	4.9407	4.7285	4.4455	4.6605	4.6558	4.7014
ACTL7B	4.9473	4.2431	4.6562	4.3941	4.7633	5.0778	4.533	4.3745	4.0835	4.3413	5.3203	5.3289	4.7537	4.743	5.835	4.6472	4.5584	4.5628	4.8197	4.753	4.5569	4.384	4.9494	5.0033	4.3398	4.6025	4.9494	4.8451	4.0597	4.405	4.6707	4.7161	4.7714	4.2606	4.7424	5.4327	4.7377	5.3814	4.8635	4.0954	5.0246	4.6214	4.753	4.6817	5.4012	4.6782	4.9815	4.815	4.8337
ACTL8	2.5835	2.5853	2.19	2.471	2.6078	3.1027	2.4897	3.224	2.3666	2.08	3.2865	2.7677	2.8591	3.2301	2.9437	2.2238	3.4956	4.304	2.2888	2.5348	2.6551	2.9498	5.5375	2.7906	3.1418	3.0081	2.7326	2.8347	2.7502	2.2562	2.9759	2.8347	3.4935	2.9189	2.9151	2.7032	2.4647	2.5946	2.4898	2.5727	3.6517	2.9512	3.5026	2.5595	3.224	2.64	5.1345	2.3974	2.3338
ACTL9	3.9847	3.3736	4.3504	3.948	3.6729	3.6437	3.5227	3.7473	3.477	3.8526	4.531	4.3018	3.9991	3.8248	3.7906	3.6526	3.7771	3.8593	4.1841	3.6985	3.4901	3.7503	4.3994	4.1547	3.6804	4.6558	4.1453	4.1205	3.5641	3.9847	3.8314	3.6179	4.1211	3.5021	3.9706	3.5857	4.3941	3.663	3.8093	3.7377	3.3478	3.9021	4.5002	4.2435	4.0871	3.5773	4.282	3.7906	3.9903
ACTN1	4.22985	4.5366	4.6615	4.79455	4.28945	4.50805	4.2207	5.1784	4.46105	4.91995	4.38235	4.99885	4.86095	4.72525	4.52275	5.03765	4.56375	4.48365	4.5608	4.79175	4.49475	4.1007	4.16765	4.61795	4.02465	4.58215	5.0207	4.4765	4.5703	5.033	4.60545	4.54365	4.29705	4.58185	3.78485	4.7358	4.7823	4.61225	4.59985	4.6498	4.8495	4.37085	4.76035	4.45595	4.5533	4.554	4.81215	4.4129	4.97395
ACTN2	3.7735	3.4732	3.6908	3.54325	3.6143	3.49655	3.66645	3.6671	3.89155	3.6827	4.1919	4.17445	3.68575	3.70465	3.59895	3.71355	3.663	3.718	3.60605	3.76565	3.5892	3.8007	3.941	3.85425	4.165	4.13165	4.13355	4.448	3.6823	3.6243	3.49975	3.5464	3.7721	3.60135	4.0181	3.9888	3.6914	3.87695	3.62375	3.58875	3.64335	3.40405	3.8204	3.99115	4.01635	3.73765	4.08565	3.8594	3.70745
ACTN3	3.5909	2.9512	3.3906	3.2686	3.232	3.1614	3.177	3.1968	2.875	3.1945	4.2749	3.6244	3.5701	3.5217	3.532	3.5769	3.3896	3.4605	3.0304	3.3354	3.1131	3.2519	3.4252	3.5003	3.3805	3.8534	3.5805	3.2076	3.1174	3.3229	3.2096	3.0928	3.245	3.3567	3.9381	3.532	3.4133	3.4215	3.4218	2.9268	2.9577	3.0064	3.3711	3.9228	3.1873	3.6329	3.7084	3.5396	4.1702
ACTN4	6.0133	6.8656	6.3539	7.389	6.438	6.4184	6.3071	6.6675	6.6176	7.1288	6.8517	6.6357	6.9331	6.2214	6.2856	6.861	6.267	7.0055	6.5478	6.4188	6.7406	6.382	6.0389	6.4588	6.3407	6.3134	6.4726	6.1247	6.9847	6.6832	7.3454	6.5026	6.7539	7.2803	6.8084	6.4773	6.6184	6.4837	7.2284	7.0505	6.7919	6.7437	6.3193	6.4168	6.1355	5.819	6.3016	6.2887	6.6752
ACTR10	5.19195	4.79665	4.9802	4.91195	5.0292	4.826	6.35845	5.45485	4.7505	5.3832	3.91795	4.4563	5.2525	4.5376	4.8258	4.8904	5.58575	5.07835	4.43485	4.87125	5.2275	5.2289	4.8527	4.3538	5.9805	5.13815	4.75745	5.70605	5.24595	4.2622	4.71185	4.7776	5.3307	4.77705	5.542	4.8287	4.89295	4.9108	5.3353	6.2238	4.89655	5.86875	4.54985	4.5232	4.5049	5.3921	4.8425	5.0657	4.8465
ACTR1A	5.3394	5.9557	6.5105	6.0264	5.5917	6.2128	6.3736	6.0828	5.4495	5.7511	7.112	6.115	5.6154	5.7295	6.7165	5.6749	5.1115	6.1452	6.1031	6.5452	5.827	6.7772	5.8796	5.524	5.7355	6.258	6.9279	5.1516	5.8349	6.9149	6.2531	5.8931	6.5129	6.6551	5.9868	6.0706	6.2249	5.4967	5.9411	6.4509	5.8828	5.1428	6.1612	5.1989	5.8427	5.5516	6.2009	5.5292	5.6614
ACTR1B	8.9826	9.1293	9.8061	9.3329	8.8446	8.7235	9.4498	9.4	8.9701	9.0596	8.5818	8.6029	8.7504	8.62	8.7295	8.2358	9.355	9.3119	9.1161	9.6129	9.1919	8.5671	9.3869	8.6401	8.7946	8.4177	8.4528	8.7843	9.2325	8.9755	10.0062	8.5204	9.1049	9.0437	7.2948	8.9499	9.2505	8.6237	9.5179	9.7506	9.3218	8.6233	8.0326	8.4963	9.2091	8.6315	8.904	9.8544	8.8625
ACTR2	5.6684	6.8976	7.0625	6.797	6.557	7.0433	7.1224	6.9084	6.6399	6.3474	6.1895	5.9327	6.4959	6.1886	6.6649	5.8073	7.156	7.3272	6.9212	6.5425	6.19	7.4358	6.5166	6.0005	6.2296	5.8037	6.9229	5.8544	6.1666	7.2429	7.751	6.3188	6.633	7.0864	6.4896	6.9346	6.202	6.8268	5.4782	6.9778	6.9451	7.6626	6.9892	6.3578	6.7031	7.0088	6.8028	6.4809	6.2837
ACTR3	6.08245	6.1324	5.01935	6.23015	4.80215	5.38465	5.73	6.32855	6.27815	5.67695	4.6194	5.54825	4.91105	5.3499	4.54965	5.1774	4.6309	5.46925	5.5472	6.1975	4.68945	5.54605	6.2405	5.3859	6.31015	5.7908	6.1836	5.8278	5.33725	5.4171	5.30835	6.05375	4.8727	6.36835	4.87795	4.9199	5.3077	6.1226	4.9181	6.01275	5.3224	5.97735	5.4816	5.54715	5.56055	5.7614	5.06915	5.94775	5.61055
ACTR3B	8.28995	7.25345	9.27135	8.1638	8.7586	8.53345	7.9913	6.9726	7.2473	7.3714	8.22085	7.1972	7.6178	8.2003	8.64405	9.8114	7.97435	9.05185	8.41625	7.9721	8.2611	6.871	8.0499	7.233	7.47435	7.50145	8.20725	8.15385	7.18325	7.87555	8.2937	8.2137	9.29495	8.65545	7.62355	7.8297	7.8145	9.2126	7.76585	8.37555	8.0967	8.1126	7.767	8.08115	8.03385	7.82555	8.33405	8.2505	7.03565
ACTR3BP2	5.5828	5.1078	4.6796	4.6344	4.7732	4.5657	4.8288	4.8465	4.7384	4.4416	4.4901	4.785	4.8092	5.1351	4.2925	4.8235	4.3997	4.2273	4.3988	4.4742	4.4152	4.7096	5.061	4.7014	5.5125	5.8665	4.8127	5.6012	5.013	4.6501	4.3054	4.8646	4.7251	4.3726	4.9003	4.7294	4.8867	5.0067	4.2974	4.6873	3.8289	4.3984	5.1191	5.1955	4.7461	5.0977	4.5215	5.1078	5.2943
ACTR3BP5	3.6255	3.3651	3.8035	3.2468	3.6931	3.1124	3.3242	3.1115	3.1069	3.5492	4.3102	3.7885	3.6678	4.0461	3.5084	3.7365	3.3916	3.7213	3.4912	3.3635	3.2717	3.8409	4.3141	3.9947	4.3268	4.2326	3.9687	3.7192	3.4879	3.6112	3.2158	3.434	3.8694	3.4645	4.2457	3.6992	3.328	3.6291	3.5568	3.2396	3.3238	3.1544	4.0477	3.8097	3.4164	3.655	3.3803	3.8016	3.2892
ACTR3BP6	1.8861	1.3855	2.3558	1.6755	1.7698	1.7012	2.03	1.9312	1.747	1.1891	2.1276	2.5939	1.5213	2.4662	1.2955	1.7613	1.1891	1.518	1.682	1.3589	1.7928	2.4566	2.0339	1.7679	1.8403	2.4971	2.3918	2.7207	1.74	1.5219	1.2136	1.716	2.3584	1.5917	2.2524	1.8616	1.846	1.8746	1.7632	1.3852	1.389	1.248	2.0621	1.791	2.2875	1.6919	1.7206	1.9431	2.197
ACTR3C	4.8694	5.04005	5.2492	5.19655	5.64755	4.81505	4.21395	4.49565	5.71425	4.7218	5.2732	5.36695	5.14115	4.94165	5.9138	4.7181	4.9991	5.0012	4.63445	4.80035	4.7653	4.9506	4.42555	4.80685	4.7449	5.30345	5.1963	4.84375	5.6085	5.29685	4.28135	5.3697	4.87805	4.51085	5.1593	4.9749	4.7204	5.35855	5.4055	4.61995	5.6955	5.0709	5.13605	5.2047	5.28765	4.5895	4.7525	4.7052	5.3572
ACTR3P2	3.7382	2.493	2.8346	2.9623	2.7077	2.9439	2.8083	2.875	3.0969	2.5032	2.7071	3.5766	2.8121	2.843	6.1891	2.5717	2.9861	2.8233	2.4642	2.5416	2.8083	3.0372	3.5417	2.6688	3.1448	3.5034	3.1168	3.5783	2.6838	2.6892	2.0979	2.6919	2.7996	2.9166	2.9754	3.227	2.588	2.6725	2.6417	2.5965	2.5272	2.2246	3.2144	3.1382	3.0589	2.4593	2.8444	3.2381	3.227
ACTR5	3.13955	3.67145	3.2564	3.0641	3.0669	3.4626	3.1867	3.38745	2.55725	3.2472	3.82895	3.66335	3.1574	3.5329	3.23195	2.95285	3.3823	3.6328	2.9684	3.64625	3.65695	3.0571	2.8868	3.5131	3.71135	3.31995	2.8444	2.94695	3.5967	3.0917	3.7875	3.02675	3.70715	3.2796	3.1773	2.6265	3.1182	3.3523	3.8073	3.49575	3.06615	3.86285	3.2527	3.08695	2.2974	3.9032	3.21195	2.9973	3.4238
ACTR6	5.2612	5.31135	6.30185	4.39735	5.83795	5.6807	6.78445	5.07105	5.43295	5.4099	4.7551	4.19875	5.52495	4.9785	4.6946	5.954	6.12045	5.9599	5.75775	5.45095	5.50635	5.0167	5.96265	4.91805	4.8776	4.80735	4.5538	4.5059	5.22565	6.1073	6.4178	5.89235	5.925	6.376	5.96405	4.35735	5.65015	4.0305	5.8122	6.255	5.24125	8.0632	5.4376	4.9005	5.48285	5.1731	4.093	5.37915	5.07735
ACTR8	4.9346	6.5029	6.1507	5.816	6.3118	6.3672	7.191	6.0548	5.7416	6.3064	6.5187	7.2028	5.9863	6.1123	8.4773	7.2727	5.574	6.5073	6.1541	6.3955	5.5595	5.3168	7.7108	5.9984	5.8868	6.7189	6.1655	7.5262	5.5556	5.7812	5.9159	5.935	6.2719	6.2301	5.9405	6.8901	6.15	6.3457	6.5117	5.7685	6.4774	6.9319	5.8898	5.6794	5.5236	5.9328	6.6241	5.4175	5.4557
ACTRT1	2.0674	1.7653	2.2351	1.6333	2.3478	2.3488	2.0643	1.9712	1.9235	1.7996	2.342	1.8284	2.131	2.4216	1.8452	2.3389	2.2722	2.2339	1.9433	2.3891	2.4245	1.9688	2.1584	2.3049	2.3174	2.526	2.237	2.3716	2.2569	2.2473	2.186	2.5587	3.0719	2.3751	2.5224	1.881	2.5957	2.0003	1.8692	2.1352	1.8316	1.7614	2.6015	2.6223	2.1513	2.3344	2.197	2.131	2.2168
ACTRT2	3.2318	3.3702	4.0401	3.3698	3.7034	3.3939	4.0991	3.77	3.4781	3.7162	4.2454	4.3371	3.6199	3.7616	3.6406	4.1683	3.3136	3.5167	3.3529	3.7953	3.9345	3.6437	4.2691	3.842	3.9521	3.9081	4.0333	3.6221	3.8237	3.8034	3.9093	3.3859	3.6676	3.7854	3.9132	3.4696	3.6015	4.1388	3.7559	3.3854	3.4292	3.5872	3.7901	3.9366	4.0107	4.239	3.9586	3.6141	3.861
ACVR1	7.62715	7.5465	7.0729	7.40455	6.98285	6.98125	7.2283	7.3135	7.8412	7.2491	5.69205	6.38325	7.4411	7.18975	6.62065	7.2811	7.25	7.74675	7.20185	7.2742	7.46215	7.173	7.3676	6.36265	6.645	6.9763	6.85125	7.5968	7.6437	7.58435	7.48255	7.2578	7.3862	7.51035	6.30955	7.02925	6.8452	7.134	7.5829	7.23495	7.6538	7.9502	6.8595	7.4063	6.84235	6.98055	6.3777	6.7999	6.6046
ACVR1B	6.5108	7.1119	7.4601	6.6147	6.9629	7.0084	7.5557	7.4974	7.5506	8.0506	5.9809	5.4077	6.5932	6.2539	7.1177	6.6684	7.1574	7.5282	7.1539	7.6305	7.3674	7.0263	6.2349	7.3978	5.7417	5.4638	5.9039	6.1275	7.3337	6.9629	8.3694	7.239	6.8315	7.4617	5.8196	6.7981	7.3386	5.6926	7.5374	7.3586	7.2608	7.3931	6.1736	5.9929	7.0287	6.8354	6.0369	6.4405	6.3834
ACVR1C	1.3937	1.6801	1.49085	1.37165	1.0908	1.2705	3.60935	1.27335	1.2092	1.07175	1.86095	1.56215	1.88715	1.48715	1.72615	1.2633	1.41775	1.88675	1.2061	1.2429	2.85045	2.01425	1.8058	1.28985	1.8262	1.83175	1.85795	1.28935	1.99655	1.91015	2.13005	1.1971	1.6198	1.0951	1.3006	3.616	1.8983	1.30125	1.1916	1.7922	1.255	1.40435	1.3696	1.90695	1.98915	2.2184	1.9423	1.4018	1.36215
ACVR2A	7.6442	7.814	7.8644	6.9212	7.2358	7.006	7.4392	7.5168	7.6253	7.0718	7.0727	6.7867	7.2875	7.2883	6.9109	6.1039	7.4026	7.0586	7.4832	7.3724	7.6148	7.3743	6.277	7.2891	7.4306	7.1731	7.0773	7.5181	7.3479	7.8097	7.5636	6.993	6.2732	7.416	7.0789	7.2686	7.7447	7.6333	7.3125	7.6772	7.7214	6.9818	7.6759	7.4576	6.537	7.4925	7.3448	7.2858	7.2192
ACVR2B	5.02595	4.7365	4.95945	5.34825	5.13805	5.1014	5.14555	5.4386	5.2275	4.8449	5.76735	4.89705	5.3721	5.72795	6.4519	5.29195	4.64345	5.2352	4.76675	5.88995	5.3369	5.2022	6.1483	5.0976	4.58695	5.63625	5.0678	5.7288	4.7094	4.44	6.4662	5.59685	4.89815	5.03465	4.75435	5.54405	4.9717	5.2603	5.7649	5.26045	5.3273	4.9969	5.09225	5.1787	5.1332	5.24365	5.6865	4.0316	4.7974
ACVRL1	4.5081	4.178	4.3447	4.8752	4.2464	4.331	4.0661	4.4787	4.8342	4.3997	5.7358	4.8701	4.5352	4.2957	4.7039	4.5439	4.6829	4.491	4.5973	4.4372	4.0814	4.099	4.57	5.734	4.9734	4.3158	4.7013	4.0821	4.594	4.3026	4.2627	4.7258	4.1544	4.5915	4.6979	4.0808	4.4466	4.1388	4.0994	4.0258	4.2703	5.3799	5.0241	4.3664	5.1384	3.8654	4.6238	3.7942	5.4082
ACY1	6.1264	5.9722	5.6501	6.3713	6.578	5.9341	6.05	6.0747	5.408	6.018	6.6423	6.0059	6.1758	6.7235	6.036	6.0704	6.0841	5.8375	6.0069	5.8507	6.1667	6.2803	6.5422	5.9968	6.1361	6.2715	6.3714	6.1928	6.6282	5.8788	7.1074	6.1024	6.5422	5.5771	6.8613	6.0368	5.8871	6.2236	5.7987	5.6684	6.9284	5.8594	6.3379	6.2715	6.1972	5.8333	6.1499	6.0613	6.4222
ACY3	5.6702	4.24195	4.82245	4.1061	4.43105	5.4993	5.15025	4.365	4.88065	4.3728	4.50985	4.5644	4.4557	5.94155	4.6761	5.18175	3.98855	5.26625	4.75535	3.851	4.99875	4.38875	4.3903	4.96155	4.4713	4.722	4.44135	4.72025	5.28515	4.771	7.1463	4.1843	4.6104	4.70035	4.65225	4.15475	4.5531	5.08995	4.1827	4.42815	7.36055	5.10535	5.4546	5.00975	5.95955	4.8101	4.4372	4.70475	6.78445
ACYP1	8.3072	7.4516	8.5458	8.5678	7.3094	7.0449	9.0643	7.3585	7.4863	7.8556	6.5393	6.8542	7.8808	7.4242	7.7225	7.6191	8.3284	6.6443	8.1311	6.9854	7.7531	7.906	7.0845	7.6509	7.9403	8.1206	7.0904	8.1274	8.241	7.9234	6.7633	7.6507	8.1214	7.4145	8.1056	7.0291	7.6394	8.6718	7.9199	8.1556	6.5252	7.7916	7.9582	8.244	7.1958	8.4119	7.7414	7.884	6.9978
ACYP2	2.0141	1.94115	2.47995	2.06055	1.9809	1.87435	1.8636	2.0829	2.4685	1.6908	2.33745	2.0325	2.0057	2.6037	1.77215	1.82465	2.9925	2.26795	2.34255	1.88505	2.15315	2.30265	3.14	1.94375	2.5724	2.74025	1.99215	2.42965	2.31345	1.96685	1.91575	1.92925	2.2584	2.052	2.23435	2.0646	1.79825	2.1485	2.49275	1.8443	2.20635	2.43775	2.1041	2.1916	2.3377	1.94455	1.90945	2.15115	1.97635
ADA	5.1755	4.4119	5.4927	6.5074	4.8885	4.9981	4.9224	5.7616	4.778	4.5383	5.12	4.7952	5.169	4.3074	4.9329	4.916	4.852	5.1376	4.6138	4.8772	4.9801	4.8672	4.6873	5.1839	6.2183	4.8674	5.294	4.8954	4.8997	5.3094	6.1434	5.0232	5.1697	5.3895	5.6486	5.4133	5.0275	4.9153	4.3455	5.3104	4.8453	5.0681	4.7696	4.9022	4.4769	5.5565	5.0719	4.9411	5.1343
ADAD1	1.4759	1.3722	1.2616	0.8957	1.0841	1.3331	1.3158	1.2188	0.9698	0.8769	1.7206	1.2741	1.4118	1.7337	1.4539	1.1986	1.2691	0.9865	1.1986	1.2734	1.2741	1.5913	2.1604	1.3391	1.0987	2.268	1.5075	1.8213	1.3898	1.3894	1.1664	1.0471	1.3158	1.3038	0.9826	1.8322	1.0995	1.472	1.1033	1.1461	1.3425	1.0098	1.2135	1.3263	1.6287	1.3664	1.5344	1.3077	1.122
ADAD2	5.3496	5.2118	4.7941	5.1451	5.3811	4.6143	4.1511	4.6603	4.8451	5.0087	5.4546	5.637	4.8519	4.7088	5.0814	4.8779	4.7358	4.0583	4.9439	4.6909	4.7009	5.2174	5.403	5.0819	5.7771	5.349	4.528	5.911	5.7566	4.7088	4.9779	5.1486	5.3242	5.1184	5.1817	5.1741	5.4176	5.5487	5.0208	5.216	4.3583	4.7335	4.8469	5.1034	5.6494	5.5231	5.1027	4.5799	5.2749
ADAL	3.044	2.4113	2.5186	2.1736	2.4483	2.524	3.3447	2.2522	2.3126	3.0376	2.9957	2.7346	3.0664	2.6406	2.7593	3.172	3.1555	3.0914	3.2612	1.8442	2.6602	2.8783	3.2118	2.946	2.6003	2.2704	2.7776	2.2917	2.9153	2.5776	3.7172	2.5513	2.0744	2.2582	2.5343	2.5751	2.7189	2.7789	2.5159	3.392	2.5991	3.0867	2.845	2.1645	2.8489	3.3977	2.4534	2.7515	2.8034
ADAM1	4.62795	5.4509	5.08675	4.9043	4.57925	4.79335	4.7603	4.05585	3.9788	4.4998	3.10515	3.2245	5.3081	5.17795	3.44755	4.53235	4.1753	4.90495	5.15035	4.86235	4.9817	5.16555	4.33585	3.3077	4.1966	4.7312	3.6217	5.1831	4.99285	3.7939	4.1745	5.24895	4.69765	4.3644	3.8617	5.47225	4.9592	3.172	5.26105	5.9136	4.5049	4.62555	3.794	4.5092	4.0763	4.4489	4.79505	5.2167	4.2036
ADAM10	4.9522	6.1381	5.0732	6.2214	5.6878	4.993	6.0783	5.2993	5.976	6.2387	3.983	5.4558	4.9244	4.561	5.1422	5.8441	4.6552	5.313	5.6248	5.1705	4.6074	6.1575	5.8527	5.8625	4.9222	5.8561	5.295	4.7553	4.8676	6.35	5.933	4.9262	4.7133	5.3616	4.3832	5.1442	5.1596	5.2925	5.0148	5.1895	5.967	6.0886	4.765	5.8868	4.8943	4.8631	4.8613	6.0647	5.4839
ADAM11	4.59435	4.31215	5.1091	4.19055	4.82885	4.73285	6.0746	4.1691	4.19435	4.7515	4.40865	3.91895	4.3949	4.82435	6.37035	4.66045	4.92665	5.1422	4.15215	4.97385	4.7467	5.2407	4.44685	4.72235	5.41975	4.6883	4.44245	5.4699	3.98985	4.32665	4.29765	4.65845	4.67275	4.3953	4.41885	4.9641	4.6171	4.959	4.2021	4.34625	4.1344	4.38255	4.91345	4.6876	4.9292	4.5377	5.33935	4.602	4.6597
ADAM12	1.5043	2.3595	1.6474	3.3589	1.9771	1.621	2.0896	2.155	2.591	1.5263	2.3204	3.7465	1.571	3.0686	1.4909	1.9968	1.7289	2.3223	1.3485	2.6382	1.2824	3.3765	1.7742	1.5042	2.4084	2.4341	3.5825	2.2547	1.627	1.8888	1.5707	1.9485	1.4397	2.3803	1.6992	1.7309	2.2138	2.9026	1.668	2.7179	1.44	2.0601	2.237	2.4636	2.0203	1.8091	1.8238	2.6811	2.7292
ADAM15	3.0655	3.20075	2.97285	3.0196	3.5265	3.2009	3.23165	3.86085	3.2393	3.0318	5.08425	3.82085	3.52385	3.6015	3.56945	3.3105	3.015	3.4366	3.41185	2.97425	3.549	3.26955	3.2061	3.85965	3.37675	3.56515	3.341	3.08615	3.14785	3.7033	2.79535	3.9498	3.7075	3.3732	3.51535	3.25495	3.1125	3.2799	3.1587	2.9146	3.51305	3.77165	3.61395	3.10115	3.7753	3.1828	3.1008	3.0026	3.1997
ADAM17	4.5221	4.796	4.83395	4.6048	4.82385	5.06155	4.78015	4.886	4.9773	4.77655	4.87655	4.78985	4.3841	4.3115	4.67725	4.62095	4.96055	5.07585	4.8261	5.1775	4.5221	4.68145	4.5124	4.58315	4.5417	4.2064	4.60885	4.53065	4.41405	5.4054	5.52675	5.1389	4.3495	5.06095	4.70275	4.81585	4.5511	4.8683	4.69495	4.77235	5.9133	5.0507	4.4286	4.5644	5.02815	4.6787	4.73075	4.43385	4.66575
ADAM18	1.44425	1.38805	1.4439	1.24535	1.49585	1.5488	1.9817	1.3421	1.41155	1.403	1.66865	1.6943	1.42605	1.7351	1.33795	1.47875	1.64915	1.22855	1.4799	1.3587	1.43935	1.5645	1.7455	1.3779	1.5303	1.72745	1.6588	1.6136	1.2733	1.4352	1.93765	1.45645	1.61615	1.52655	1.58405	1.48	1.5883	1.6166	1.6751	1.2087	1.24325	1.3072	1.4604	2.13935	1.6673	1.4171	1.77355	1.5104	1.7354
ADAM19	5.92945	5.79025	6.0012	5.9839	5.3018	5.18695	4.5533	6.08165	5.736	5.66745	5.70825	5.24485	4.77865	5.1354	5.73925	5.26915	4.9804	5.3754	5.1475	5.8855	5.11845	6.3562	4.79975	6.20195	5.65425	5.8482	6.12995	5.4781	6.2813	5.51345	5.41235	5.5602	5.2328	6.058	4.82685	5.18095	5.0474	5.58965	4.539	5.9599	5.494	6.1384	5.51015	6.52175	4.8875	5.8586	5.81435	6.0927	5.88575
ADAM2	1.1751	3.4788	1.1828	1.1312	1.5688	0.9851	1.4689	1.1393	0.9085	1.1807	1.2861	1.7128	1.2695	1.1336	1.2937	1.1396	0.9466	1.1807	1.1276	1.4605	0.9023	1.2681	1.6549	1.2931	1.6295	1.4348	1.998	1.7356	1.0039	1.5303	1.159	0.9179	1.4006	0.975	1.6044	0.8122	0.9517	0.9014	1.1807	1.0764	1.029	0.8167	1.2846	1.6399	1.5357	1.251	1.1842	1.1121	1.4686
ADAM20	3.75925	3.2312	3.2084	3.67205	3.6121	2.57665	3.70975	3.77275	3.3108	3.78155	2.7408	4.6365	3.902	3.6657	2.57115	3.6892	3.53585	3.34045	3.351	3.51535	4.93205	3.50905	3.522	3.98705	4.16895	3.6245	3.57695	4.03215	3.65425	3.8908	2.8865	3.4316	3.642	3.2871	3.9962	4.51905	4.25755	2.9898	4.0731	3.86395	3.1107	3.3827	5.36205	4.8816	2.75475	3.6008	4.2593	5.134	3.87245
ADAM21P1	2.7691	2.2934	2.31545	3.16845	2.29075	2.39875	3.8553	2.9365	2.3752	2.81135	2.4076	2.7656	3.62295	2.84895	2.3283	3.2725	2.3733	2.86225	2.666	3.0641	4.46465	3.1806	2.50005	3.3928	3.77395	3.65435	2.82705	3.23775	2.5568	2.81005	2.47665	2.4033	3.15565	2.588	2.7892	4.52235	3.73285	2.20005	3.4642	3.41395	2.63255	4.10005	2.8689	2.9634	2.27175	3.8303	2.86555	4.0915	2.4132
ADAM22	1.9041	1.9867	1.6148	1.497	1.7995	1.8603	2.5783	1.5778	1.7054	2.9856	1.9353	1.8567	1.9178	1.6981	2.0716	1.9574	1.5174	1.5929	1.4529	1.9758	1.828	2.2666	2.1637	1.9773	1.9125	2.3958	2.2736	2.2528	1.5875	1.6007	2.0682	2.1686	1.8644	2.1254	2.1525	1.7417	1.6318	1.8247	2.7133	2.3468	2.5457	2.1693	1.7881	1.7059	1.5896	2.3257	2.3623	1.9293	1.6215
ADAM23	2.91415	2.7085	2.99305	2.83215	2.97835	4.20365	3.29605	3.0672	3.17125	4.1713	3.2205	3.25535	3.07625	2.9407	3.55195	2.86445	3.0946	2.7961	3.50985	3.19045	3.0587	2.57995	3.51125	3.57645	2.96305	2.92545	3.21145	3.49025	3.28755	3.85505	2.93735	3.10065	3.61495	3.0358	3.1486	2.7803	3.0023	3.4223	3.65905	2.8856	2.82635	3.2678	3.10945	2.9584	3.67505	3.08455	2.948	2.88775	3.14945
ADAM24P	1.7831	1.2115	1.8094	1.3778	1.4057	1.8547	1.3641	1.6502	1.3971	1.5233	1.6245	2.0122	1.5524	1.2121	1.2577	1.7531	1.6388	1.6721	1.2796	1.2621	1.272	1.6817	1.9827	1.4523	1.3392	1.4363	1.9201	1.6512	1.7231	1.4336	1.4701	1.5927	1.583	1.2719	1.9652	1.6973	2.3846	1.6651	1.6512	1.4772	1.3104	1.3388	1.6278	2.2361	2.0246	1.7406	1.3683	1.5158	1.6559
ADAM28	4.8997	4.2767	3.5312	3.4849	3.8486	3.5515	2.6664	3.9551	4.21425	5.09675	3.63215	3.79615	3.301	4.50675	3.4162	3.44855	5.1378	3.4855	4.8415	5.037	4.01225	4.60285	4.70605	3.9177	4.1158	4.07665	4.6147	5.0108	5.58435	3.90555	3.87705	3.9916	3.4753	4.19715	4.2578	4.01255	5.17195	4.3669	4.16715	4.785	4.17875	3.04395	4.38285	4.6305	4.0592	6.4496	3.6912	3.87805	4.747
ADAM29	1.4184	1.2897	1.6007	1.4978	1.3731	1.3109	1.3248	1.2635	1.3834	1.2386	1.6674	1.929	1.8309	1.5031	1.4257	1.3574	1.576	1.7442	1.6837	1.5819	1.2824	1.325	1.667	1.6769	1.4648	2.0327	1.7666	1.6299	1.5317	1.2588	1.3874	1.272	1.8	1.4978	1.641	1.719	1.7396	1.6038	1.5007	1.1451	1.2395	1.4289	1.5138	1.5025	1.5577	1.6188	1.2601	1.5393	1.7566
ADAM30	1.0601	1.2179	1.2237	1.096	1.2765	0.9634	1.0973	1.0585	0.9992	1.354	1.3134	1.273	1.131	1.44	1.1956	1.3672	1.4304	1.0919	1.0958	0.9266	1.4127	1.0025	1.2837	1.0079	1.4673	1.1705	1.4911	1.7009	1.0017	1.22	1.0738	1.1556	1.2283	1.0739	1.5619	1.1534	1.1169	1.3512	1.3713	1.0205	1.1043	0.9076	1.2343	1.3252	1.1919	1.1555	1.0954	1.2118	1.1085
ADAM32	4.3561	4.127	3.2555	3.7411	3.2836	3.3419	4.1574	3.9	3.2414	3.3511	3.6128	3.7169	4.0686	4.3133	3.1379	3.5441	4.1647	3.8831	3.5013	3.3516	3.8722	3.7738	4.1319	4.027	4.2787	3.9044	4.1506	4.5689	4.0569	3.3379	3.5568	3.5444	4.1888	3.1669	4.6073	4.3538	4.2582	3.7723	3.9382	4.1085	3.8192	3.595	4.1137	4.1979	3.3859	3.7382	3.931	3.6182	3.1741
ADAM33	6.3786	6.9298	6.3535	6.6795	6.3318	6.5345	5.9521	6.6699	6.1767	6.3592	7.0259	7.1936	6.5853	6.6899	7.6199	6.567	6.3869	6.5802	6.1232	6.399	6.421	6.5104	6.5548	7.3977	7.6943	7.0591	6.7245	7.0564	6.3731	6.3476	6.2596	6.1917	6.4588	6.2722	6.788	6.4947	7.0685	6.5155	6.7666	6.1537	6.331	6.5886	6.9007	6.7946	6.5233	6.5685	7.0009	6.4311	6.9352
ADAM3A	3.3038	3.3462	3.4084	2.9661	3.14295	3.2224	3.04745	3.08255	3.2596	2.9315	3.2337	3.7898	3.3792	3.2953	3.1446	3.4992	2.9991	3.0913	3.5041	3.23925	3.1462	3.5734	3.64565	3.1452	3.6019	3.6845	3.3624	3.77095	2.97425	3.10475	2.87395	3.19325	3.22025	3.0931	3.43235	3.44565	3.3741	3.3795	3.04255	3.14215	2.9146	2.964	3.0347	3.4476	3.08655	3.403	3.5306	3.4218	3.3271
ADAM5P	2.72375	6.02405	3.02835	2.83165	2.9028	2.86915	2.7594	2.6921	2.7176	2.59555	3.14805	3.2834	2.66005	2.88765	2.87755	2.86675	2.8023	2.84895	2.39525	2.7087	2.8536	3.13915	2.92575	2.98685	2.9554	2.94565	2.80875	3.14265	2.74865	3.05335	2.572	2.5896	2.9422	2.80105	3.4209	3.1853	2.80855	2.8674	2.98495	2.50125	2.6841	2.2436	2.8999	3.3281	2.73775	2.76265	3.0318	2.94235	2.7267
ADAM6	2.3339	2.136	2.4967	2.2678	2.441	2.4723	3.0702	2.4364	2.4866	2.3518	2.9383	3.2485	2.6409	2.6742	2.4222	2.3518	2.7222	1.9448	2.1742	2.1894	2.2047	2.9154	3.3865	2.5987	2.4015	2.8983	2.6399	3.3411	2.6416	2.0877	2.0388	2.103	2.3339	2.2729	3.54	2.6715	2.5941	2.601	2.1484	2.189	1.6428	2.0815	2.2678	2.6166	2.0151	2.3897	2.7297	2.7045	2.9656
ADAM7	1.5744	1.39275	1.4981	1.32825	1.6075	1.5726	1.29335	1.48055	1.4127	1.57015	1.62835	1.7793	1.62555	1.74925	1.68165	1.6595	1.4198	1.5272	1.63195	1.68555	1.5852	1.63675	1.86205	1.49525	1.7468	2.1377	1.85325	2.1874	1.5246	1.67045	1.60585	1.457	1.75735	1.618	1.68885	1.8779	1.58235	1.6551	1.3622	1.3304	1.485	1.36965	1.4616	1.97375	1.7831	1.7299	1.6419	1.7495	1.5293
ADAM8	8.3282	8.8163	6.7236	8.1299	9.02	8.7687	7.5454	8.7417	8.417	8.0324	8.8453	7.2391	7.4671	8.2386	7.5332	7.3929	7.8969	8.925	8.0576	7.1001	8.0608	8.2289	6.752	8.3111	7.3058	8.0944	8.595	7.0685	10.035	7.5425	9.2625	8.3907	7.8517	9.5281	8.2894	7.1869	6.9304	8.799	6.555	8.0129	8.9671	7.9862	7.7434	9.3088	7.7008	8.728	7.776	9.1914	9.4283
ADAM9	3.26265	4.1929	4.18475	4.12885	4.13845	4.39445	4.4041	5.57695	4.92905	4.3203	4.1564	4.751	4.3022	4.39685	3.31515	4.7315	4.5402	4.39395	4.79065	4.82685	3.5029	4.67765	5.10965	4.46645	4.53565	3.44115	5.74625	3.6325	3.8693	4.08655	4.376	3.9537	4.85325	3.7158	4.6395	3.6582	4.57525	4.5464	5.22965	4.0342	3.884	3.75905	4.9309	3.5277	2.87345	4.53275	4.3147	5.032	4.51135
ADAMDEC1	2.471	2.5723	1.7968	1.7682	1.8236	3.5366	2.7641	2.5457	2.2997	1.883	2.8966	3.2116	2.6477	2.1161	2.5328	2.3456	2.2067	2.0237	3.2424	2.7218	2.5345	2.4859	2.8884	2.1958	1.9968	2.2524	2.6955	3.2879	4.2481	2.3508	3.2828	2.9946	2.5472	5.861	2.7873	2.1789	1.75	2.5045	1.8476	3.8071	2.7395	4.4423	2.5472	3.6028	2.2559	2.6576	2.1671	4.9683	2.57
ADAMTS1	7.1394	7.2517	5.824	7.153	7.9705	6.3751	8.164	7.3572	8.0807	5.8036	7.7559	4.9832	7.3382	6.5078	5.0277	4.127	4.9064	6.7632	7.4246	6.0177	4.9107	6.0054	5.8884	6.4167	5.8074	3.693	9.4649	4.0326	9.1867	7.2548	3.9053	8.5003	7.8185	4.5856	4.3146	6.0196	7.9413	5.8164	5.8391	6.2944	5.743	4.2701	7.0714	6.5192	7.1233	6.1131	8.7023	5.5273	3.6862
ADAMTS10	5.07975	4.9583	4.787	5.0092	4.2452	5.16705	4.85985	5.75315	5.58525	5.11	4.97795	5.09995	4.62155	5.6307	4.23095	4.00845	4.7839	4.70845	4.5791	6.25475	5.23965	5.4538	4.67445	4.9483	6.737	5.9169	5.0165	4.8322	4.82175	4.8572	4.3464	5.37175	4.43595	4.3273	4.39685	5.5039	6.09585	5.4194	4.8533	4.68705	4.3224	4.4706	5.0904	4.7461	5.5986	5.80475	4.6029	4.7932	4.47665
ADAMTS12	2.51825	3.68265	3.1739	4.82	2.66785	2.612	2.2003	4.4602	3.4736	2.73825	3.8218	4.91765	2.36465	2.50155	2.92615	2.9591	2.7523	3.7186	2.3471	4.77135	2.54325	3.85825	2.58125	2.58435	3.6836	3.48215	4.6584	2.64815	2.8669	2.67455	2.4406	2.6588	2.60195	3.51785	2.5792	2.2798	3.14715	3.53315	2.9326	3.39245	3.11565	3.45885	3.9188	3.10555	2.97975	2.3375	3.0057	3.1412	4.21175
ADAMTS13	4.78215	4.7185	4.4486	4.6181	4.9365	5.4254	4.4263	4.5037	4.49885	4.3455	4.5271	5.90445	5.0403	5.1186	4.43875	4.5405	4.3162	4.86525	4.5387	4.8159	4.62335	4.83625	4.78515	4.7044	4.75675	4.81975	4.89625	4.7701	4.69	5.10845	3.8618	4.2533	4.66185	4.44795	4.68965	4.83845	4.70975	4.5815	5.02025	4.0803	4.4302	4.07775	4.71755	4.5622	4.99735	4.65435	4.33715	4.63445	4.78815
ADAMTS14	6.4185	7.7764	6.6848	10.7556	7.3448	7.562	6.0643	8.5205	7.5668	6.8309	7.9974	9.9783	6.2005	7.3629	7.3035	6.7845	6.5667	7.0007	5.9747	8.6092	5.9794	8.5625	4.8281	9.2455	8.8647	7.0614	8.2457	7.6526	6.0264	6.208	5.3049	7.0957	7.3542	7.6678	6.0267	7.6452	7.4848	10.1863	5.2877	7.3089	6.1818	7.872	6.7523	6.7098	6.7318	5.1751	7.4681	8.197	7.617
ADAMTS15	5.701	5.2518	5.7761	5.0693	5.1456	5.5461	5.0439	5.3289	5.4011	5.2744	6.0787	6.0361	5.1633	5.7776	5.8321	5.6049	5.3666	5.1538	5.3391	4.9511	5.0453	5.2103	5.7349	5.5623	5.5747	5.8091	5.5483	5.4085	5.2572	5.3122	5.3567	5.4215	5.7309	5.6106	5.8263	5.4865	5.4971	5.3758	5.2321	5.0014	5.166	5.2331	5.7852	5.5931	5.3799	5.4988	5.5209	5.4904	5.7494
ADAMTS16	4.6047	5.35035	5.27825	5.00585	5.01215	4.28505	4.6914	5.4144	4.9124	5.0418	4.9206	4.6301	5.1657	5.22055	5.33665	5.1675	4.03005	4.5485	4.6542	5.11065	5.28355	5.3614	5.1007	5.03765	5.31585	5.79285	5.20085	5.7845	4.3504	4.58415	4.6313	5.0999	5.17175	4.81525	4.16545	5.1807	4.5943	5.1172	4.7694	6.27725	4.01845	4.74575	5.231	4.93345	5.24595	4.7134	5.2005	4.87435	4.53875
ADAMTS17	2.4867	2.18125	2.6662	1.99	2.1683	2.3975	2.20135	2.23185	2.3132	1.83995	2.54645	2.4457	2.26865	2.77915	2.13275	2.9973	2.1631	2.06765	2.3994	2.2004	2.06955	2.5911	2.3948	2.4936	2.3809	3.45045	2.73575	2.3465	2.2761	2.2064	2.3223	1.8586	2.1967	1.98875	2.1573	2.3129	2.2251	2.1706	2.20955	1.91075	2.0934	2.85005	2.23575	2.4096	2.4049	2.0991	2.22685	2.1312	2.47395
ADAMTS18	1.7943	2.0169	4.2284	3.4946	1.9843	1.577	1.7415	1.9192	3.5083	2.3882	2.1571	2.357	2.2909	2.0574	2.1351	1.9854	1.8657	2.5308	1.7394	3.7099	2.0246	2.1265	3.1695	2.4471	1.9643	1.9468	2.3194	3.3957	1.8166	1.6844	4.4393	2.0866	1.675	1.8436	2.7811	2.4743	1.7569	2.1356	2.0808	5.1016	2.8999	1.6808	2.0503	2.084	2.9377	1.836	2.004	1.841	1.5786
ADAMTS19	1.5581	1.49605	1.3753	1.47395	1.2636	1.4551	1.4921	1.4324	1.29425	1.28715	1.6659	1.386	1.48155	1.47555	1.46915	1.4371	1.3762	1.30245	1.2232	1.83505	1.4251	1.28645	1.59715	1.25445	1.61015	1.5682	1.7098	2.88055	1.3518	1.39345	1.3658	1.50065	1.51855	1.44805	1.77525	1.901	1.34985	1.4716	1.56815	1.79625	1.2709	1.71045	1.5759	1.7323	1.4735	1.53075	1.99405	1.56895	1.7815
ADAMTS2	4.925	4.85965	5.3616	5.0266	5.11105	4.75645	4.78885	4.8516	4.9898	4.94135	5.752	5.5542	5.2225	4.9266	5.94675	5.30635	5.0297	5.03895	4.70495	5.4397	4.90895	5.03145	5.19055	5.09735	5.1997	5.73845	5.22645	5.53995	5.15045	5.13715	4.89475	4.89905	4.83545	5.21465	5.196	4.95175	5.46175	5.3675	4.92015	4.86935	4.6931	4.87005	5.31425	5.30305	5.228	4.8283	5.1292	5.3046	5.57605
ADAMTS20	1.7928	1.6898	2.1489	1.8964	1.5391	1.7086	1.8045	2.001	1.2873	1.5404	2.0895	1.8644	1.8453	1.4049	1.8126	1.524	1.6974	2.7402	1.8709	1.9571	1.7666	2.2929	1.5464	1.8126	2.6622	1.7764	1.8583	2.0017	1.4588	1.934	1.5839	1.6898	1.8178	1.6553	2.0801	1.7394	1.8359	1.7377	2.0597	1.8124	1.3994	1.8601	2.0531	1.4306	2.8461	1.8225	1.9843	1.5813	2.6969
ADAMTS3	3.5157	3.7476	4.7372	4.2869	3.8521	4.196	5.5666	5.2029	5.514	4.0637	4.7632	3.9475	3.9108	4.0497	3.2782	3.9864	4.3112	6.4432	4.3957	5.0241	4.9685	5.7511	5.1201	5.2123	4.7485	3.909	4.1681	4.8451	3.8617	4.3293	3.4202	5.4064	5.9394	4.082	5.0573	5.7781	5.2347	4.1516	6.4956	5.2428	3.1272	3.4564	4.8893	4.9203	4.9082	3.8669	3.4961	4.4652	4.0592
ADAMTS4	2.64025	3.30495	2.4097	4.63485	3.2048	3.03165	3.32055	4.7697	4.91805	2.8578	4.9049	3.46515	2.44955	2.92695	3.7031	4.18455	3.2609	4.66455	3.36585	4.5195	2.8563	4.9219	2.9959	3.94825	2.8642	4.03685	5.1433	3.5294	3.34385	3.47575	3.1704	3.4015	2.88315	4.37295	2.36645	3.02155	3.86615	5.6407	2.7969	4.33275	3.189	4.46745	4.18345	3.81375	3.57235	3.38835	4.07315	4.4293	3.2243
ADAMTS5	2.1214	3.8403	3.4231	3.9803	1.9525	2.3918	2.2906	4.6302	5.1614	3.3375	3.2623	2.6786	1.926	1.9496	2.2505	2.6532	1.9202	2.861	1.8034	4.6012	1.6901	2.7821	3.0755	3.5526	2.8195	2.6252	4.3454	2.7538	2.3302	1.62	2.8223	2.9734	2.6493	3.5931	2.7422	3.3903	5.1234	2.4255	3.8458	2.4413	2.2019	2.1718	3.2684	2.9595	2.6815	3.2833	4.5772	2.678	3.3103
ADAMTS6	2.45855	2.96345	1.95985	2.0999	2.3448	2.6923	2.3375	2.18615	2.29545	2.17215	2.55015	2.39645	2.4792	2.60855	2.0902	2.30845	1.95265	1.9233	3.24915	3.26975	2.3529	2.8198	1.71755	2.2498	2.37425	2.4082	3.5079	2.02545	4.0243	2.47155	2.61405	2.56265	2.2847	2.7355	2.4576	2.76485	2.60445	2.66175	3.48255	2.01555	2.64195	2.45515	2.67955	2.60235	2.31295	2.30335	2.6319	1.98665	2.4238
ADAMTS7	5.0209	4.5918	5.1068	4.7943	5.0244	5.0195	4.5249	4.7636	4.4196	4.7882	5.5015	5.4158	4.9106	5.0671	5.2343	5.0859	4.7142	4.8226	4.9854	4.8625	4.5028	4.8302	5.0528	5.1087	4.8347	5.5502	5.6057	5.0315	4.8491	4.6896	4.6339	5.0195	5.1	4.5454	5.3435	5.0817	5.0568	5.0195	4.7997	4.6315	4.7284	4.6122	5.3568	5.2569	5.3036	5.323	5.3296	5.2695	5.2116
ADAMTS8	2.8858	3.14565	2.82525	2.9229	2.76445	3.3039	2.88215	2.75005	2.78215	3.1938	3.2328	3.08575	3.0211	2.9485	4.1259	3.104	3.0392	3.17665	2.85515	3.3928	3.00355	2.6807	3.04245	3.1589	2.8832	2.9045	3.0688	3.08015	2.70005	2.83415	2.56355	4.2857	2.99625	2.64355	3.6539	2.805	3.0984	2.7839	3.14915	3.2043	2.51825	3.15305	2.8057	3.2826	3.073	2.96335	2.90185	2.94245	3.28315
ADAMTS9	2.8202	3.3388	4.4161	4.3353	3.5726	4.8813	4.4693	5.5175	4.5677	4.5139	5.4939	5.8293	3.3677	3.2213	4.2115	2.9222	2.6728	4.2417	3.9958	4.9154	3.7497	3.2415	4.2283	3.4819	4.923	3.1876	3.9069	5.1332	3.904	3.9494	2.8806	4.5444	3.4784	4.164	4.1523	4.2311	4.5992	4.2757	5.4619	4.4743	5.0238	4.0491	4.1882	2.7995	4.9668	3.9329	6.1203	3.6169	5.1929
ADAMTSL1	2.2566	2.5577	2.9717	1.9438	2.4976	2.1232	2.3488	2.3126	1.8858	1.8505	2.4309	2.3837	1.992	3.2179	2.5115	2.393	2.0076	3.1291	1.9279	2.1984	2.1816	2.8755	2.2499	2.0602	2.1721	3.6288	2.4877	2.4833	2.1632	2.294	2.1335	1.992	2.5713	1.8532	2.0881	2.345	2.1913	2.0177	2.0741	2.2448	1.8532	2.0083	2.4024	2.4852	2.1365	2.3251	2.3814	2.6521	2.6093
ADAMTSL2	4.979	4.7106	5.0516	5.4995	5.0452	5.12385	4.0021	5.4947	5.4788	5.14515	6.2116	5.44805	5.2725	5.43245	5.4707	5.0018	6.47525	6.24165	4.78305	5.06565	4.70615	5.05845	5.14435	5.45045	5.14095	5.8011	5.74	5.31635	4.46965	5.66235	4.3849	5.7079	4.95945	4.5089	4.9885	4.72975	5.7172	5.2697	5.14035	6.05995	4.7761	5.6492	4.94065	5.7142	4.86255	5.71135	6.3178	5.1258	5.6004
ADAMTSL3	2.625	2.5193	2.3979	2.3985	2.3406	2.625	2.951	2.625	2.7757	2.409	2.737	2.9927	2.6463	2.3116	2.8002	2.3711	4.1432	2.3342	2.4852	2.2339	2.7317	2.8317	2.9968	2.5205	3.1705	3.6861	2.4782	3.4867	2.8875	2.6555	2.3098	2.3262	2.8895	2.4751	2.4104	2.9329	2.4265	2.608	2.608	2.5029	2.0557	3.9209	2.5204	2.4474	2.4686	2.6145	2.4682	2.5897	2.4917
ADAMTSL4	3.95645	4.52695	4.5642	4.3341	4.09845	5.04615	4.0866	4.6157	4.1327	4.04955	4.886	4.69735	3.89025	4.20905	4.6917	3.8828	4.3918	4.0067	3.7841	4.6331	4.043	3.7645	3.6833	4.96425	5.1198	4.7361	4.0211	4.19595	4.0746	4.5517	3.8775	4.1689	4.13345	4.5019	4.2836	5.42	4.68365	4.37515	4.31885	4.01275	4.2188	4.6499	4.28055	3.9572	4.4158	4.02355	4.55845	4.3615	4.5957
ADAMTSL5	4.2762	3.5699	4.1554	3.769	4.0122	3.8781	3.9809	3.916	3.9489	3.8069	4.1396	4.594	4.2637	3.6267	3.8238	3.7425	4.0909	3.9898	3.6276	3.9873	3.497	4.3562	4.1048	4.0519	3.9776	4.4509	4.0842	5.2934	3.9416	5.1187	4.2421	3.9342	4.0889	4.2529	4.3777	4.0576	4.2312	4.6997	3.5939	3.7362	3.6276	4.3775	4.4147	4.0685	4.238	3.5121	4.7514	4.4497	3.9746
ADAP1	6.105	5.0822	4.8408	5.0976	5.0976	7.2725	4.8497	6.3932	6.458	5.592	5.5944	5.5262	5.969	5.6893	6.3502	5.2688	4.8511	4.6928	5.1206	4.867	4.8776	5.0568	4.8404	5.5832	4.794	5.8104	5.1342	4.9478	5.3549	5.6694	6.4762	4.7584	5.0345	5.4179	5.3584	4.9854	5.1339	6.494	4.6643	4.7455	5.049	4.7455	5.0036	5.2454	5.3985	5.1084	5.0429	4.9103	5.3735
ADAP2	5.2272	6.08645	4.51555	5.2492	4.6863	4.6339	4.2727	5.3727	4.94765	4.89245	5.43295	5.7277	4.3831	5.26945	5.16235	4.7183	4.93155	5.27	5.3952	4.62105	4.4343	4.7436	4.14905	4.8323	5.5407	5.9913	6.10045	3.5608	4.56945	5.2943	4.0921	5.4301	4.12155	5.85085	5.9082	4.58055	3.1843	4.9443	3.78455	4.6245	5.0687	4.42565	4.24325	4.728	4.56665	5.64935	5.23515	5.8054	4.52065
ADAR	9.32725	9.16655	8.78675	9.16805	9.31995	9.73655	9.63725	9.1297	9.2538	9.11845	9.0506	9.77255	9.1353	8.9548	9.45435	9.48275	9.76595	9.32595	9.43495	9.24155	9.2702	9.2639	8.35835	9.7645	9.49045	8.06255	9.7259	8.3171	9.2811	9.3883	9.3	9.1255	9.67825	9.70045	10.4633	9.42505	9.00215	9.2253	9.42355	9.0431	9.36105	9.511	9.17215	9.3908	9.0854	9.1942	9.1146	9.7036	9.5147
ADARB1	5.3906	5.5116	4.6477	5.7088	4.9232	4.381	4.4379	5.8123	5.1979	4.3131	4.9086	4.9888	5.5633	4.7698	5.9267	5.7335	4.3716	4.793	4.4305	5.519	4.4653	4.3716	4.7613	5.3056	5.1223	4.9487	4.4426	5.0569	4.3133	4.2378	5.0199	4.2945	4.9763	4.7812	5.0167	4.4693	4.6658	4.3826	5.6083	5.0501	5.0605	4.4934	4.6113	4.8674	5.915	4.4273	4.9482	4.2648	4.7664
ADARB2	3.4142	2.6878	3.3071	2.6019	3.2964	2.8227	3.1136	2.7577	3.0385	3.0346	3.8021	3.6175	3.4214	2.9422	2.955	3.0145	3.039	3.4192	2.8125	4.2999	3.0137	3.0437	3.3437	3.2077	3.0321	3.4388	3.3936	3.5487	2.8504	3.0046	2.7268	3.2806	3.0969	2.645	3.3212	2.9129	3.159	3.0862	3.2672	2.6647	2.8906	2.6029	3.4046	3.1777	3.0834	3.0417	3.4918	3.2444	3.1157
ADAT2	2.8035	3.30005	1.8755	2.43575	2.59575	2.6114	3.21125	3.7855	2.3096	2.66365	2.5417	2.47995	2.57795	4.29485	2.1466	2.25725	3.17285	2.40145	3.1187	2.94025	2.45255	2.4251	2.5347	2.24365	3.1824	2.50295	2.4447	2.47705	2.80045	2.54495	3.9233	2.5294	3.3128	2.49775	2.1287	3.30295	3.1079	2.5076	3.6128	3.66005	2.26415	5.3042	2.49355	1.63535	2.407	3.43445	3.4288	3.07885	3.0524
ADAT3	5.1761	6.054	5.7775	5.9682	5.9311	5.656	6.8094	5.6453	5.724	5.7986	5.8216	5.6607	5.6839	5.6466	5.6759	5.738	4.7714	6.774	6.1221	5.9208	6.1137	5.469	5.3089	5.6856	4.9961	5.5224	5.3841	5.9927	5.6073	6.0997	6.4593	6.0471	5.5306	5.5414	5.4358	5.3976	5.3396	5.3998	5.91	6.0172	5.8375	6.2829	5.0366	6.2001	5.0337	5.8138	5.91	5.0359	5.51
ADC	3.17485	3.0544	3.05775	2.7169	3.1639	2.87495	2.735	3.12285	2.9689	3.03315	3.3377	3.25665	2.82255	3.3614	3.6805	3.31965	2.63675	2.73635	2.6387	3.07575	2.763	2.85955	2.75	2.9772	3.0794	4.2151	3.2102	2.8915	3.30755	3.01215	2.40025	3.26025	3.19575	3.0062	3.38505	3.12225	3.36295	2.88275	2.7387	2.8071	2.96335	2.6941	3.03715	3.2988	3.0021	3.74505	3.12125	3.3425	3.23455
ADCK1	5.7631	6.5759	6.55295	5.70135	5.3961	6.31615	6.7804	6.9166	5.736	7.4851	6.63585	6.57545	7.8158	6.5208	10.1111	6.24165	6.68715	6.48085	5.88245	5.88425	6.37455	5.9661	6.4998	6.06975	6.41005	6.8794	5.9753	7.33535	6.5078	7.4203	6.70075	6.67225	6.3903	5.8693	6.1831	6.85705	5.71165	6.03675	7.15845	7.02975	6.5284	6.19055	5.2791	6.95895	6.27915	5.84455	6.51595	6.73495	5.7279
ADCK2	2.9947	3.5323	3.6718	3.5209	4.672	3.7983	4.5885	3.6654	3.281	3.2645	4.2414	3.7021	3.7823	4.6808	6.0923	3.8066	4.5355	5.3289	3.9976	4.0523	3.8747	3.8302	3.2928	5.3166	3.2139	3.7229	3.4881	3.802	3.3268	4.4615	4.2167	4.4991	4.4362	3.6689	4.0115	4.1547	4.2428	3.34	4.0508	3.2782	3.3891	3.855	4.377	3.7119	5.3989	3.2497	3.4177	3.0417	4.2827
ADCK4	5.12325	5.15865	5.10965	5.1714	5.0428	5.0979	4.9225	5.4343	4.6186	4.9806	5.57785	5.3061	5.51015	5.2868	5.11475	5.07745	4.98475	5.1866	4.7957	5.52045	5.6544	4.8504	5.3415	5.28885	5.58865	5.30855	5.1504	5.46965	5.17785	4.893	5.1872	5.19015	5.4205	5.3509	5.45215	5.39695	5.56475	5.41915	4.9625	4.8843	5.139	4.93435	5.2344	4.98415	5.3635	7.51675	5.20275	4.94535	5.35805
ADCK5	6.7225	6.3231	6.1294	6.3872	6.6826	6.5252	5.4329	6.5245	6.3283	5.894	6.3989	6.2261	6.3041	6.7965	6.1186	6.1884	6.7965	6.2051	5.9248	5.8653	6.7502	6.6869	5.7008	6.491	6.2744	6.625	6.2771	5.9079	7.0315	6.3071	6.6503	6.4805	6.6754	6.0422	6.07	6.3922	5.8113	6.0459	6.2394	6.1069	6.407	6.1911	6.4874	6.0203	6.7219	5.6209	6.187	5.6576	6.2336
ADCY1	4.01925	4.2965	4.66645	4.1616	3.8006	4.63575	4.2434	3.7893	4.1573	3.74785	3.8235	3.8468	4.40595	4.30475	4.7554	4.5822	3.93385	4.11535	4.51745	4.6	4.31245	3.9506	4.7982	3.79465	4.051	4.24675	4.55015	4.94935	4.29955	4.63995	3.6748	3.3733	4.41955	4.56645	3.99735	3.9691	4.2398	4.42905	4.127	4.0452	4.1372	4.63035	4.41755	3.60725	4.00685	3.8199	4.7146	4.01	3.8934
ADCY10	2.4139	2.2404	2.0713	1.9483	1.9843	2.1782	2.0232	1.9299	1.8685	1.8658	2.0661	2.2344	2.21	2.5057	2.3381	2.4852	1.984	1.934	1.9351	2.1831	1.7859	2.2085	2.7378	2.2538	1.9785	2.721	2.1788	2.5243	2.3018	2.1526	2.0691	2.1646	2.1378	1.7461	2.1998	2.3047	2.1788	2.2213	2.0151	2.0166	1.846	2.3254	2.7663	2.3174	2.3702	2.1782	2.2381	2.4654	2.3742
ADCY2	4.5841	4.1836	5.6783	3.5026	4.2175	4.0575	4.5518	3.9868	4.1322	4.754	4.6842	4.3133	4.4137	4.4699	6.0376	4.4383	4.3171	4.4055	3.8852	4.1873	3.8976	4.714	4.4516	4.533	5.4976	4.7715	4.7374	4.8077	4.3092	4.4086	3.7605	4.2545	4.2823	4.1345	4.6192	4.1914	4.3734	4.3856	4.5088	3.986	4.0137	4.7016	4.1459	5.1825	4.4549	4.2195	4.5842	4.1965	4.7088
ADCY3	7.6568	8.401	7.4708	8.5618	7.8431	7.878	7.9356	8.6229	8.6552	8.4439	7.237	7.5871	7.2783	7.5084	8.5998	7.6223	7.9426	8.5532	8.1487	7.82	7.7049	7.7194	7.0377	8.2765	7.4822	6.9819	7.0367	5.611	7.3254	7.3847	8.4557	8.2405	7.6633	8.7308	6.8431	7.785	7.7539	7.8001	7.568	7.9239	8.2524	8.7435	7.0727	7.2433	7.1026	7.4554	7.716	7.6577	7.352
ADCY5	5.4545	5.3235	5.59	5.0424	4.9021	4.9559	5.1802	4.7846	5.0137	5.2574	5.3497	5.5348	5.1186	5.3542	5.8596	4.6902	4.8604	5.3222	5.0028	5.2429	5.5036	5.5032	5.2909	4.9046	5.1712	5.1948	5.482	5.4476	5.4442	5.2839	5.0171	5.0597	4.8433	5.6094	5.5685	5.2209	5.2212	5.4254	4.966	4.8511	5.1712	4.5401	5.428	5.7562	5.5563	4.885	5.1372	5.2597	5.0347
ADCY6	6.9787	6.8728	6.9495	7.3011	7.4207	7.1263	6.4044	7.006	6.828	7.3717	6.7125	6.5241	6.8685	6.8981	6.8824	6.8851	6.9085	6.8438	6.6241	7.5141	7.1207	6.5067	6.4579	7.47	6.3764	6.8891	6.6052	6.7157	7.1242	6.6156	7.7598	7.1885	6.6958	6.7215	6.4896	6.7183	6.8811	6.2442	7.5364	6.8754	6.938	7.2983	6.6391	6.6043	7.2637	6.4259	6.9313	6.5643	7.466
ADCY7	5.99905	6.66695	6.31185	6.3434	5.9856	6.1483	6.35485	6.2823	7.5999	6.0481	5.8134	5.84855	5.7946	6.31315	5.9877	5.49895	6.72865	5.8896	6.75715	5.82925	5.9601	7.69265	5.59725	6.1225	5.9428	5.4407	5.77485	6.0281	5.75065	5.7214	6.5318	6.8933	5.50495	5.9542	5.8177	5.82775	5.06515	6.2108	6.1064	7.00345	6.7387	6.8161	5.8383	6.24345	5.67465	5.67995	6.0923	5.2227	5.9428
ADCY8	4.76645	4.6611	4.2788	4.29585	4.36665	4.3179	4.3999	4.29495	4.2194	4.0977	4.78955	4.3779	4.54965	5.00915	4.41105	4.3121	4.2605	5.4637	4.1485	4.25125	4.4629	4.54365	4.82705	4.27775	4.3504	4.92385	4.5561	5.53195	4.3236	4.0348	4.09645	5.0514	6.04105	4.21205	4.71465	4.77405	4.2276	4.4237	4.6491	4.2687	4.19435	3.86975	4.3777	4.78255	4.61275	4.09955	4.7579	4.57495	4.6388
ADCY9	2.98995	3.2339	3.2298	4.5974	4.82065	3.8721	3.0189	4.6825	4.0564	4.1901	3.19305	3.2085	3.99	3.34605	4.2339	3.7512	3.8948	3.195	3.9972	3.0231	3.27675	4.23705	3.84705	4.9484	4.1731	4.40965	3.3922	4.8804	3.06295	3.1781	3.37335	3.52195	3.1331	3.49915	3.5172	2.96845	2.78355	3.75095	3.0316	3.4253	4.11005	3.4538	4.3543	4.37715	3.10385	3.0266	3.862	4.8096	3.5166
ADCYAP1	1.64335	1.90625	1.60215	1.84765	1.6087	1.7966	1.59515	1.57425	1.7922	1.98935	2.0161	1.84005	1.63625	1.7578	1.59005	1.95985	1.7768	1.58695	1.7646	1.4919	1.67685	1.77935	2.1783	2.25085	1.57555	1.9913	1.97275	1.99065	1.34055	1.4755	1.87875	1.4271	2.12595	1.7206	1.93295	1.62445	1.70815	1.77825	1.5251	2.0104	1.25935	1.69545	1.84825	1.97105	1.82455	1.5214	1.6054	2.06355	2.6108
ADCYAP1R1	4.8865	4.069	4.0625	4.689	5.0153	5.377	4.2682	4.0809	4.5673	4.2572	5.0308	5.0774	4.8675	4.5568	5.1744	5.3643	4.1409	4.4797	4.5462	4.2869	5.4544	4.5789	4.5208	4.5934	4.6619	4.664	4.5503	5.4146	5.2117	4.1587	4.1848	4.8839	4.649	4.451	5.0063	4.9191	5.2539	4.6206	4.0995	4.0594	4.9875	4.5803	4.4235	4.6469	4.7634	5.0871	5.7002	4.3728	4.6948
ADD1	5.8565	6.0942	5.3091	5.1593	5.5231	5.8792	4.3969	6.3913	5.8914	5.2015	4.9584	5.4307	5.1045	5.5934	5.8311	4.7842	5.1703	5.2011	6.3723	7.9784	5.0737	4.648	5.2775	5.6908	5.3967	4.7334	5.4524	5.666	5.8083	4.7178	5.7082	5.2503	4.7248	5.6026	5.217	5.3458	5.6796	5.4363	8.2944	6.5677	5.2331	4.5704	5.6974	4.6308	5.1014	6.4678	5.646	5.8134	4.7727
ADD2	3.3002	3.0544	3.8939	3.3905	2.6661	3.122	3.3444	4.0444	3.3439	2.9598	3.1247	3.5691	3.154	3.3832	3.7956	2.9805	3.1097	3.2185	3.3002	3.5672	3.0254	3.5791	3.7368	2.8675	3.4367	3.9351	3.5026	3.5128	2.864	2.5945	2.3049	3.1087	3.9512	3.1778	3.5957	3.4747	3.2301	3.7685	3.2102	4.2354	2.6996	4.4708	4.4338	3.2901	3.3311	2.7497	4.3813	4.1471	3.2004
ADD3	5.4782	5.5065	6.2783	5.1274	5.6351	4.7576	5.0558	5.3495	4.5841	5.6922	4.3267	4.4454	5.5558	4.0777	4.9855	6.3519	4.7079	5.8625	5.5391	4.5722	5.1594	4.3797	4.8149	4.7356	4.6021	4.8748	4.3336	5.8375	5.2381	5.0963	5.878	4.8758	5.2603	5.4002	5.2138	4.8122	5.4067	4.3655	5.7341	6.3073	4.6959	5.0827	3.871	5.1586	5.2559	5.0087	4.6021	5.4545	5.0535
ADH1B	2.1834	5.30585	2.1887	1.76535	1.8941	1.77025	2.02445	2.7358	2.38595	1.87765	1.94165	2.09735	2.13235	2.57235	1.8088	1.97725	1.86935	1.67575	1.74165	1.96515	1.62585	2.5008	1.83225	1.8578	5.19955	2.16005	2.8237	2.265	1.9884	1.70835	2.01035	1.6498	1.8612	1.6857	2.215	2.2652	2.0323	2.08145	1.9186	2.0766	1.8238	2.80285	2.1417	3.2182	1.99395	1.9078	2.37315	2.1177	2.01995
ADH1C	1.3272	1.76145	1.04475	1.1765	1.1066	1.16035	1.28775	2.1972	1.38195	1.46545	3.06535	1.58015	1.5102	1.6138	1.19745	1.4405	1.3606	1.3136	1.2146	1.2702	1.4523	1.40275	1.1868	2.4959	2.1118	1.34685	1.58995	1.34425	1.49245	1.28235	2.15145	1.46935	1.1441	0.93935	1.2921	0.97795	2.1653	1.35135	1.2605	1.4654	1.13565	1.1794	2.42525	1.64825	1.3613	1.67725	1.49275	1.27935	1.8859
ADH4	4.09425	3.79115	3.699	3.7295	4.1368	3.8623	3.6198	3.6418	3.96065	3.65875	4.1016	3.7407	3.7465	4.3229	3.7369	4.2368	3.59755	3.71755	3.64845	3.8391	3.6269	4.1627	4.20655	3.8279	4.1346	4.47975	4.1292	4.34685	4.00665	3.65115	3.5668	3.89725	3.92265	3.6635	4.09265	4.03415	3.9549	3.79945	3.73915	3.84215	3.70075	3.53285	3.98955	3.99615	3.9229	3.9267	3.9153	4.12025	3.80815
ADH5	2.4233	2.14465	1.83445	2.0318	2.2501	1.88065	2.5141	1.69955	2.35605	1.9399	1.99845	2.07935	1.80245	1.67845	1.78745	1.98745	2.0177	1.95195	1.9213	2.0397	2.25365	2.0149	2.22255	1.74405	2.24695	2.59015	2.32995	2.30335	1.7669	2.1266	2.39715	1.8197	2.3554	1.93235	1.60325	1.9246	1.7663	1.9756	2.0225	2.56975	2.19565	2.11415	2.02575	2.02455	2.02015	1.91275	1.597	2.12965	1.8473
ADH6	1.4179	1.3889	1.5079	1.25315	1.74475	1.50215	1.89515	1.3831	1.39375	1.28955	1.9958	1.5049	1.33185	1.5262	1.6882	1.66715	1.4777	1.5418	1.3277	1.5349	1.5338	1.49345	1.6616	1.5964	1.5696	1.87835	1.5285	1.62675	1.43115	1.2633	3.14405	1.4937	1.38165	1.247	1.58195	1.73535	1.8482	1.45175	1.49655	1.1598	1.32445	1.2836	1.46005	1.89315	1.8123	1.72745	1.8538	1.50705	1.72675
ADH7	1.2937	0.967	1.3529	1.2567	0.9406	1.0269	1.2724	0.9642	1.0966	1.0686	1.3289	1.4354	1.2317	0.9513	1.0428	0.9652	1.2739	1.2545	1.1518	0.9298	1.0884	1.0291	1.4893	1.5916	1.3805	1.4247	1.2752	1.1616	1.2335	0.9445	1.2581	1.0444	1.1878	1.1187	0.9899	1.1644	1.1753	1.0643	0.9982	0.9784	0.9798	0.9368	1.1434	1.5025	1.3324	1.1484	1.0333	1.088	1.3095
ADHFE1	4.0791	3.7398	4.0268	3.2359	3.4083	3.537	3.9787	3.3252	3.926	3.2885	3.7337	3.6986	3.9567	3.7432	3.492	4.325	3.8763	3.6721	3.8939	3.665	3.8329	3.6977	4.0326	4.0065	4.1024	3.732	4.1288	4.5003	4.2256	3.8989	3.2857	3.3513	3.4037	3.444	3.7542	4.2771	4.2868	3.7299	3.2881	3.4156	3.4037	2.947	3.7933	4.2233	3.8355	3.6743	4.2328	3.1895	3.4408
ADI1	5.5101	4.6083	6.7625	5.3663	5.0703	5.9414	6.5845	3.7417	5.6559	5.3009	4.3042	4.1935	4.3722	4.1328	5.71	5.259	6.4163	5.2202	5.0085	4.7859	4.995	6.0864	5.6136	5.1737	4.3749	4.0582	4.3655	4.3795	5.2976	6.5492	6.1905	5.6554	5.0731	7.6192	5.1075	5.1198	4.7693	4.3749	5.7852	5.2175	6.6233	6.0468	4.075	4.9539	5.2586	4.9101	4.1073	4.5362	5.1226
ADIG	4.7884	4.3724	5.0333	4.7127	4.3619	4.6825	4.5947	4.4918	4.5435	4.4626	4.8551	5.3072	4.7982	4.6919	4.8544	5.0033	4.7752	4.7562	4.4736	5.0753	4.5622	4.8375	5.1734	4.6445	4.9632	5.7897	4.9511	5.2612	4.5247	4.5101	4.4093	4.7774	4.5284	4.5465	5.3985	4.7519	4.8965	4.8281	4.6637	4.4356	4.2698	4.6239	4.7949	5.3193	4.6382	4.6301	4.8924	4.7695	5.1125
ADIPOQ	3.3601	4.3529	3.3201	3.0628	3.345	3.2319	3.2261	4.2711	3.4605	3.9708	3.8436	3.217	3.036	4.6154	3.5391	3.955	3.4945	3.9471	3.3973	2.9695	3.5883	3.7501	2.1529	3.8213	5.1828	4.0299	3.8448	3.0503	3.2173	3.4302	3.2821	3.3058	3.5413	3.12	2.714	4.1609	2.9644	4.343	3.5506	3.0024	3.4141	4.6946	2.3934	3.7616	3.2295	3.3946	2.1388	3.3902	3.1558
ADIPOR1	8.27355	7.35525	7.37355	7.31205	7.84005	7.8688	9.01375	7.6259	8.37835	7.6075	7.6307	7.277	7.46615	7.09215	7.6695	8.36075	8.26	8.153	8.13065	7.7424	7.7297	8.0473	8.03475	7.00315	6.9787	6.841	7.46935	7.1546	8.67965	9.0816	8.25735	7.9215	7.38195	8.15675	7.67535	8.6586	7.1965	7.19295	8.26305	8.7341	7.58315	8.05235	7.8541	7.8952	7.28205	7.54565	7.37715	7.17485	7.5224
ADIPOR2	3.9376	4.2637	5.2408	4.3533	3.8318	4.7127	3.5744	4.4698	3.5511	4.5075	4.6235	4.7015	4.5717	4.1121	4.722	4.1928	4.0345	4.6784	4.255	3.6917	4.3715	3.348	4.3557	4.9097	4.794	4.5646	4.4425	4.0083	3.4643	3.9775	4.0253	4.3302	4.6972	4.3865	4.8032	3.6726	4.2158	4.4575	4.8586	3.6945	4.2586	4.134	3.7908	4.8498	4.1787	5.0298	4.816	4.2266	4.1771
ADK	3.9615	3.708	4.1447	4.39395	4.6557	3.51375	3.83255	2.81605	4.2559	4.18735	2.9644	4.2787	4.46675	3.88855	2.66335	4.4465	4.204	4.1273	4.44385	4.177	3.82245	4.0007	3.72365	4.32855	3.72225	4.57185	2.9023	3.45165	4.1289	4.20125	4.1936	3.3555	4.0875	3.83135	3.8782	4.0526	3.98295	4.4554	4.20145	4.3571	3.81445	4.32905	4.5345	3.3916	3.202	4.03085	4.07075	4.0329	4.22235
ADM	7.6374	8.716	10.7428	10.5024	10.023	10.6037	9.6116	9.6447	10.016	10.3113	10.217	8.4464	8.6798	6.7836	9.2189	10.2315	9.0599	10.0771	7.3055	8.7937	8.9182	10.8629	7.9246	9.3142	8.6714	7.1789	7.9375	6.2067	8.2518	10.3076	10.4152	9.0906	8.3806	9.6502	8.7664	7.5328	9.8511	10.257	8.8066	8.3472	10.6205	9.6116	10.2127	9.9061	8.827	10.8432	7.7553	10.5191	11.3363
ADM2	6.2074	3.7993	3.2677	5.5551	2.9385	4.6647	3.907	4.0891	5.5608	4.7431	5.2378	3.8949	2.9787	2.7043	3.2518	3.5243	4.3394	3.4605	2.8993	3.7902	4.2155	5.2331	4.582	4.6595	4.2007	3.9212	4.171	3.0554	5.6356	4.7548	5.4306	3.8407	2.5865	4.4217	2.8847	4.1221	3.7014	5.1157	2.3496	2.7428	5.3945	4.9514	3.87	3.8737	2.7589	4.1141	5.4575	3.6229	4.9571
ADNP	5.78125	6.95675	7.08565	7.0299	6.53275	7.4371	6.3823	7.3479	6.90865	7.22795	6.35595	6.1964	6.46055	6.4801	6.89875	7.2103	7.14705	6.9677	6.1336	7.0968	7.46945	6.0992	6.5539	6.87485	6.70625	5.81465	5.3947	6.10695	6.56525	6.35915	7.44625	7.23145	5.8416	6.52865	5.59255	6.07515	7.22985	7.3992	7.5554	7.39755	6.81655	7.8984	6.4538	5.50305	5.9035	6.90545	7.2128	6.04115	6.6799
ADNP2	6.2066	6.4306	5.8063	5.7788	6.4321	6.1622	6.9276	6.0142	6.3699	5.7326	5.4486	5.5313	4.9345	5.9121	6.3308	5.9397	6.928	5.7773	6.1518	6.1477	5.7611	5.9311	5.7466	5.6105	5.3266	5.2153	5.8256	6.4855	5.5972	5.5087	5.868	5.9231	6.3593	6.0538	6.1024	4.7544	5.859	6.0145	6.0174	6.806	6.3079	5.7342	5.5455	6.0844	4.7793	5.9598	6.5507	6.4068	6.4959
ADO	5.1618	5.13635	6.34225	5.4317	5.40575	5.65455	6.38335	4.7766	5.22695	5.515	3.7704	5.0124	5.28305	5.6192	4.94615	4.9356	6.52655	5.15315	5.8317	5.45065	5.87445	5.9004	5.71845	4.9589	5.2644	5.20575	5.6442	6.25485	4.9721	4.4284	6.36455	5.73505	6.333	5.32025	5.72965	4.90085	4.34505	5.2432	5.66035	6.5561	4.9454	6.0755	5.05815	5.67075	4.59355	5.6779	5.42805	5.41925	4.9229
ADORA1	6.2376	5.4167	4.48235	6.2175	5.6678	4.5257	5.5024	5.5192	5.46525	5.1493	6.7764	6.94735	5.13325	4.76645	7.12465	4.58815	4.1535	6.9463	5.21415	4.55715	4.78615	6.13205	5.99025	5.3008	4.9878	4.4519	4.3646	5.12955	4.5824	5.035	3.99175	6.6597	4.5985	5.6597	4.2302	5.3805	4.21905	4.82805	5.71255	4.2469	6.4196	4.5066	4.32865	4.5663	4.753	3.9664	5.49855	5.7451	4.79525
ADORA2A	4.5342	4.9393	4.5789	4.4617	4.3091	4.4375	4.0714	5.1908	4.4466	5.2044	5.5624	4.8833	5.2606	4.8782	4.9441	4.6438	4.505	5.4615	4.2529	4.4194	4.3325	4.4683	4.0071	4.9665	5.4041	4.1493	4.4359	4.601	4.4584	5.6392	5.2363	5.0029	4.7852	5.7241	4.7536	4.0957	4.3133	5.4998	4.1079	4.5438	5.1087	4.9423	4.4503	4.6405	4.1782	4.7852	4.5698	5.2239	5.0936
ADORA2B	3.7653	3.66295	4.06365	3.7669	3.84605	3.68445	3.5073	3.3296	3.69875	3.02795	4.18955	3.5261	3.6182	3.65905	4.0278	3.5277	3.7599	3.64245	3.3433	3.5526	3.9997	3.80435	3.7186	3.9288	4.0758	4.24965	3.5704	3.6776	3.6046	3.5628	4.5071	3.4695	3.92775	3.28305	3.7689	4.22005	3.508	3.86635	3.39295	3.2941	3.41865	4.49105	3.89995	3.55405	3.426	3.55655	3.6774	3.72095	3.76815
ADORA3	4.9936	4.9332	4.0233	4.2575	4.1148	4.8083	4.4823	4.6837	4.8412	4.5213	4.4555	3.8126	4.0688	5.1138	4.4325	4.5169	5.0087	4.2042	4.9387	4.1949	4.5905	4.3895	3.8837	4.3396	4.8673	4.9241	5.0721	4.0622	4.5283	4.2953	4.0739	4.8114	5.0331	4.5792	4.6928	4.2347	4.4486	4.6208	4.4853	4.3898	4.817	4.567	4.7885	4.3133	4.1699	4.8822	4.121	5.3095	4.3804
ADPGK	8.6826	8.2272	8.088	8.2751	8.3148	8.1889	7.4152	8.3495	8.0337	8.1062	7.2686	7.9989	8.1596	8.5515	8.3794	8.1256	7.9286	8.2666	8.1845	7.9725	8.4845	7.9286	7.89	8.2582	8.3969	8.3313	8.0628	8.2724	8.5979	8.3937	7.9314	8.3893	8.2918	8.1209	8.0573	8.0773	8.6599	8.1292	8.3338	8.0773	8.3893	8.1378	8.2378	8.1871	8.5174	8.1878	8.2971	7.9398	8.6137
ADPRH	2.7639	3.2838	3.9402	3.6207	3.2185	3.7175	3.5183	2.8002	4.1344	2.9151	3.0809	3.4605	4.384	3.9764	3.6352	3.6179	2.2542	3.0969	2.9591	3.8344	3.983	3.4022	3.7882	3.446	3.7283	3.073	3.9565	3.4323	3.1334	3.1384	3.5143	3.862	3.4323	3.859	4.059	4.2521	3.517	4.3869	2.7092	3.4954	3.7866	4.5516	3.0399	3.569	3.406	3.4708	3.172	4.2324	3.3039
ADPRHL1	4.4205	4.1582	4.1222	4.7071	4.1691	4.007	3.6482	3.43	3.2506	3.8941	4.1412	4.4026	4.3328	4.2209	5.0422	4.794	4.2164	3.9231	3.6811	3.4319	4.1642	3.9554	3.9045	3.8988	3.3351	3.8826	3.4792	3.8889	4.6122	3.901	3.5022	4.0677	4.318	3.3755	4.3859	4.4467	4.6262	3.8782	3.8883	3.7537	4.8717	4.0746	4.2777	3.871	5.2417	3.9005	4.3309	4.2978	5.0028
ADPRHL2	5.3437	5.8422	5.476	5.6228	5.8507	7.0076	4.6138	6.1961	5.1204	5.4206	5.2152	5.5641	7.5225	5.476	7.7247	5.5858	4.9621	5.8559	7.023	6.3359	6.0732	4.9146	4.3591	5.942	4.5828	5.8033	4.594	3.9082	6.4072	5.5109	5.7433	6.053	4.2468	6.3983	5.1731	5.8291	5.3367	6.002	5.7998	5.4323	6.5625	5.4506	5.9324	5.3247	4.9984	5.2967	4.7836	4.9884	6.2471
ADRA1A	1.73385	1.61605	1.87255	1.56645	1.5155	1.55535	1.6317	1.64045	1.33575	1.4804	2.1599	1.84745	1.7753	1.5782	1.92755	1.6441	1.55485	1.7015	1.61655	1.6153	1.5981	1.59705	1.73705	1.7523	1.58325	1.75305	1.86595	1.96435	1.5457	1.69075	1.47115	1.67945	1.67975	1.52965	1.8048	1.8068	1.5282	1.64105	1.5872	1.4144	1.54755	1.57195	1.8984	1.88335	1.79065	1.67315	1.83875	1.6155	1.9385
ADRA1B	6.1719	6.1108	6.1727	6.2215	6.0754	6.198	5.9422	6.1712	5.8422	5.9029	7.2095	6.4856	6.326	6.2354	6.3874	5.9549	6.1253	6.1519	5.9022	6.1303	5.935	6.2263	5.8663	6.4379	6.244	6.471	6.3415	6.0567	6.3341	6.5315	6.0239	6.244	6.3041	6.0599	6.5177	6.357	6.3222	6.2786	6.1504	5.8505	5.8549	6.0847	6.3551	6.2671	6.9749	6.0632	6.2884	6.0559	6.6366
ADRA1D	2.94755	2.5545	2.94935	2.7438	2.7144	2.6153	2.83865	3.00355	2.6363	2.56135	3.2416	3.16885	3.1438	3.0923	3.0356	3.0241	2.5212	2.8264	2.1529	2.9738	2.22785	2.94975	3.07715	3.08685	2.89335	3.18625	3.1395	2.89605	2.86495	2.94045	2.94325	2.36	3.1961	2.87985	3.35825	2.9715	2.9227	3.2773	2.73635	2.84065	2.35735	2.4218	2.90515	2.94965	3.0512	3.14435	3.13605	2.8264	2.5821
ADRA2A	3.8098	7.0101	0.9707	7.0314	3.425	5.1234	4.4219	6.2292	5.3484	6.8412	3.8901	6.3865	4.71	3.7766	1.8915	1.8651	4.1431	5.0408	4.3256	6.9262	5.0015	5.2137	4.4664	4.6899	6.8907	7.9286	6.2599	5.1032	4.8191	4.2525	3.6938	4.6639	6.3723	4.6677	1.5686	5.3285	5.0087	3.5313	4.5172	5.0813	2.875	5.2402	4.5478	6.1137	4.3099	5.3415	5.4189	4.8774	6.183
ADRA2B	4.6364	4.30125	4.9377	4.68345	4.60785	4.844	4.74935	4.417	4.16795	4.54475	5.31065	5.02915	4.84335	4.5645	4.76665	4.5731	4.14055	4.96515	4.2725	4.38065	4.617	4.7295	4.8605	4.84175	4.4952	4.9613	4.8487	4.59015	4.52245	4.6915	4.6878	4.90935	4.40075	4.31565	4.7228	4.66675	5.042	4.49715	4.84245	4.2854	4.4411	4.5685	5.0509	4.9773	5.23435	4.78885	4.72765	4.2919	4.71035
ADRA2C	5.1955	4.6387	6.1664	6.7186	5.1769	6.284	5.2706	5.3257	6.8407	5.399	5.217	4.8194	5.1385	5.2759	4.8443	4.844	5.8209	4.4343	6.1995	5.2873	5.4152	6.004	5.1004	6.2298	5.1005	5.3369	4.9834	4.8805	4.4348	5.256	5.1023	6	4.9794	4.2574	4.8945	4.7673	5.7394	5.6634	5.1367	5.4788	6.5798	7.0508	4.9267	4.8108	5.3965	5.5327	4.7419	5.555	4.7192
ADRB1	2.6693	2.7863	2.159	1.8101	3.3175	1.8091	1.84375	1.70935	2.1464	2.67835	2.44655	2.41935	2.16865	1.93145	1.90265	1.9017	1.7832	1.9315	2.56485	1.8339	1.81095	2.17905	2.29785	1.88865	2.3937	2.2706	2.1765	1.93695	2.3942	1.82635	1.9989	1.8912	2.25255	1.7758	2.0475	2.36035	1.7328	2.27475	1.5752	1.47675	1.73995	3.57335	2.3912	3.36165	2.1149	2.2623	2.1776	2.5841	1.7462
ADRB2	4.301	5.3961	3.8166	4.3647	4.8046	4.2586	4.2311	4.3325	4.9273	3.7027	3.4677	4.1033	4.3285	4.8674	3.8765	4.696	4.1619	3.6565	4.2529	3.9746	4.0225	3.9007	3.7151	6.257	6.6388	4.6588	4.6707	3.9136	4.8866	4.9113	3.3498	3.8585	3.6505	3.8751	3.7504	5.3391	3.8249	3.5637	3.6131	4.151	5.1583	3.9265	3.8857	4.0583	3.2712	5.2587	4.4064	3.5536	4.7637
ADRB3	4.7724	4.2333	4.36625	4.352	4.3475	4.5243	4.42985	4.7609	4.3979	4.8732	4.65445	4.7588	4.4966	4.57675	4.34165	4.5117	4.41585	4.28275	4.30295	4.374	4.57265	4.55695	4.828	4.5181	4.49015	5.04385	4.8794	5.1415	4.31015	4.29725	4.16105	4.37205	4.527	4.3579	4.97285	4.44605	4.7994	4.42615	4.3567	4.171	4.1291	4.09055	4.40845	4.72195	4.6794	4.72655	4.40025	4.6726	4.46675
ADRBK1	5.5038	4.8685	5.6466	5.1613	5.3659	5.4865	5.0814	5.0811	5.2115	5.1135	6.0674	5.744	5.4085	5.439	5.5031	5.3643	5.5665	5.4064	5.2503	5.5665	5.0814	5.3874	5.2543	5.4215	5.3517	5.8029	5.635	5.2789	5.5414	5.1671	5.0943	4.9984	5.7223	5.4884	5.5475	5.491	5.511	5.4346	5.6562	5.5035	5.3829	5.2552	5.3692	5.5665	5.4981	5.2046	5.6965	4.722	5.5836
ADRM1	6.7125	7.9047	7.8495	7.6196	7.3304	9.2705	6.3726	9.432	8.6812	7.8929	7.7195	7.5618	7.3698	7.6084	7.8814	7.5118	7.5513	7.7271	7.6734	7.9375	8.2425	6.7161	7.2449	7.6597	6.2	6.3756	6.6613	6.2067	7.7385	7.9161	9.5727	7.5176	6.8891	8.4839	8.2121	6.9806	7.2882	6.4261	8.0107	7.6295	8.1503	8.5062	7.0414	6.9758	7.1928	7.5638	8.0388	6.837	7.062
ADSL	5.2619	5.4513	4.63	5.9164	4.9903	4.6489	5.4649	6.0716	5.9416	5.8666	4.0231	5.0228	4.3142	5.5194	5.1776	4.7475	4.9726	4.8474	5.4531	5.5908	5.5366	4.6663	5.6671	4.5941	5.3993	4.3876	5.2036	5.2699	5.1644	5.0357	6.6829	5.1322	4.5117	6.1071	4.791	5.1962	5.312	5.0652	5.2849	5.1367	4.9037	5.7562	5.8816	3.9996	4.6535	5.1903	5.439	5.758	3.9133
ADSS	6.8693	6.77315	5.89755	6.14435	6.7042	6.7042	7.7588	6.2094	6.57275	6.47115	5.7336	5.58465	6.2052	4.86835	5.93345	6.4368	6.68045	6.6582	6.9749	6.7554	7.05805	6.1952	5.4317	5.1191	6.00455	5.23395	5.0276	5.00865	6.374	6.60695	6.29075	6.6794	6.72335	6.83625	5.70485	6.5164	6.3232	6.6554	6.5964	6.7141	7.0103	6.7945	5.5504	5.49325	5.77055	6.00995	5.97625	6.25735	5.5284
ADSSL1	4.82735	6.22485	7.5436	5.3789	5.21135	6.69565	6.4468	5.08815	4.98615	7.5503	4.611	4.75155	6.16125	6.0212	6.24985	4.7404	6.4453	6.33225	5.50675	5.1614	5.30375	5.41	6.3054	5.66825	6.5522	4.08855	6.1603	5.82885	4.39165	6.27715	6.6786	6.09215	6.538	5.2876	5.035	5.5326	5.26145	6.21865	4.86235	5.6424	6.78805	6.41085	4.49235	6.1332	5.3701	5.46985	8.4867	6.35505	4.71635
AEBP1	5.19275	7.3984	5.5175	7.3072	6.1931	7.07625	5.72905	7.8282	7.20695	7.67865	6.53165	7.13455	5.97495	5.48585	7.6806	6.1515	5.75645	7.4013	5.9925	7.60625	6.99155	6.17325	6.0705	7.05035	6.2996	6.7665	6.5226	6.47705	5.8848	6.8504	6.61395	6.4956	5.72295	7.0216	5.3584	5.7508	6.91465	6.8593	6.9111	6.67775	6.54405	7.50665	6.8192	6.12915	6.02685	6.26655	6.25045	6.1478	7.29305
AEBP2	4.6423	5.6545	5.5305	4.1693	6.01	5.4225	5.8494	6.6396	4.9599	5.2877	4.1383	5.0774	5.2925	4.7642	3.3957	5.1228	5.0123	6.3776	5.8961	5.3272	6.3488	5.7595	6.1156	5.5285	6.0806	4.9393	6.5779	6.0941	5.0086	4.9895	6.6553	5.9066	5.6104	4.8765	3.9929	5.4681	5.8616	4.0837	5.8404	6.2494	5.0173	5.842	4.2917	5.0033	5.3364	5.0829	5.2406	6.8728	5.0607
AEN	3.411	2.5836	3.1467	3.6197	3.3133	3.63	2.4488	2.8144	2.6335	3.0972	3.6156	2.9776	2.9392	3.1197	2.8916	2.688	3.0565	2.6375	3.1092	2.4872	2.7012	3.2719	2.6736	3.2881	3.0969	3.4719	3.0206	2.4033	3.4969	3.2083	3.1228	3.1526	3.4973	2.9512	3.2319	2.9489	3.2059	3.3984	2.7012	2.9412	3.18	2.97	3.2851	2.7733	3.0537	3.4719	3.1262	2.9672	2.7317
AES	6.71475	6.92675	6.49065	6.69455	6.2468	6.12335	6.29325	6.04055	6.79295	6.39585	5.79	6.44705	6.04555	6.6529	6.72235	6.694	6.31065	6.72095	6.5959	6.36165	6.32685	6.21135	6.3586	6.6526	6.4859	6.5439	6.71545	7.0321	6.39255	7.00815	5.6411	7.26605	6.3367	5.92145	6.09525	6.3588	6.16615	6.12605	6.5017	6.65555	6.78865	6.38115	5.9369	6.5946	6.10325	6.2916	6.0669	6.67505	6.7816
AFAP1	5.7093	5.3598	5.7043	6.1581	5.1779	5.4105	5.0855	5.2236	5.0288	5.2463	5.7194	5.7249	5.3063	5.1793	5.4741	5.1519	5.4386	5.5639	5.1817	5.3937	4.9768	5.8266	6.2163	5.6227	5.1253	6.2067	5.8516	6.0796	5.3744	5.12	5.3329	5.3118	5.663	5.0765	5.4634	5.6325	5.3274	5.5502	5.0428	5.3186	5.2294	4.8306	5.6786	5.6935	5.3639	5.5332	5.921	5.8849	5.3385
AFAP1L1	2.9136	2.8658	3.88225	3.69585	3.43035	3.19865	3.05755	3.2397	3.3195	3.08965	2.4928	2.6776	2.6311	2.3812	3.1116	2.89275	4.0515	2.8445	4.22115	3.1442	3.33205	4.19775	3.00785	2.7734	2.9715	2.92395	3.3587	3.28735	2.36475	2.6865	3.0072	3.21365	3.40915	2.8506	3.648	2.8935	4.0734	4.53295	2.91405	3.89485	4.2688	3.1886	2.5233	3.96385	4.0406	3.1071	2.81465	3.40315	3.1109
AFAP1L2	3.69455	4.56415	6.71855	6.39325	3.72765	4.1327	5.43985	4.5606	3.93955	5.9768	4.6761	4.7378	4.9465	3.69945	6.39185	3.70645	5.34575	4.9288	4.3228	4.652	5.9017	4.6108	5.5274	3.55525	5.21375	4.56115	5.2174	6.5145	3.3548	4.4934	2.9126	4.9844	4.09805	3.8655	5.4126	3.97525	5.8104	4.965	4.674	6.8926	5.2536	4.1702	4.8634	6.0008	5.24775	3.96305	4.1744	3.86135	3.524
AFF1	5.256	5.1131	3.27665	4.1097	5.6744	4.7727	4.5376	4.9115	5.12885	4.5403	4.0323	4.7561	4.0494	5.43	5.2069	4.4512	4.25325	4.8857	4.37115	3.82805	4.36445	4.71095	3.8133	5.9113	5.1981	4.40105	4.42295	3.57485	4.8622	4.09365	5.636	3.52995	5.7333	5.97155	4.6266	5.4222	4.3432	4.04325	3.19175	4.12215	4.4091	5.2126	4.9667	4.47435	4.69765	4.5812	3.7196	4.49485	5.2778
AFF2	3.39655	2.3373	3.02995	2.49835	2.57775	2.93625	2.9358	2.529	2.7296	3.413	3.4269	3.02645	2.9852	2.80505	2.3947	2.55655	2.41385	2.6913	2.68875	2.32505	2.67805	2.9618	3.09305	2.50255	2.89785	2.54925	3.2458	3.1569	2.718	2.293	2.18365	2.6838	2.9055	2.0549	2.91495	2.52805	2.6603	3.08775	2.8092	2.6311	2.92415	2.4172	2.7478	3.2763	3.10435	2.61115	2.43915	2.40875	3.2186
AFF3	2.5014	2.5076	3.07215	2.3439	2.5224	2.4701	2.2536	2.32365	2.40355	2.7756	2.9513	2.8211	2.46955	2.6797	2.0936	2.6799	2.16505	2.30695	2.49885	2.49005	2.50505	2.5392	2.7255	2.51955	2.6903	2.98105	2.54645	2.8069	2.26995	2.5531	2.6704	2.50105	2.6096	2.5149	2.83245	2.92185	2.4566	2.41485	2.49195	2.4307	3.19275	3.0665	2.455	2.52905	2.5434	2.9605	2.80235	2.4195	2.90935
AFF4	4.9792	4.87175	4.612	5.09625	5.5553	4.98375	5.473	5.3054	6.11845	5.1779	5.12015	5.6911	5.39955	5.7793	5.0414	5.71665	4.98695	4.76025	5.7327	5.77825	6.12285	4.99385	5.5827	5.2747	5.2635	5.2597	5.5333	4.9803	4.7556	5.28325	4.8459	4.7416	5.6145	5.10595	5.2269	5.373	5.37705	5.82075	5.4119	5.4139	5.3198	5.7771	5.15195	4.74015	5.4055	5.3107	4.81085	5.46045	4.8436
AFG3L1	5.23575	5.38685	5.9047	5.57215	4.93675	5.27855	4.956	5.3178	5.0631	5.0184	5.7583	5.4465	5.18245	6.33265	5.3638	5.51045	5.07705	5.1529	4.7974	5.2133	5.0417	5.04315	6.5441	5.0554	5.4455	5.743	5.20655	5.80755	5.25095	5.1178	6.12105	5.5605	5.00995	5.1562	5.8003	5.0665	5.0788	5.1659	5.4459	5.1252	5.28	4.8211	5.44835	5.831	5.4251	5.19155	5.3675	5.8264	5.6895
AFG3L2	6.74325	5.9206	6.61085	6.95445	6.83105	6.4207	6.91055	6.7871	6.4878	6.59075	6.39785	6.76115	6.03225	6.8203	6.4024	5.90255	6.706	6.6474	6.037	6.6811	6.53465	6.7767	6.75455	7.5596	6.4553	6.3049	6.85015	5.93335	6.3275	7.14155	6.4604	6.3864	6.87775	7.32275	6.80145	6.49585	6.6244	5.9449	6.55475	6.8088	7.0487	6.4483	6.72205	7.07245	6.69485	6.514	7.43885	6.8013	6.51135
AFG3L2P1	4.5245	4.3136	4.9572	4.5541	4.462	4.313	4.156	4.1643	4.7286	4.0108	5.5471	4.9874	4.5912	4.5101	4.813	4.4011	4.1547	4.2637	4.3113	4.9171	4.1219	4.1643	4.5423	4.6165	4.4425	5.0686	4.4239	4.7745	4.4381	4.3787	4.136	4.3427	4.6656	4.5893	4.7336	4.7808	4.8417	4.4581	4.3923	4.2156	4.1861	3.9389	4.5475	4.8408	4.3069	4.68	4.1035	4.4239	4.4703
AFM	1.5103	1.0784	1.4778	1.4404	1.5634	1.7182	1.253	1.1977	1.382	1.3127	1.7324	1.7871	1.0688	1.6289	1.2994	1.4131	1.5634	1.1528	1.4287	1.4525	1.3806	1.1618	2.0831	1.327	1.3797	2.1911	1.3273	1.713	1.245	1.3159	2.4441	2.7726	1.6798	1.3304	1.3647	1.4481	1.2495	1.79	1.3785	1.3078	1.2597	1.4481	1.5489	1.9488	1.4465	1.7942	2.0433	1.617	1.7774
AFMID	3.7905	3.3799	3.8561	3.4787	3.3069	3.029	3.8561	3.6952	3.5832	3.2237	4.1016	3.6299	3.1978	3.7725	3.5383	3.1699	3.2683	3.5695	3.2873	3.0481	3.1609	3.2826	3.375	3.4552	3.356	3.7379	3.0842	3.5876	2.9481	3.3422	3.5934	3.1792	3.6116	3.3146	3.0154	3.4707	3.326	3.3965	3.7931	3.1648	2.9822	3.5984	3.1489	3.532	3.4882	3.5721	3.8398	3.1533	3.6283
AFP	1.6889	1.0909	1.2004	1.2499	1.3304	1.9706	1.3394	1.1553	1.141	1.3479	1.917	1.1905	1.2101	1.4447	1.2408	1.4703	1.4875	1.3729	1.1259	1.4076	1.5762	1.4528	1.2761	1.7105	1.3322	1.7356	1.3864	1.574	1.4292	1.9383	9.9459	1.1905	1.5273	1.4859	1.5102	1.1622	1.1084	0.9545	1.3047	1.3277	1.0811	1.4386	1.2697	1.4461	1.1453	1.1481	1.2174	1.2225	1.1329
AFTPH	3.65795	3.88785	4.59155	4.33245	3.93915	3.8586	3.6722	4.1563	4.03105	3.78035	3.59145	3.30205	3.8979	3.61145	3.62795	3.4274	4.3511	3.87885	4.0592	4.0105	3.74565	4.42635	4.25445	3.7051	2.9084	2.67565	2.78745	3.9736	4.9551	3.8674	4.2044	3.8402	4.17025	3.86705	3.57185	3.71985	3.888	3.73405	4.02645	4.0001	4.1973	4.20575	3.9241	4.168	3.80575	3.3341	4.1011	3.4827	3.81645
AGA	5.8416	4.1824	5.2454	3.3015	3.4012	4.0689	4.7874	5.1902	4.8841	4.5763	2.4302	2.1919	3.1164	3.309	2.6762	4.4182	3.9747	6.0937	3.8277	4.1751	3.7995	5.3874	5.0379	2.6572	4.1423	4.7058	4.6777	3.9828	2.941	3.1253	5.1498	4.2075	3.9828	4.1097	3.839	3.9075	4.1457	4.6989	5.6328	6.101	4.3992	6.0905	3.1687	4.2011	5.2759	5.2419	3.3626	5.4324	3.5121
AGAP1	4.34675	4.59515	4.18025	4.6684	4.16415	4.3569	4.24575	4.7127	4.80985	4.42635	4.142	3.809	4.23875	4.3429	4.67795	4.7343	4.8643	4.10635	4.33375	4.0098	4.4018	3.887	4.26595	4.4948	4.09085	4.62995	4.03245	4.70715	4.2786	4.26325	4.2832	4.3077	3.7854	4.18845	4.2723	4.3192	4.2478	4.3563	4.31625	3.91155	4.48235	4.4322	3.87825	3.8916	4.09085	4.4131	3.9332	4.35785	3.92525
AGAP10	6.302	7.0898	6.9472	6.9074	7.0406	7.4278	6.3824	6.567	6.2188	6.6425	6.6066	6.351	7.1092	6.6614	6.3405	6.8565	6.4941	6.3568	6.9909	5.8726	7.4008	5.9204	5.9217	6.7623	6.7495	5.5721	6.818	6.8648	7.0313	5.9743	7.3401	6.1467	6.2385	6.8072	6.575	5.9943	6.3194	6.3653	6.8227	6.6584	6.073	7.0499	5.9619	6.1523	6.748	5.9361	6.6578	6.4858	7.0719
AGAP11	5.9855	7.5835	6.7547	7.4275	7.4856	7.8495	5.9487	7.24805	6.2173	7.22155	7.01915	6.14345	7.15905	6.87405	7.0771	6.7156	7.08565	6.68895	7.05525	6.32615	7.809	5.55805	5.21065	7.20235	6.16905	4.89055	6.19645	6.823	6.8387	6.02805	7.5795	6.49165	5.75965	7.41055	5.36765	6.17315	6.6858	6.70225	7.1878	6.6457	6.46275	7.81165	5.6725	6.6751	5.77125	6.3579	6.73345	6.56795	7.21295
AGAP2	5.1461	4.9508	5.1673	5.0963	5.026	4.8895	4.9159	4.8933	4.9422	4.8815	5.4653	5.289	5.0428	5.4038	5.2042	5.0927	5.0956	5.1969	5.0235	4.8657	4.7475	5.1022	5.6298	5.1686	5.1881	5.3289	5.3495	6.0847	5.3433	4.9545	4.6452	5.159	4.9655	5.4043	5.3483	5.1791	5.1373	5.1981	4.731	5.0331	4.9367	4.7005	5.2877	5.1706	5.295	4.9661	5.5587	5.1002	5.0956
AGAP3	4.5993	4.57575	4.40445	4.52285	4.47785	4.57155	4.37835	4.6185	4.5744	4.59125	4.90225	4.58565	4.4747	4.4503	5.04505	4.52815	5.1176	4.5795	4.7082	4.22795	4.2598	4.5157	4.0966	4.60785	4.49925	4.66675	4.5458	4.79105	4.71355	4.8687	4.74265	4.63935	4.2557	4.744	4.53735	4.66515	4.608	4.63595	4.4695	4.3383	4.4847	4.37815	4.62525	4.4504	4.7433	4.31175	4.38095	4.71655	4.64535
AGAP4	6.3054	7.0898	6.5394	6.8814	7.0406	7.4278	5.7454	6.567	6.4543	6.6425	6.7365	5.8944	7.1092	7.1588	6.3405	6.392	6.342	6.3773	6.7244	6.2452	7.4008	5.9204	6.0315	6.7623	6.5726	6.8967	6.5932	6.4885	6.836	6.3627	7.1456	6.516	6.7634	6.8072	6.4393	5.7844	6.4856	6.5966	6.8227	6.2877	6.4464	6.8633	5.9619	6.6424	6.9345	6.6701	6.7598	6.7202	7.0719
AGAP5	6.25865	7.33005	6.7249	7.20405	7.2407	7.65705	5.88025	6.7566	6.12665	6.9366	6.67365	5.8855	7.19355	6.68765	6.6148	6.87825	7.15525	6.333	7.0223	5.83745	7.6379	5.60825	4.96825	6.9758	6.60615	5.79305	6.2393	6.67665	7.001	6.2434	7.41955	6.27445	5.82625	6.81375	6.01065	5.7507	6.36675	6.2669	6.95055	6.65855	6.4503	7.13435	5.19945	6.4949	6.4025	6.1672	6.24005	6.35235	7.0069
AGAP6	5.98495	7.33005	7.10175	7.3416	7.2407	7.65705	6.2367	6.6795	5.8681	6.9366	6.70445	5.38265	6.9053	6.8124	6.22325	6.817	6.94335	6.333	7.119	6.3021	7.7253	5.0508	5.3714	6.9758	6.4142	5.58905	5.8418	7.3973	6.82745	5.708	7.41955	6.5559	6.065	6.81375	6.092	5.7507	6.27085	6.7277	6.9518	6.5669	6.2122	7.13435	5.24415	6.6394	5.99615	6.34195	6.7303	6.97645	7.16495
AGAP7	5.98495	7.33005	7.10175	7.3416	7.2407	7.65705	6.2367	6.6795	5.8681	6.9366	6.70445	5.38265	6.9053	6.8124	6.22325	6.817	6.94335	6.333	7.119	6.3021	7.7253	5.0508	5.3714	6.9758	6.4142	5.58905	5.8418	7.3973	6.82745	5.708	7.41955	6.5559	6.065	6.81375	6.092	5.7507	6.27085	6.7277	6.9518	6.5669	6.2122	7.13435	5.24415	6.6394	5.99615	6.34195	6.7303	6.97645	7.16495
AGAP8	5.87665	7.1993	6.81135	7.20295	7.15385	7.65705	6.1307	6.6715	5.8681	6.9366	6.70445	5.38265	6.9053	6.8124	6.22325	6.4757	6.8254	6.333	7.05075	6.3021	7.66175	5.0508	4.9553	6.9067	5.97555	5.2293	5.8418	6.645	6.7897	5.708	7.24285	6.4591	6.06075	6.81375	6.092	5.7507	6.27085	6.6135	6.8608	6.2809	6.2122	6.9784	5.24415	6.39735	5.99615	6.34195	6.70575	6.60575	7.16495
AGAP9	6.7397	7.3088	7.0169	7.5245	7.2671	7.8863	6.1832	6.776	6.4543	7.2307	6.6724	6.6053	7.128	6.8423	6.412	7.0402	7.3088	6.3773	7.3202	6.4782	7.875	5.9204	5.9217	7.0511	6.7495	5.5721	6.818	6.8015	7.1464	6.3627	7.3401	6.4022	5.7457	6.8203	6.575	5.9943	6.4856	6.3771	6.8989	6.7309	6.4464	7.0935	5.9619	6.6424	6.7959	6.2322	6.6578	6.4858	7.0719
AGBL2	3.1622	3.9416	4.0536	2.913	6.8304	1.7686	4.4441	1.0669	4.4743	1.3283	1.0842	1.4878	1.6217	4.1804	2.3323	1.4851	2.327	1.4265	3.3383	3.5309	3.985	1.5489	1.5408	1.3343	4.2814	2.1406	1.5972	3.1357	3.2632	2.1114	2.2445	4.0676	5.6293	3.028	0.9396	1.2262	2.7071	1.6078	3.1677	1.8151	2.1353	2.2001	1.2817	2.8063	5.0353	1.8755	5.0258	2.1529	3.6139
AGBL3	4.34855	4.79785	4.7749	3.7512	4.77025	3.61415	5.17245	4.035	5.04905	4.0784	2.9595	3.14615	4.7959	4.88055	3.5377	5.00545	3.74475	4.9727	5.50975	4.3891	4.29595	3.5663	3.74195	4.2744	3.70385	3.99675	3.57175	4.9673	4.4783	3.85225	3.4317	5.6563	4.5195	3.7118	3.4369	4.07815	4.9923	3.67285	4.9673	4.505	4.5442	4.3671	3.5124	5.0687	3.59215	3.9675	3.45235	4.3291	5.057
AGBL4	2.9504	2.7295	3.08055	2.76175	2.58935	2.94145	3.08135	2.83675	2.72985	4.01335	2.7541	2.8973	3.12965	3.12085	3.22945	3.34965	2.9818	2.5304	2.7511	3.80355	3.744	2.9513	3.2916	3.26315	3.12305	3.3279	3.19765	3.22015	2.6884	2.56045	3.2411	3.08655	2.9097	2.82565	3.066	3.2699	2.87265	2.745	2.7869	4.9612	2.6601	2.64135	3.30015	3.39275	2.9092	2.87635	4.1651	2.67065	3.1948
AGBL5	4.0651	4.07205	4.9809	4.665	4.2767	4.30485	4.23245	4.4948	4.0255	3.975	4.0097	4.38205	3.8393	4.4507	4.67685	3.6409	4.7542	3.94905	4.8015	5.5485	4.58	5.18545	3.6663	4.2169	4.6352	4.17185	4.1868	5.0974	3.80725	4.79825	4.39215	4.7754	3.71205	4.1689	4.6	4.48445	4.39655	4.21335	4.5393	4.65225	5.1935	5.2698	5.384	4.304	3.8389	4.0164	3.7165	4.41165	4.91295
AGER	4.7358	6.3624	4.7411	6.0523	5.682	6.1572	4.6526	6.0785	5.8491	6.7102	6.5985	6.1445	5.5965	6.2589	6.9231	5.3168	6.1948	5.4353	6.2794	5.2518	5.7532	5.3179	6.0484	4.942	4.8511	5.439	6.7726	4.8426	6.0523	6.9263	6.2117	6.5753	5.5274	7.398	5.8393	4.9894	6.3906	5.3195	6.0523	5.9052	6.7489	5.9134	5.0626	5.2612	4.4671	5.8435	6.44	5.8041	5.3721
AGFG1	5.00975	5.24055	4.64365	5.83645	4.50735	4.6897	5.08595	4.6263	5.1178	5.03775	4.5028	4.58115	4.94145	5.51955	6.10905	5.48355	5.52705	5.6773	5.7166	5.448	5.0915	4.5964	4.31605	4.7302	4.92125	4.3839	5.21575	4.6032	5.0253	5.18625	6.10345	5.5411	5.23215	5.39275	5.0625	5.50195	5.04555	5.028	4.9882	6.03755	4.83755	5.2962	4.9068	5.91065	5.1807	4.584	4.63735	5.1321	4.51655
AGFG2	4.2934	3.8244	4.0385	4.1972	4.6509	4.3484	4.5224	4.3256	4.5443	4.1961	4.8448	4.8925	4.5248	4.6116	4.3869	4.9631	5.1384	4.7259	4.4972	4.5357	4.1145	3.7959	4.3112	4.3096	4.6245	4.7264	4.538	4.1309	4.324	4.2868	4.6989	5.161	4.5621	4.2714	4.2894	4.9862	4.3112	4.3411	3.7705	4.4532	4.9842	3.9725	4.2404	4.6907	5.314	4.4031	4.4012	4.3839	4.8382
AGGF1	2.28065	2.25855	2.0823	1.63475	1.7886	1.7508	1.88065	2.20545	2.1507	2.09465	2.5685	2.1346	2.83965	1.93205	2.88525	1.84395	2.07845	1.9343	2.2382	1.9386	1.84165	1.9036	1.5517	2.1812	1.87525	1.8128	1.7751	2.00075	2.4014	2.491	1.87135	1.83435	2.1194	2.1874	2.61965	1.9559	2.2537	2.14805	1.88685	2.05695	2.3999	2.1326	3.25115	2.0992	1.5677	1.6919	2.1807	2.06465	2.18795
AGGF1P1	2.2957	2.3031	3.1531	2.774	3.1823	1.9652	2.0995	2.5214	1.767	1.7746	2.3562	2.6036	2.2406	2.5426	2.4046	2.235	3.2019	2.3075	3.4239	3.5874	2.9088	2.1372	2.7763	2.6214	1.9761	2.6526	2.1668	2.5918	2.786	1.8994	2.4565	3.4657	2.4915	1.994	2.6336	2.71	3.1245	2.0459	1.9496	2.9834	2.3325	2.0808	2.4513	2.6642	3.1058	2.5426	2.4252	2.7733	2.2888
AGGF1P2	2.2957	2.3031	3.1531	2.774	3.1823	1.9652	2.0995	2.5214	1.767	1.7746	2.3562	2.6036	2.2406	2.5426	2.4046	2.235	3.2019	2.3075	3.4239	3.5874	2.9088	2.1372	2.7763	2.6214	1.9761	2.6526	2.1668	2.5918	2.786	1.8994	2.4565	3.4657	2.4915	1.994	2.6336	2.71	3.1245	2.0459	1.9496	2.9834	2.3325	2.0808	2.4513	2.6642	3.1058	2.5426	2.4252	2.7733	2.2888
AGK	3.86785	5.2923	4.76175	4.41175	6.2799	4.71665	4.6251	4.5099	4.98125	4.77235	4.2504	4.2684	4.6261	4.3587	6.15555	6.3271	4.2368	5.6867	6.04265	4.67455	4.8266	4.655	4.6591	5.10145	3.2823	2.84905	4.803	3.79045	4.40305	4.05235	5.14575	6.1437	4.9656	5.4692	3.9126	4.77855	4.24825	4.82375	5.31075	4.66235	4.65725	5.51415	4.26125	5.57925	3.5124	5.3534	5.0572	4.3052	4.249
AGL	7.1933	7.0422	7.8066	6.9025	7.1997	6.7794	8.2018	7.1482	7.9826	6.7486	6.0248	6.2651	6.614	6.7858	6.8726	7.7214	7.6781	6.667	7.5327	6.8907	6.8777	7.3183	6.7667	6.272	6.4627	6.8938	6.477	7.3208	7.1436	6.5659	7.7055	6.92	7.7515	6.4596	4.959	6.937	6.9143	5.9404	7.3805	7.4184	7.6028	8.011	6.9902	6.6787	6.9448	6.9646	6.9131	7.4774	6.817
AGMAT	4.23275	5.0234	5.4769	4.11025	5.7619	5.2566	5.04525	4.2358	4.46815	4.43415	4.9079	3.63605	4.5997	4.7746	5.04885	4.25375	4.98745	5.66235	3.7863	4.1369	5.16165	4.5326	4.7807	5.03575	4.276	3.74595	4.6423	4.1005	5.14335	3.90095	7.4401	5.1512	6.04955	6.46945	5.1165	5.9996	4.91425	4.70235	5.2625	5.5089	5.15395	5.3182	4.69795	4.05905	5.7292	5.09185	5.722	5.51125	3.57575
AGPAT1	5.3945	5.8024	5.3584	5.4742	5.8631	4.8173	4.8316	5.0944	5.0404	5.4967	5.3108	5.9266	5.5207	5.4096	5.7619	5.5884	5.6529	5.3063	5.7395	5.2801	5.5661	5.1151	5.31	5.1623	5.4794	5.3888	5.1916	5.6537	5.3605	5.3893	5.4938	5.0983	5.6742	5.3869	5.6027	5.6397	5.6078	5.4215	5.7125	4.9864	6.4618	5.1142	5.4758	5.3467	5.4598	5.317	5.2474	5.0482	4.9239
AGPAT2	5.8168	5.27185	6.213	5.5427	5.79795	5.6931	5.2029	5.9636	5.66505	5.54435	6.1927	6.93845	5.7251	5.36995	5.6387	5.59255	5.4453	5.2619	5.2725	5.65405	5.39315	5.73195	5.4572	5.5866	5.66005	5.7237	5.61925	6.31855	5.59135	6.1656	6.1088	5.67625	5.70135	5.7041	5.6656	5.33765	5.3079	5.58835	5.4642	5.45985	5.4274	5.45685	6.37625	6.6637	6.62165	5.6586	5.5552	6.1828	6.83885
AGPAT3	4.8362	3.88565	4.64465	4.46145	5.221	5.2034	3.8429	5.14225	4.8912	4.46135	4.3812	4.35485	4.81735	4.66855	5.51225	4.9892	4.4317	4.50685	4.89835	4.82685	4.47215	4.75465	4.8819	4.9823	4.5223	5.1275	4.8166	4.80205	4.86325	5.1134	4.1829	4.70065	4.71045	5.2933	4.43275	4.1154	4.25225	4.4389	4.6286	4.896	4.52275	4.62275	4.3486	4.28735	4.90815	4.67635	4.6841	4.70445	4.05325
AGPAT4	3.2594	6.0016	3.7472	5.0517	4.9721	5.3951	5.2425	5.0335	5.9085	5.7233	5.7062	6.8893	3.4022	5.0588	3.9908	5.2643	4.5646	4.8451	5.351	6.1903	4.7511	4.1972	5.1007	5.1516	5.6737	4.6368	6.6376	5.0528	5.6205	5.2808	5.4103	5.8579	4.1035	5.3359	4.481	6.0107	6.2805	4.7423	6.9644	4.2428	4.9672	5.2371	5.4888	3.7817	4.6083	6.3469	6.2351	5.1681	6.3063
AGPAT5	3.2434	2.3537	2.9213	3.0479	3.7425	3.4565	3.5293	2.5408	3.1029	2.8898	2.4551	2.2108	2.016	2.5539	2.6697	2.4852	3.1593	2.5418	2.799	2.4928	2.2758	2.9995	3.8936	3.2514	2.9124	2.7745	2.5783	2.5379	4.3324	3.541	3.958	2.372	2.9327	2.6592	2.6715	2.5931	3.5304	2.4063	2.2316	3.2443	2.7514	3.2792	4.4895	2.7702	2.4063	4.5726	4.8196	2.8088	2.2493
AGPAT6	5.82975	5.51865	6.2014	5.8256	5.63675	5.63795	5.6082	6.62675	6.0157	5.81435	6.2748	5.5037	6.04965	5.8911	6.2053	6.0416	6.0323	6.16045	6.8846	5.9056	4.94135	5.9652	6.4206	5.97915	6.3424	5.5761	6.5355	5.88005	6.2716	6.43055	5.35215	5.90015	6.667	6.1695	6.14075	6.09475	6.30195	6.2428	6.2524	5.8951	6.9984	5.73605	6.23885	5.72345	6.69625	6.3135	6.63605	5.7706	6.12155
AGPAT9	4.7243	4.462	3.1098	4.6019	4.0314	4.7437	2.6232	4.0583	6.2123	4.8668	3.9795	5.2486	3.2841	4.594	3.2393	3.5887	3.9789	4.0285	4.7314	2.5017	4.0413	3.2322	3.8791	3.5292	6.5292	4.7748	5.9926	3.5221	3.5887	4.1054	4.3331	2.7229	4.3685	4.8979	2.5303	3.5729	2.6529	3.7446	3.3448	3.4438	4.9313	4.5073	2.8254	5.1089	3.5336	4.3712	3.2429	2.873	3.5096
AGPHD1	3.0196	2.4192	2.7983	3.1372	3.1096	2.6033	3.3609	3.1406	3.0739	3.8266	2.1893	3.0378	3.3325	3.2261	3.0746	2.6804	3.3472	2.5308	2.4839	2.2034	2.5284	3.0267	2.8397	2.8507	2.1879	2.6073	3.0601	2.5262	2.3398	3.1787	3.6907	2.5857	3.0828	2.6889	3.4703	2.4271	2.5711	2.8469	2.5444	2.819	2.8587	2.697	3.1876	2.9695	2.5924	2.7096	2.5206	2.6951	3.1494
AGPS	4.8286	5.4604	5.4863	4.9134	3.6746	4.568	5.3565	4.128	4.743	5.1745	4.4536	3.7333	3.3598	4.9636	5.1516	4.2368	4.3398	5.6378	4.2078	4.1842	3.7616	3.8302	4.4202	4.8381	4.6289	4.4125	4.5692	3.7	4.9031	5.1209	6.5382	3.3376	4.9047	4.813	3.8283	4.7756	3.8807	3.0362	4.014	4.8069	3.994	5.703	3.6527	4.3433	4.1597	3.4974	4.137	3.4408	4.2284
AGR2	2.9426	2.94535	3.40525	3.3795	3.99725	5.11695	3.84015	4.0794	3.4524	3.31815	6.8293	3.775	3.50655	2.9991	3.0434	6.34095	3.6569	3.31805	4.4094	4.10305	2.86105	3.5431	3.59605	3.16735	3.17755	3.4537	3.3293	3.47125	2.82985	5.22255	5.2049	4.5925	3.0586	3.54405	3.56325	4.32205	3.48145	3.3816	3.51	3.01495	8.7113	3.2557	2.8974	3.59285	3.44075	4.07465	3.5724	2.9228	7.03845
AGR3	2.0262	1.4354	2.0201	2.142	6.6803	3.6978	6.0981	4.3401	5.8539	1.7657	2.0583	2.09	2.8373	1.6126	1.532	2.9604	4.2505	2.1495	5.5632	4.3498	4.5703	1.7557	1.4797	3.0019	4.8637	2.1449	1.7666	6.4742	1.5768	7.3871	2.3222	2.51	1.9651	1.4974	1.2458	2.5516	4.1975	1.6347	2.7021	2.5605	2.3596	1.4559	1.7312	1.4695	4.7053	2.0151	2.6089	1.7889	2.9177
AGRN	10.8941	11.0692	11.1586	11.1916	10.7884	11.1625	10.5433	10.8088	11.2276	10.8697	10.927	10.8398	10.9436	11.163	11.0438	11.2051	10.9588	11.2422	10.346	11.1194	10.6175	10.7255	11.3976	10.905	11.0094	10.9344	11.1651	11.5081	11.2285	11.1262	10.8327	11.1606	11.1399	11.2356	10.5008	11.0329	10.9414	10.8262	11.0227	10.8203	10.2976	10.6311	10.0691	10.8729	10.7526	10.8174	11.2059	11.3968	11.0705
AGRP	4.67	4.1701	4.566	4.2368	4.26	4.4754	4.4693	4.3928	4.4324	4.1141	4.904	4.882	4.6387	4.4564	4.4888	4.5279	4.4803	3.95	4.2321	4.5117	4.5117	4.3825	4.4186	4.6583	4.7491	4.532	4.3192	4.9049	4.0249	4.5842	4.1123	4.4858	4.5921	4.5121	4.5117	4.2623	4.593	4.8973	4.6128	4.1047	4.3512	4.1535	4.8581	4.8127	4.6779	4.7842	4.7128	3.9702	4.5117
AGT	3.82455	4.35515	4.061	4.32305	4.29965	4.4471	4.52935	4.28705	4.15975	4.5441	3.734	3.7765	3.95805	3.93285	4.4156	3.939	4.13005	5.0864	4.0532	4.0858	4.57495	4.33265	3.92415	4.1703	4.25045	4.1653	3.68665	3.3284	4.29865	4.0058	8.63935	4.68165	4.2333	4.28445	3.7126	4.7209	4.13005	4.22125	4.2474	4.31715	4.5662	5.35145	3.95885	4.34105	3.91185	4.11	4.00365	4.0018	4.1745
AGTPBP1	4.3853	5.3453	4.7293	4.2671	4.4707	4.0047	4.8245	5.2281	4.2473	4.4742	5.4615	4.6683	3.8676	5.25	4.1843	5.6684	4.0388	4.2514	4.5894	5.5711	5.0949	4.0637	4.4011	3.9329	4.2449	4.0518	4.4759	3.6921	4.8778	4.544	4.7855	4.7585	4.6393	4.4449	4.1774	4.5982	4.0783	4.0856	4.8899	5.884	5.154	4.378	4.242	4.4261	3.7552	5.179	4.5895	3.8466	4.3295
AGTR1	1.0118	0.9575	1.1799	1.1229	1.0597	1.0866	1.0923	1.3339	1.0229	1.2674	1.3533	1.7059	1.1214	1.2249	0.9304	1.0384	1.0186	1.0614	0.9165	1.0492	1.075	1.2599	1.1333	1.1403	1.2302	1.346	1.1896	1.4238	1.0746	1.1649	3.3221	1.0731	1.226	1.1227	1.2793	1.1534	1.1048	1.0739	1.1174	0.9857	1.0872	1.0592	1.0878	1.3673	0.9489	1.0682	1.075	1.2105	1.3039
AGTR2	1.64845	1.3558	1.7659	1.49495	1.4419	1.4407	1.52185	1.7291	1.30665	1.30785	2.42945	1.7833	1.61215	1.90715	1.51065	1.68985	2.0996	1.46365	1.6646	1.4681	1.3618	1.75105	2.06775	1.61935	1.766	1.8601	1.62925	1.9046	1.7239	1.50985	1.55125	1.49155	1.4652	1.5075	2.1529	1.73835	1.8437	1.6598	1.30255	1.54605	1.39935	1.44415	1.8186	1.6405	1.60505	1.5118	1.91065	1.5741	1.89095
AGTRAP	5.4767	4.99645	4.946	4.462	5.582	4.5206	4.23815	4.5949	4.78325	4.184	4.791	4.87015	4.7674	5.043	5.07155	5.1462	4.59075	4.98175	4.60935	4.5258	4.45845	4.5811	4.62075	5.56835	4.911	5.0651	5.49485	4.7136	4.5854	4.4626	4.3061	4.2598	4.72495	6.72045	5.70385	4.6493	4.8845	4.7555	4.2299	4.67845	4.84825	4.56145	4.7624	4.6241	4.8514	5.5228	4.77915	4.9356	4.4691
AGXT	3.5093	3.4221	3.6424	3.6801	3.5008	3.756	3.4974	3.8272	3.5691	3.5049	4.3634	3.6536	3.764	3.9022	3.8499	3.7102	3.6784	3.6729	3.4489	3.648	3.4528	3.764	3.5175	3.571	3.5548	4.3233	3.764	3.8792	3.8189	3.8787	3.4187	3.7961	3.4053	3.3889	4.0644	3.3424	4.0671	3.5091	3.9656	3.5122	3.482	3.648	3.971	4.167	4.0349	3.5657	3.5397	3.5633	3.9746
AGXT2	1.8592	1.4212	1.9338	1.4289	1.3164	1.6196	1.3136	1.7385	1.3516	1.6496	2.1696	1.5958	2.2157	1.5542	2.364	1.3408	2.2067	1.8681	2.016	1.7478	1.5333	1.7956	1.6657	1.2308	1.6779	1.7447	1.2944	1.7881	1.6844	1.8072	4.1858	1.9095	1.3239	1.2589	1.8283	1.7206	1.3616	1.8191	1.4968	1.4289	1.1794	1.5749	1.8296	1.9433	1.6777	1.4381	1.6258	2.1343	2.016
AGXT2L1	1.3491	1.0296	0.8711	1.3545	1.1845	2.109	1.251	1.3593	0.9679	1.0686	1.2945	1.9467	1.1441	1.0182	1.8636	1.2022	1.2047	1.5034	0.9679	1.03	1.0313	1.3399	1.1176	1.0711	1.5403	1.346	1.3946	1.23	1.39	1.1572	1.2621	1.0984	1.381	1.0739	1.0904	1.1814	0.9893	1.1467	0.9783	1.1104	1.1458	1.0984	1.3258	1.0473	1.383	1.1171	1.2965	1.0818	1.4906
AGXT2L2	6.6777	6.7839	6.2048	6.7441	6.7384	6.1544	5.8454	6.2664	6.5642	6.0505	6.2373	6.7553	6.63	6.5513	6.4437	6.4225	6.7647	5.2583	6.0264	6.8723	6.6445	6.4316	5.3711	6.9801	7.1388	7.0265	6.6048	6.2819	6.8836	5.598	6.1086	6.0027	6.1414	6.5476	6.6391	5.7057	6.7743	6.086	6.0327	6.3738	6.0827	6.3824	7.5087	6.7262	6.6441	6.1247	6.3795	7.2077	6.0641
AHCTF1	4.2643	4.8945	4.8171	3.7519	4.706	5.5429	5.6586	5.0848	5.196	5.3411	4.7439	5.1776	4.9923	3.7311	5.6965	5.4855	5.7423	5.6537	5.7597	5.3427	5.3964	5.0029	3.8957	4.0742	3.9983	4.4484	3.6178	5.619	3.8844	4.533	5.6164	5.7227	4.4769	5.7402	4.0521	4.594	4.7542	4.558	5.54	5.632	5.2452	5.3598	4.809	4.2106	4.8296	4.948	4.5434	5.1914	4.5604
AHCY	4.5136	4.4305	4.693	4.6525	5.2099	5.7634	5.5468	5.7013	4.5783	3.4695	5.4427	4.68	4.5556	4.3392	6.1495	4.6332	4.5312	5.1202	4.6877	4.7319	5.9811	4.5138	4.0632	4.939	5.2172	5.5775	4.9991	4.4137	4.0672	4.8812	6.2453	4.248	4.6197	4.8342	5.7496	4.651	4.4816	3.982	5.036	5.5708	5.1209	5.2624	5.3608	2.7146	4.6943	5.0215	4.4615	3.275	4.6839
AHCYL1	7.4562	7.806	7.8038	7.0228	8.1967	8.0491	7.2848	7.1719	7.7531	7.9403	6.0476	5.6331	6.8529	7.0383	7.4596	7.1994	7.7951	7.466	7.5128	6.9627	7.6279	7.6149	6.2962	6.9245	7.0916	5.9158	6.9276	5.5718	7.6906	8.5293	7.4591	6.9474	7.2951	7.0042	7.7245	6.7991	6.904	6.5296	6.8551	6.6979	7.7983	8.982	7.3822	5.7214	7.9811	7.1685	7.2386	6.8194	6.3726
AHCYL2	4.398	3.73845	4.8501	4.34475	4.3096	4.08375	3.9396	3.88425	4.6487	3.86765	4.0848	4.2773	4.60065	4.1511	4.9006	4.86095	5.28555	4.7139	3.9608	4.22545	3.97205	3.9152	3.7521	4.1605	4.8798	4.78545	4.79235	4.48165	4.1526	3.93445	4.61915	5.2935	5.34185	3.7601	4.29995	4.2251	4.3372	2.8751	4.99165	4.02255	4.77615	4.0246	3.9814	4.04595	3.93685	3.66585	4.80415	4.1916	3.3404
AHDC1	5.0413	4.6192	5.2147	4.53425	4.74185	4.71085	4.35135	4.9196	4.6864	4.4691	5.427	5.174	4.9707	5.028	5.0625	4.92655	4.70655	4.5436	4.7287	4.84755	4.73695	4.80255	4.9536	4.94055	4.9355	5.31215	5.1114	4.81125	4.956	5.54325	4.69485	4.9561	4.9909	4.7639	5.30245	4.796	5.0161	4.85135	4.62825	4.6262	4.47975	4.38615	5.0225	5.15775	5.2101	4.88185	5.17615	4.8957	5.0644
AHI1	1.8572	2.0674	1.8442	2.7913	1.8075	1.9263	2.2432	2.3255	2.4071	2.1546	3.324	2.2116	1.9886	2.6429	2.0522	3.5863	2.4982	2.8597	2.7765	2.428	2.5657	2.1618	3.0351	2.2172	2.0755	2.4155	2.2253	2.6439	2.6741	2.7351	2.5851	1.9485	2.4004	2.0011	2.2407	3.0269	2.7599	2.8209	2.5917	1.9632	2.205	2.7416	2.1703	2.0373	2.1751	2.7893	2.8449	2.1086	2.1966
AHNAK	8.3518	7.9647	6.507	8.4681	8.6127	7.9316	7.4339	7.7308	8.3081	7.7567	7.3513	8.3081	8.4674	8.5595	6.7544	8.412	8.193	7.3264	8.0921	7.4104	7.5124	7.6402	7.8068	7.9232	7.9051	8.1716	8.0342	7.6759	7.9025	8.2611	7.1345	7.9055	7.3827	8.0771	8.0615	8.3889	8.178	7.4594	7.2427	7.1081	8.5263	7.2968	8.2843	7.8148	7.2854	7.4781	7.247	7.9156	8.4221
AHNAK2	8.80115	8.7453	5.7643	9.3443	7.762	8.19435	7.31355	7.95285	6.90045	8.585	6.80435	8.76615	9.4537	9.21965	6.03515	6.39975	5.66435	8.12375	6.1877	7.07	8.4961	5.8449	5.2479	7.3737	9.24225	7.9353	8.0522	6.5049	8.7072	8.72205	5.5334	8.04805	7.4492	7.63055	7.582	7.0651	8.0511	8.2428	7.0582	6.13185	9.1149	7.10085	9.2336	8.6477	7.6913	6.192	6.9316	8.01905	8.13655
AHR	6.03925	5.4742	2.4373	5.11325	5.84675	4.02755	5.47355	4.4252	6.4211	5.096	3.64835	3.51	4.2581	4.2537	2.6123	5.15205	3.68985	5.0718	5.9837	4.09465	4.0464	5.48065	4.049	4.2643	5.53695	4.7407	4.786	4.24255	5.3581	4.95795	4.72085	3.9626	4.19365	4.1878	3.82615	5.4694	3.8991	4.46585	4.1449	4.3708	5.09375	4.18375	3.89105	4.23535	3.1214	5.20225	4.2069	4.2695	4.7631
AHRR	2.45735	3.07165	2.5823	2.89695	2.52865	2.6297	2.293	2.45235	2.2966	2.44205	2.7113	2.6689	2.5988	2.4415	2.58495	2.63625	2.3483	2.61885	2.5684	2.53605	2.24185	2.4308	2.56065	2.62315	2.70695	2.81585	2.74765	3.13475	2.71835	4.1997	2.52065	2.4177	2.81285	2.2103	2.7584	3.07285	2.4534	2.78465	2.5101	2.50915	2.4502	2.13205	2.5533	2.5177	2.56335	2.34735	2.4429	2.5567	2.6342
AHSA1	5.90615	6.902	6.5788	6.80435	6.39255	6.2607	6.88895	6.876	6.9446	7.3971	5.8479	5.73255	6.62385	6.46325	7.01675	6.6162	7.3265	7.04555	6.71845	6.29625	6.9912	6.54745	4.95495	6.48115	5.705	4.9221	6.0219	4.39655	6.46345	7.702	8.1728	6.40155	6.3403	7.87155	6.8653	6.3889	6.10475	6.05045	7.19595	7.04945	6.81995	7.908	6.10315	6.1879	5.62745	6.557	6.0751	6.27955	5.76565
AHSA2	5.9601	7.6568	6.1248	6.407	7.5473	7.1459	5.7088	7.5002	5.2723	6.3663	5.1085	5.4609	6.1193	7.0237	7.2638	5.6171	6.4061	6.2873	7.5673	6.8604	5.8825	4.5999	4.636	6.2127	6.8753	5.7181	4.6711	4.8336	7.1513	7.3844	7.3431	5.7324	5.7754	7.0472	3.2991	4.5192	6.3958	7.126	7.4673	6.0852	7.8249	7.0208	6.9161	6.6693	5.8803	5.8796	6.4024	6.9768	5.0528
AHSG	4.1501	3.0929	5.1228	1.3013	2.9891	3.5895	1.9456	5.4539	1.0368	1.4258	1.7206	1.7616	1.7905	1.9992	3.0847	1.6423	1.2739	3.5635	2.992	1.7406	1.6427	1.778	5.0567	1.1923	1.7191	1.57	1.5598	1.454	0.9851	1.2072	12.9707	4.8616	4.3375	1.2079	1.1133	1.5177	2.1681	4.4273	2.3048	4.9862	0.9821	2.6147	3.5658	3.2767	1.7173	1.0825	1.7766	1.2056	1.5763
AHSP	2.6746	2.1238	2.2384	2.3064	1.8418	2.2023	2.3117	1.8007	2.1004	1.6732	2.9512	2.7036	2.0777	2.4138	2.1996	2.3897	1.8236	2.0155	2.2104	1.7601	2.0606	2.3745	2.3897	2.2745	2.434	2.8673	1.9652	2.5052	1.6875	2.1693	1.9143	1.9234	2.2094	1.9085	3.0028	2.8618	2.3147	2.0588	2.0098	1.6073	1.8798	1.8495	2.1803	2.8797	2.6888	1.9748	2.5585	2.4936	2.1383
AICDA	2.22	2.1169	2.1293	2.06785	1.85035	2.3835	2.00105	2.4249	2.1331	2.09125	2.5566	2.54665	2.1073	2.2134	2.24705	2.24495	2.08765	2.00855	2.52455	2.18655	2.12195	2.3815	2.32115	2.23205	2.1097	2.47285	2.24	2.42335	2.1008	2.24795	1.77265	2.10985	2.349	2.00275	2.1745	2.06955	2.20725	2.2103	2.02085	2.02795	1.95915	1.86925	2.36735	2.4142	2.3275	2.0108	2.2686	2.4009	2.1633
AIDA	6.01075	6.27335	5.04535	5.40265	5.28625	5.6237	6.88725	5.3131	6.0425	5.39015	5.5158	5.7248	5.4106	5.20575	5.3924	6.3106	5.06845	5.7089	6.1151	5.85335	5.9373	5.60315	5.44495	5.56775	5.6405	5.5223	5.9202	5.5794	6.0992	5.2795	5.5194	5.9015	6.2036	6.5212	5.27815	5.83545	4.93075	5.77585	5.78515	6.26535	6.066	6.25545	5.4194	5.5309	5.633	5.5144	5.6519	5.61605	5.20225
AIF1	3.52475	3.5314	1.98715	2.84265	3.3675	3.53435	3.1564	3.18295	3.14235	3.59055	4.2348	3.5992	2.62445	3.18445	3.94855	3.0272	3.3007	3.277	3.4719	3.4568	3.00015	2.754	2.90235	2.83135	3.27285	3.09935	3.9416	2.63705	3.24645	3.0831	2.9082	3.54025	2.26825	3.97145	2.93165	3.0864	2.54875	2.63065	3.1996	3.29455	3.348	3.441	2.66325	3.83685	4.0903	3.65785	3.27725	3.6285	2.47385
AIF1L	8.25875	8.105	10.7616	9.44575	8.6292	8.3246	9.13555	9.8345	8.93665	9.6813	9.37325	7.3352	8.9465	7.8567	10.2043	8.0595	9.9893	9.2306	9.85905	10.2619	9.25575	9.8247	8.37975	8.2251	7.16505	9.45305	9.36265	8.1271	7.43455	8.5674	8.5082	8.7054	10.0313	9.26105	9.41395	8.46225	9.18965	9.53365	8.6029	10.4085	9.44395	9.65385	9.595	9.77395	10.173	10.1029	9.10725	8.65375	9.7061
AIFM1	6.33335	5.7247	5.96385	5.3368	5.14425	4.627	5.1695	4.4142	5.1273	4.174	4.7617	5.146	5.76465	5.8398	4.21735	5.5929	4.6588	5.28125	5.45355	5.105	4.5524	5.41435	5.41115	5.06805	5.273	4.6889	5.60875	4.7183	5.47	4.9925	4.20325	5.201	5.4571	5.3952	4.99915	4.7258	4.91855	4.9719	5.25665	5.62035	5.6608	5.0095	4.58775	5.6624	5.4826	4.8721	4.5284	6.3991	3.89385
AIFM2	5.064	4.2759	5.2335	4.8175	4.6691	4.7088	4.267	4.8411	4.6942	5.2397	5.1084	5.1367	5.0911	4.7805	5.4977	5.0774	5.0909	4.8892	5.1025	5.1954	5.3084	4.666	4.8715	4.6174	4.4775	5.2516	4.7226	5.0069	4.8092	4.9845	4.9937	5.1663	4.9467	4.8322	4.7156	4.9978	4.8049	5.2385	4.5809	4.4444	4.6658	4.8224	5.0848	4.9427	4.8014	4.9087	4.8606	4.7411	4.6282
AIFM3	7.1602	4.785	4.6486	6.6421	4.5781	3.7826	4.6158	5.3383	3.9451	4.9976	5.4571	4.8171	4.9112	4.6264	5.2225	4.5742	4.0742	6.6147	3.8772	4.2939	4.8641	3.3807	5.1129	5.3272	5.3854	5.1197	4.2522	3.9054	5.6892	4.4429	6.8656	4.0016	3.6887	8.7628	5.728	5.0258	3.6529	4.9267	4.4137	5.3045	4.592	6.6792	5.4038	4.3969	4.2381	4.3924	5.6339	4.3267	3.881
AIG1	2.5991	3.6833	3.2329	4.0927	2.8882	3.0059	3.3794	3.9658	2.6833	3.4245	2.7517	3.1288	2.4539	3.5097	3.2647	3.5328	4.2486	3.4408	3.4672	2.5999	4.298	2.3595	3.227	2.5183	3.1122	2.569	3.0713	2.7956	2.855	3.2521	5.3712	4.1788	3.3174	2.6339	3.2252	3.5614	3.3412	3.2038	3.8755	4.1165	3.5924	5.5605	4.9772	2.4631	3.1173	4.2906	2.8482	3.1472	3.3782
AIM1	5.38925	6.33735	4.14415	6.2619	4.63335	4.61135	4.283	4.7852	5.7832	6.30935	4.8299	4.8136	4.04105	5.56895	4.78265	5.92245	4.6411	5.29155	4.88955	4.9334	5.193	4.89445	3.4867	8.2798	5.1645	5.21015	4.9966	3.53655	7.6468	5.80625	4.6949	5.2075	5.2073	5.56325	4.786	5.23655	5.9543	4.45845	5.2279	4.97025	5.644	7.2245	4.79545	5.58155	4.8667	5.4126	3.90905	5.82835	5.7696
AIM1L	5.02945	4.09055	4.875	4.74095	4.74555	4.4811	4.85835	4.3448	4.74155	4.5799	4.9584	4.9455	4.5183	5.03155	4.4607	4.49835	4.54675	4.7408	4.16615	4.5475	4.4893	4.86085	4.78875	4.7252	4.59955	5.36005	4.7583	4.86125	4.7715	4.82755	5.28615	4.302	4.614	4.43585	4.5462	4.6518	4.48685	4.28135	3.94245	4.10095	4.277	4.49915	4.64815	4.3301	4.7437	4.25485	5.06355	4.96835	5.10505
AIM2	2.875	4.0405	1.6902	1.5521	1.7928	2.3055	1.7433	3.0752	2.1103	2.0818	2.6532	2.892	2.5246	3.6224	1.8865	1.9219	2.8916	2.2981	3.0779	2.4607	2.8424	1.717	2.0193	3.8599	2.735	2.0278	4.092	1.6902	6.0322	2.5974	2.173	3.518	2.2646	6.1912	4.1672	1.8314	2.0246	1.968	2.1239	1.9037	2.7511	2.9726	1.6707	3.934	2.0246	1.9481	2.8593	4.7216	1.9113
AIMP1	5.5874	5.1477	5.0033	4.3741	4.9709	5.069	4.8518	3.9756	5.5597	4.2608	4.4053	4.3814	4.3328	3.1173	3.5422	4.6937	4.9827	4.4253	4.9839	4.3051	5.1193	4.4891	4.8225	4.221	4.4971	3.4545	4.6501	6.8345	4.5839	4.9213	4.7236	4.6824	4.8282	4.7053	4.2558	4.5925	5.5104	3.4757	4.5971	5.2877	4.3267	4.6937	4.4969	4.673	4.8634	5.1592	3.3632	5.3639	4.353
AIMP2	6.2974	6.3175	6.2022	6.5337	6.5702	6.2908	5.8316	6.2455	6.1562	6.1793	6.9975	5.9682	6.9435	6.7008	6.4334	6.119	5.9957	6.2054	6.5263	6.4007	6.4915	6.1695	6.7696	6.5843	6.879	6.4571	6.3491	6.1586	6.6816	6.7975	6.3373	6.5293	6.6173	6.3736	6.4787	6.4519	6.9965	6.4173	7.0962	6.2494	6.8209	6.2762	6.8595	6.244	6.8526	6.6662	6.6242	6.282	6.8343
AIP	7.6568	8.401	7.4708	8.5618	7.8431	7.878	7.9356	8.8883	8.6552	8.4439	7.237	7.5871	7.4902	7.5084	8.5998	7.6223	7.9426	8.5532	8.1487	7.82	8.2468	7.7194	7.0377	8.2765	7.4822	6.9819	7.535	5.8061	7.7338	7.6944	8.4557	8.2405	7.6633	8.7308	6.8431	7.785	8.2164	7.8001	8.7402	7.9239	8.2524	8.7435	7.0727	7.2433	7.1026	7.4554	7.716	7.6577	7.352
AIPL1	2.84465	2.5552	2.873	2.65415	2.75215	2.8391	2.7902	2.5486	2.7613	2.58005	3.0221	3.06525	2.75335	2.81825	2.8088	2.6672	2.8098	2.7302	2.77515	2.74365	2.6521	2.7636	3.0646	3.25	2.86605	3.20985	3.1415	3.04795	2.88395	2.61775	2.76845	2.7169	3.00395	2.63425	3.1183	2.7429	2.79595	2.60595	2.6032	2.58675	2.8505	2.679	3.0986	3.07085	2.9543	2.75195	2.905	2.95035	2.94505
AIRE	4.3645	4.2981	4.4111	4.1704	4.4089	4.5548	4.1434	4.5387	4.0003	4.2382	4.9478	4.7181	4.5266	4.611	5.1805	4.2303	4.5488	4.5652	4.3528	4.4729	4.2844	3.8081	4.9039	4.7318	4.1383	4.7001	4.7643	4.9355	4.3422	4.6469	5.067	3.9326	4.3915	4.4601	4.8311	4.7088	4.6135	4.3306	4.1316	4.2315	4.1504	3.8563	4.4118	4.749	4.6873	4.4599	4.5085	3.7616	4.4267
AJAP1	2.1864	2.0266	4.7135	4.6305	1.94925	1.97315	2.89395	3.31555	2.13795	3.29695	2.4433	2.8994	2.1907	2.49525	6.76085	1.9721	2.05875	4.0883	2.0435	2.17495	1.96145	1.97705	2.36985	2.6166	2.4205	2.6586	2.037	2.394	2.1452	1.80885	2.21325	2.34605	2.02285	1.7859	2.4614	2.22315	3.4874	2.49305	2.2183	3.15205	1.6048	2.45075	2.60245	2.4924	2.362	2.11745	2.0826	4.24605	2.0743
AK1	4.40565	4.9635	4.27415	4.72575	5.17745	4.643	4.4487	5.5473	4.45725	5.5374	5.49505	4.83415	4.6918	4.4594	5.25665	4.75965	5.4573	4.69165	5.07595	4.719	4.87295	4.49825	3.98335	4.9257	4.5811	4.60815	4.5562	4.04025	4.60355	5.1807	4.43	4.9871	4.1358	5.11545	4.47695	4.282	4.75175	4.74095	5.0234	4.5957	6.3193	4.6487	5.173	4.4643	6.65935	4.37245	4.6757	4.3522	4.8841
AK2	7.8485	7.3852	7.382	8.0379	7.0879	7.302	7.8072	7.3012	7.3705	7.4755	6.5294	7.0351	6.6963	7.8042	7.4524	7.1209	7.0235	7.7977	7.9558	6.9959	7.3951	7.6124	7.1893	7.5633	6.9526	6.9314	6.93	6.3292	7.466	8.5242	7.5492	7.1331	7.0112	8.3562	7.7431	7.0685	7.226	7.1691	7.3513	6.802	7.8594	7.5355	7.3435	7.3548	6.9692	7.0386	7.1803	7.3542	7.4421
AK3	6.12225	5.7639	5.313	5.32495	5.98545	5.6386	5.3987	5.4627	5.5445	5.54535	5.3093	5.46725	5.7508	5.85835	5.72805	5.9111	5.73885	5.17915	6.15665	5.67705	5.68245	6.4468	6.5013	5.36255	5.42835	6.20965	5.0536	5.0745	6.1964	5.715	5.01195	5.5273	5.534	5.3862	5.9722	5.20705	5.73805	5.30705	5.4472	5.0915	5.61695	6.1186	5.49555	6.07355	5.68105	5.947	6.19295	6.24415	5.85285
AK3L2	6.92415	5.7282	7.4252	7.48855	6.44595	6.53905	6.91655	6.20715	5.4517	5.24885	5.26765	5.8546	5.78815	6.56715	6.2564	7.52045	7.4615	7.12615	6.54665	6.3164	6.67385	7.01145	5.47565	5.6746	5.34445	6.1401	5.48965	5.63735	5.6379	6.60945	7.0285	6.3059	7.53655	5.9768	6.23735	5.9678	5.9309	6.0458	6.93065	6.9115	6.9496	7.11175	6.12075	5.47485	5.5252	6.57095	6.0535	6.3769	6.02535
AK5	1.5232	2.7039	1.5943	3.2662	1.4751	1.9564	2.151	1.9731	1.9204	2.0135	1.337	2.2963	1.2691	1.9288	1.2447	1.1451	1.6296	1.4515	1.3325	2.3506	1.9611	1.2206	1.6495	2.2038	1.7087	1.4505	1.3946	2.4865	1.4426	1.8898	1.121	3.0844	1.451	2.1087	1.2907	1.5673	1.9288	1.0934	2.2097	2.6374	1.6041	1.7698	3.8525	0.9713	2.0434	1.072	1.1907	1.9455	1.3325
AK7	3.21125	2.56805	3.45355	2.8752	4.29835	3.1654	3.9975	3.516	2.7541	3.19075	3.16725	3.3978	2.8894	3.1377	3.0437	3.2971	3.06655	3.1934	2.964	2.7116	2.88595	3.30395	3.0073	3.2883	3.1026	4.60225	3.25335	3.098	2.89865	4.04015	3.1677	3.07715	3.1566	2.8698	3.3352	3.03495	3.2094	3.2591	2.9686	2.81995	2.6032	3.6072	3.25	3.58535	3.35435	3.0802	4.0521	3.23575	3.5016
AKAP1	4.0552	6.8267	5.9253	5.6281	6.8538	6.4816	6.8234	7.5255	6.3225	7.2308	6.4767	5.417	6.8261	6.1822	6.6848	6.4852	7.6959	5.9879	6.3249	5.3551	6.7398	5.6281	5.8687	6.8522	6.3373	4.8744	6.4113	3.8496	6.7207	5.2413	9.1664	5.1447	7.0302	6.0393	5.217	6.8767	7.4784	6.3662	6.6957	5.5724	6.2885	7.1936	6.3791	5.9029	6.9299	6.4343	4.5031	6.2148	5.2808
AKAP10	4.4387	4.864	4.4882	4.1131	4.6156	4.5035	5.3576	4.3185	4.3339	4.3725	3.9829	3.6576	4.4455	4.2703	4.6856	4.3907	4.3343	4.4505	4.5557	4.398	4.2923	4.1608	4.4357	4.1575	4.8143	3.9645	4.0825	3.871	4.7737	4.2465	4.5657	4.3836	4.2686	4.7514	4.318	4.64	4.3485	4.4751	4.6287	4.3758	4.6856	4.432	4.2304	3.9935	4.6996	4.6543	3.9373	4.9285	4.1682
AKAP11	5.71355	5.0667	4.63345	5.1227	4.7643	5.19125	5.0999	5.61565	5.47845	4.3915	4.8693	4.6967	4.8644	5.1678	3.64005	4.5223	5.56185	4.5309	4.9954	4.6761	5.22075	5.1769	5.18165	4.7379	5.26185	5.0499	4.32245	5.18895	5.3572	4.94315	4.827	4.7585	4.72135	5.04685	4.9978	4.74475	4.7849	4.64665	5.5066	5.6639	4.76205	4.4384	4.49005	4.77815	5.07735	5.1241	4.37	4.847	4.9911
AKAP12	3.11845	5.34295	5.23785	5.39795	4.69335	4.49275	3.9734	5.5426	5.0284	5.30605	4.8445	4.0746	4.1594	4.6219	5.9334	3.5532	3.64175	5.41835	4.06035	4.97535	4.48035	5.03935	4.59485	3.29615	4.6438	4.68295	5.57025	3.98565	4.87855	3.8883	3.4128	4.2839	4.40095	4.91325	3.75085	3.12895	4.09745	3.4206	4.31365	5.15365	3.66865	3.4542	3.1553	3.59725	3.3397	3.8685	4.27245	4.652	2.5742
AKAP13	5.5607	5.99455	5.914	6.34	5.8638	5.8046	5.3327	6.0681	5.86445	6.06785	6.08425	5.57395	5.75265	6.1265	6.1994	5.76185	5.9985	6.0557	5.9634	6.1277	5.7597	5.4065	5.99685	5.89015	5.76	5.84125	6.0075	5.6367	5.676	6.1711	5.73915	6.1208	5.1459	5.7727	5.36735	5.71425	5.66895	5.9607	5.77015	5.6101	6.0261	5.96555	5.91825	5.9702	5.8349	5.99065	5.98	5.6781	5.81485
AKAP14	2.7218	1.5216	1.6344	1.576	6.1455	1.6277	5.212	1.386	1.2285	1.177	2.4256	1.8477	1.5806	1.6813	1.9423	1.8835	2.6398	2.2944	2.1163	1.7402	2.5061	1.3192	1.9903	1.5272	1.778	2.1529	1.6272	1.5398	1.5214	3.568	1.3874	1.3922	2.8182	1.1718	1.3808	1.74	1.685	3.7865	1.1415	1.3032	1.6233	1.8882	2.2038	1.4671	7.8407	2.4274	1.7103	1.3581	1.4685
AKAP17A	6.2453	6.0931	6.397	6.1882	6.2696	6.2584	5.8419	6.19	5.8098	5.901	6.3064	5.9763	6.5073	6.3487	6.4019	6.3221	5.9899	6.0468	5.937	6.2288	5.9744	6.3873	5.9791	6.4406	6.4522	5.8923	6.4944	6.2691	6.8775	6.4911	5.9459	6.2793	6.3024	6.2257	5.587	5.8901	6.0463	5.0894	6.0504	5.9088	6.11	6.0395	6.23	6.264	6.4321	6.1068	6.2396	5.8175	6.1831
AKAP2	4.229	5.7687	5.2924	4.8115	4.65	4.9157	4.9578	5.2376	6.1019	5.6642	4.0877	4.1328	4.6024	4.018	3.8557	4.0775	4.7561	5.2042	4.3183	4.672	5.4453	5.2906	5.951	4.8674	4.627	3.9764	5.5317	5.0956	4.93	4.3248	6.5695	5.7566	5.0266	5.2841	4.7077	4.6358	3.6494	5.4281	4.1141	5.4157	6.2815	5.4107	4.5571	5.2545	5.2922	5.7193	4.5306	4.6115	4.5369
AKAP3	4.6179	4.2657	4.7793	4.0763	4.7223	4.4426	4.2489	4.9865	5.0956	3.639	4.4456	4.8897	4.4693	4.5385	4.25	4.5396	4.3411	4.4621	3.7403	4.2167	4.5779	4.2489	4.6927	3.9825	3.8969	4.8289	4.9216	4.2984	3.7462	3.6613	4.3375	4.2573	4.766	4.0895	3.8713	5.0581	4.8822	4.3406	4.3585	4.2844	3.9312	3.8458	4.3501	4.4693	4.1795	5.0257	4.4668	5.2547	4.6837
AKAP4	2.3861	2.2262	2.6105	2.6578	2.5405	2.297	2.34	2.5285	2.2568	2.6458	2.6843	2.911	2.6849	2.6918	2.5595	2.4504	2.7153	2.3494	2.2713	2.2238	2.4059	2.3653	2.8104	2.1321	2.6918	2.4788	2.5351	2.4854	2.6518	2.6518	2.2715	2.5494	2.978	2.2895	2.4244	2.3585	2.9371	2.5377	2.6726	2.2705	2.4193	2.8262	2.7783	2.6352	3.0451	2.3454	2.329	2.0134	2.5951
AKAP5	1.48305	1.4789	1.95535	1.38515	1.4963	1.629	1.85305	1.9989	1.64995	2.34605	1.259	1.85595	1.7099	1.6693	1.36	2.1054	1.63835	1.50485	1.69765	1.38555	1.30405	1.3981	2.5258	2.06045	1.6716	2.2839	1.8041	1.541	1.73405	1.9498	1.79285	1.51495	1.41945	2.12355	1.60685	1.82395	1.43465	1.48345	1.52065	2.27725	1.6462	1.94425	1.30285	2.14905	1.7818	1.81235	1.88335	2.0218	2.1024
AKAP6	1.2539	1.5473	4.6477	1.3331	1.5171	1.6204	1.8719	1.6817	1.4269	1.781	1.5025	1.8316	1.566	1.2529	1.6914	2.0846	1.4122	1.4808	2.1611	1.5298	1.4452	1.5476	1.6908	1.1403	1.5185	1.6673	1.466	1.5188	1.2996	1.501	1.0677	1.4236	1.4185	1.0463	1.6297	1.6899	1.6864	1.4494	1.2294	1.5831	1.3524	1.2271	1.6235	1.5658	1.421	1.8355	1.4786	1.6963	1.809
AKAP7	5.43635	4.953	4.61515	4.19955	4.47755	5.5314	4.87105	4.93035	4.4758	4.6543	5.8019	5.0471	4.79635	4.49615	5.50535	6.27925	4.92845	4.85975	5.16035	5.35205	4.8778	4.8189	4.5153	5.1443	5.32305	4.51905	5.25685	5.02585	4.8171	5.23175	6.99595	5.32635	4.9213	4.7058	4.9783	5.90275	4.7775	3.94385	4.78535	4.8021	4.8747	5.9013	4.5449	4.67155	5.12505	5.26405	4.98075	4.9106	5.0494
AKAP8	6.28165	5.9343	5.67195	5.8595	5.73785	5.9296	6.16245	5.56895	5.68605	5.6109	6.04205	6.38115	5.87415	5.66585	6.3916	5.9691	5.96895	5.7593	5.88295	6.11695	6.2472	5.59285	5.70825	5.98925	5.71005	5.78885	6.06905	5.5652	6.08015	5.62765	5.6633	6.0944	6.04005	6.59515	5.7535	5.24235	5.74455	5.4763	5.7454	5.8084	5.90225	5.70225	5.53155	5.39015	6.2046	5.7231	6.20035	5.5918	5.77855
AKAP8L	5.8593	5.2876	5.33845	5.91645	5.4093	6.16215	5.09655	5.67135	5.53655	5.1319	6.35425	5.5544	5.9107	5.85475	6.27615	5.4027	5.74015	5.87265	5.556	6.0444	6.29185	4.95085	5.0695	6.06655	5.9269	5.10215	5.72	5.70435	5.63225	6.03155	4.91565	5.91545	5.42295	6.3776	5.44325	5.16215	5.52255	5.8106	5.6488	5.4681	5.74895	5.7685	4.84	5.6412	5.23155	5.38535	6.71665	5.6673	5.84
AKAP9	4.85605	5.17975	5.74715	4.9396	5.16615	5.06245	4.84485	5.06805	5.259	5.1399	4.2756	4.55085	5.61495	5.0426	5.41005	5.43145	5.7116	5.2485	5.70945	5.3232	5.44315	4.79085	4.73045	4.86185	4.8268	4.4886	4.71515	4.7113	5.3789	5.64135	5.82725	5.80815	5.19445	4.6996	4.934	5.13535	5.35515	5.17285	5.1524	5.1322	5.7427	5.4105	5.16755	5.5175	4.79455	5.1996	4.8267	4.90395	4.705
AKD1	2.0785	1.6227	1.6258	2.0684	2.1956	1.7627	1.9438	1.6802	1.586	1.6266	1.6861	1.7525	1.571	1.5915	1.7706	1.4209	2.1298	1.5359	1.7115	1.894	2.1078	1.7827	1.6875	1.7295	2.2393	1.6373	1.4255	1.8067	2.2357	1.678	1.5673	1.6301	1.7834	1.2666	1.7447	1.6988	1.6081	1.654	1.6963	1.9116	1.3944	1.2493	1.6569	1.6844	2.0875	2.4999	1.7925	1.3247	2.016
AKIRIN1	6.5547	5.7837	5.7459	5.5052	5.6729	5.5853	5.077	5.6333	5.7126	5.452	6.1842	5.3298	5.7343	5.8844	5.2493	5.3681	5.6147	5.4584	5.4514	5.7303	5.2503	5.809	5.7314	5.9289	5.8292	5.8123	5.6168	5.9966	5.8279	5.8856	5.4234	5.6744	5.5641	5.3992	5.9469	5.5508	5.8907	5.8774	5.6634	5.724	5.1287	5.6911	5.7867	5.5292	6.3857	5.6821	5.988	5.4298	5.8624
AKIRIN2	3.6638	4.4644	2.6334	3.4091	2.8407	4.0938	2.861	4.5431	2.974	4.3113	4.0906	4.1332	3.4078	4.1759	4.5657	4.301	3.5243	4.4416	3.3726	3.8036	3.4901	4.7097	3.8787	3.0349	4.7601	4.7102	4.2474	3.7549	3.1922	2.7228	4.3907	4.5311	4.4425	3.7894	4.2508	3.7555	3.9334	4.0256	4.8804	3.508	4.6423	4.4991	4.1916	4.3366	3.7572	5.3703	4.0677	4.3711	4.1038
AKNA	3.7587	3.8752	3.0751	4.2267	3.7455	3.3874	3.2363	3.7521	2.8943	3.9476	4.9129	3.6123	3.4911	5.6977	3.2233	4.6448	3.3427	3.5569	4.8082	4.0671	3.3624	3.421	3.3573	5.4444	4.8345	4.1052	5.3274	3.3472	4.4693	3.947	4.229	3.8784	3.1049	4.8171	5.7314	2.9609	3.4984	4.2774	2.758	4.1016	3.16	3.4044	5.4422	3.2246	4.1007	4.116	3.864	3.3038	3.8075
AKNAD1	1.6201	1.4638	1.973	1.424	1.3764	1.6286	1.8196	1.8007	1.7009	1.6041	1.8092	1.6735	1.737	1.7366	2.1351	1.8115	3.2683	2.8107	1.4742	1.5841	1.6068	1.7507	1.5162	1.5628	2.0068	2.2879	1.9168	1.7857	1.9658	1.6844	2.1083	1.5653	1.3672	1.7457	1.9817	1.7113	1.5633	1.4581	1.5767	2.1588	1.6754	1.6018	2.4236	1.8712	1.9865	1.7448	2.1028	1.8492	1.9624
AKR1A1	6.77915	7.694	6.4258	7.17475	6.92765	6.9097	6.5015	7.7284	6.6773	7.75135	5.8385	5.42605	6.20005	6.049	7.3547	6.56525	7.16015	7.0908	7.04585	6.8031	7.2186	5.66735	6.27635	6.55865	5.9142	5.03725	5.44395	4.823	6.9515	7.22595	7.5892	7.02095	6.43675	7.59435	5.2621	5.5135	6.60155	5.9843	7.378	7.6782	7.7306	7.41895	5.11305	5.60115	6.32605	6.35065	6.1637	5.6839	5.71205
AKR1B1	8.49255	9.2016	9.7726	9.37065	8.7389	9.48445	9.52115	9.3358	8.78805	8.7853	9.38245	9.0345	8.50385	8.78795	10.3319	9.2028	9.1146	9.80235	8.73385	9.5775	9.2684	9.02845	10.1562	9.08355	9.1654	8.83865	8.8836	8.68835	8.6748	9.2684	8.7767	9.64525	9.7193	10.6012	9.70065	9.1807	9.18195	9.4449	9.26665	10.1609	9.5884	10.1913	8.5181	8.90675	8.7585	9.0907	8.8901	9.23645	8.7613
AKR1B10	1.2937	1.1058	4.7878	1.4289	1.1653	2.7564	3.4868	1.3366	1.2118	1.3358	1.6656	1.4863	1.2832	1.6546	5.4013	1.1984	1.1211	5.1884	1.376	1.3057	1.1711	1.4126	1.4853	1.2119	1.6003	1.2412	1.6014	1.4877	1.1216	1.0919	1.2336	1.3171	1.6293	4.0577	1.7029	1.5478	1.1753	1.4531	1.2405	1.3377	1.2485	3.4307	1.0968	1.2406	1.9357	1.4141	1.4521	1.5532	1.3868
AKR1B15	2.8743	2.9739	3.2257	2.62715	3.04905	2.91755	3.92185	2.88805	2.9916	2.50535	3.0448	3.00135	2.85855	3.2362	2.97975	3.2305	2.8993	3.1166	2.8234	2.9682	2.4846	2.84855	3.1511	3.3469	2.9332	3.71855	3.08505	3.17435	2.9419	2.8448	2.9488	2.96525	3.0461	3.01185	3.1558	3.042	3.25565	3.6275	2.73215	2.97295	2.7231	3.14745	2.8857	3.0554	2.74935	3.1948	3.2715	3.295	3.29125
AKR1B1P2	12.1058	11.969	12.4918	12.1413	12.1153	12.319	12.3531	12.078	12.1345	12.0428	12.2369	12.2815	12.1074	11.7632	12.0117	12.3325	12.1229	12.3145	12.1854	12.2841	11.9612	12.2483	12.4121	12	12.2664	12.1368	12.2714	12.0724	12.1393	12.0906	12.0098	12.1244	12.1883	12.293	12.3824	12.2569	12.0515	12.4029	12.006	12.3238	11.9997	12.1114	12.0776	12.0839	11.9016	12.1327	12.2207	12.3259	12.1385
AKR1B1P8	1.8367	1.5618	1.7556	1.7241	1.5654	1.4992	1.7674	1.2441	1.4209	1.4484	1.5827	1.5844	1.571	1.7275	1.5598	1.823	1.5501	1.7836	1.7034	1.4209	1.4889	1.7034	1.968	1.4479	1.9063	2.1064	1.9245	2.0332	1.569	1.5762	1.3628	1.3367	1.648	1.9694	1.9136	1.2946	1.5152	1.9965	1.4433	1.4289	1.4856	1.5977	1.7572	1.5548	2.0069	1.442	1.529	1.9008	1.713
AKR1C1	4.1919	3.29155	2.5892	4.21245	2.46385	2.7718	2.59905	2.641	2.4065	3.5627	2.8313	2.4537	2.7591	2.02045	4.61875	2.52555	2.75885	2.04205	2.10365	2.2515	3.2974	2.8721	2.4166	2.65615	2.92845	2.4673	2.5319	2.28045	2.5866	2.52035	4.3936	2.2759	2.7742	2.45155	2.95965	4.82035	2.3461	2.7781	3.5048	2.7087	2.94765	4.94585	2.25175	2.543	2.4712	2.4143	2.8578	2.0842	2.95015
AKR1C2	5.125	4.7185	5.0161	4.9932	4.5407	4.6525	4.3174	4.6299	4.565	4.5458	4.3267	4.5914	5.0025	4.5838	5.2151	4.8215	4.6525	4.7591	4.4113	4.8221	4.8709	4.9899	4.8788	5.005	4.9127	4.6911	4.8656	4.0526	4.928	4.1044	5.0656	4.6402	4.4637	4.7104	3.7722	4.9545	4.1644	5.0451	4.6995	4.5818	4.4199	5.5801	5.1579	4.5886	4.9389	4.423	4.9163	4.4522	4.8188
AKR1C3	6.82555	6.3485	4.8984	6.08035	5.57665	5.9087	6.71905	5.227	5.59055	6.90035	6.1115	5.96975	6.53785	6.3359	7.0553	5.91195	6.3221	6.3813	6.0491	5.6005	5.90345	6.1642	6.72955	6.4625	6.9487	6.48265	6.27345	5.75915	5.67445	7.0928	7.9633	5.5359	6.0832	5.83375	7.14945	6.8882	6.6753	5.90105	5.3443	6.13965	5.7512	7.2762	7.234	7.06095	6.23065	6.54105	7.4867	5.5379	6.74435
AKR1C4	1.7169	1.5433	1.4071	1.5445	1.6141	1.4361	1.1226	1.2961	1.5573	1.2952	2.1711	2.0397	1.8596	1.6444	1.5366	1.9649	1.5601	1.6624	1.4908	1.6997	1.5943	1.7207	1.9925	1.8133	1.7918	2.5749	1.814	1.7885	1.5654	1.5445	1.6007	1.4943	1.8476	1.4067	1.9652	1.524	1.5398	1.6137	1.3324	1.3653	1.5389	1.3774	1.7452	1.823	1.838	1.3946	1.5372	1.9147	1.5856
AKR1CL1	2.0793	1.8271	2.3233	1.9784	2	2.1001	1.9057	1.8842	1.8696	1.6941	2.6505	2.3217	2.629	2.2864	1.5847	2.2165	2.5457	2.24	1.9147	2.2674	2.0879	2.4347	1.8875	2.4914	2.1437	2.7058	2.5427	1.8944	2.0339	2.3993	2.0019	2.0672	2.5375	2.0822	2.3324	3.0603	2.1925	2.2415	1.8311	1.9592	2.173	1.9778	2.3381	2.5714	2.9057	2.4808	2.0582	2.1888	2.4236
AKR1D1	1.2639	1.1981	1.4987	1.1449	1.1157	1.1699	1.5192	1.2339	1.0956	0.9665	1.2898	1.3606	1.2055	0.9781	1.4536	0.8853	0.9205	1.2259	1.3033	1.2148	1.4001	1.2954	1.1269	1.1309	1.7638	1.7447	1.0585	1.8644	1.2225	1.0081	4.3792	1.0986	1.1037	0.9615	2.591	1.1534	0.952	1.3113	1.246	1.2883	1.514	1.2955	1.6299	1.5149	1.4032	0.9876	1.1245	1.334	1.8542
AKR1E2	4.3511	3.53195	4.87235	5.68565	3.2878	4.7551	4.98555	4.50395	3.19015	4.90495	3.5949	3.76015	4.254	3.60535	6.15965	3.0391	3.14945	3.3331	3.5157	4.01125	4.34595	4.97995	3.48975	3.45635	4.0848	3.8026	3.8391	3.66955	5.38685	3.1746	2.94265	3.49005	3.7333	3.8333	4.68295	6.01785	3.24405	5.1804	4.67525	3.5617	3.8275	3.24905	3.3465	3.5965	3.34615	3.404	5.77195	3.6969	3.685
AKR7A2	10.4727	10.408	10.4446	9.8575	9.2521	10.0377	10.6461	10.1283	10.7202	10.192	10.3631	10.7746	10.0184	9.5669	11.1456	9.2926	9.0218	10.9187	9.477	10.2172	9.2815	10.6613	10.6861	9.9479	10.5419	10.0939	10.3798	10.6242	9.8153	10.3561	10.1843	9.9327	10.4335	10.1509	9.379	9.9048	9.8511	9.9532	9.8464	9.548	9.2931	9.6369	9.7961	10.4799	9.9824	9.9495	10.532	10.4192	10.1789
AKR7A3	1.2231	1.3137	1.3847	1.8826	1.1353	1.2986	1.3433	1.119	1.2488	0.9778	1.3831	1.4037	1.2518	1.6902	1.9923	1.94	2.2742	1.3285	1.6882	1.6193	1.7176	1.4827	1.5596	1.3659	1.3366	1.4962	1.5925	1.5057	1.1397	1.1868	1.5379	1.4703	5.6143	1.9327	1.5296	1.2796	1.4503	1.7325	1.5275	1.6887	2.1791	1.1946	1.5082	3.751	2.0968	1.3652	2.2842	1.9789	1.5389
AKR7L	4.3745	5.7687	6.4289	4.9414	4.3257	5.791	5.8113	3.8774	5.0181	4.9294	6.2823	5.2503	5.0066	5.5827	6.0484	5.4248	6.1125	4.2977	5.1654	6.0613	5.2475	4.5233	4.9902	5.1845	4.3175	4.0097	5.0832	6.8926	5.8657	3.8725	4.8058	5.7177	6.1358	5.2569	4.4179	4.9185	5.2047	4.7131	6.0927	6.3272	5.3642	5.0696	2.7533	5.9351	5.0839	6.2455	5.4096	5.805	6.9266
AKT1	7.13705	6.8529	7.02065	7.04735	6.9058	7.32725	6.46855	7.34625	6.83945	7.17735	7.0925	6.6838	7.32555	7.36925	7.9592	7.52175	7.32785	7.26305	7.6469	7.06915	6.8812	6.93575	7.1707	6.70535	6.1768	6.0694	6.96005	5.8397	7.08025	7.79515	6.8506	7.8692	7.8124	7.46635	6.4228	6.90935	6.56475	8.36055	6.78645	6.9594	7.7551	8.1008	6.31105	7.2126	5.53225	6.2893	7.5779	7.11035	8.7917
AKT1S1	6.7208	6.4642	6.7784	6.7866	6.297	6.6747	6.2556	6.5281	6.3531	6.716	7.4289	7.0882	6.7173	6.5137	7.1288	6.4224	6.7336	6.6031	6.9965	6.655	6.9053	6.6028	6.562	6.7755	6.9598	7.1943	7.1085	6.6924	6.7223	6.5792	6.3134	7.0144	6.4105	7.2051	6.8754	6.3012	6.9622	6.8313	6.2559	6.7356	6.1946	6.3051	6.9006	6.1393	6.7518	6.435	6.6677	6.9093	6.7045
AKT2	5.90985	5.8043	6.0061	5.85975	5.97835	6.2827	5.2213	5.9108	5.73075	5.82395	6.3081	5.9972	6.00875	6.0104	6.7503	5.7182	5.65705	5.81605	5.9729	6.05585	6.0299	5.8899	5.82445	6.0155	6.06005	5.86355	5.87815	5.9451	6.01035	5.7503	5.6073	5.9423	5.76875	7.01125	6.41245	6.05755	5.99695	6.0448	7.83825	5.6642	5.89035	5.76255	6.17085	6.1517	5.94845	8.9349	5.8386	5.7802	5.70115
AKT3	4.77815	3.8937	3.0045	3.7467	3.5891	4.069	5.56365	4.1748	4.4168	4.26545	3.5147	3.9871	3.3504	3.35405	3.12115	3.83585	3.08185	3.8132	3.82745	5.1586	4.2187	3.85315	3.6384	3.30405	4.30455	4.0151	4.30875	4.10355	3.70275	3.17945	3.59265	3.5885	3.6328	4.20635	3.6031	4.0396	3.56595	3.95425	4.85135	5.2744	4.441	3.6617	4.31485	4.0141	3.3778	3.282	3.65555	3.9569	4.13375
AKTIP	6.16105	5.8691	5.75185	6.0833	5.88565	5.72005	7.84365	5.6518	7.4947	5.6379	5.7855	6.18405	6.35735	6.29055	5.34165	5.88015	6.9715	5.53465	6.0155	6.46605	5.8542	6.65155	6.82505	6.4868	6.18665	5.6822	6.16515	5.4815	6.01775	6.08765	7.0946	6.45085	5.8353	5.49565	5.8988	6.1958	5.31205	6.35205	6.37405	6.40535	6.4454	6.54195	5.76285	5.8617	5.81445	6.29395	6.74785	5.302	6.5191
ALAD	5.1838	4.52355	4.68295	4.7826	5.1715	4.32995	5.53925	4.3837	4.06055	5.378	4.40655	4.3173	4.4101	4.5719	4.5863	4.87	5.14565	4.6574	4.7432	4.67665	4.79435	4.54105	3.9607	4.3862	4.6274	5.08815	4.8003	4.32825	5.2521	5.09105	5.96185	4.7691	4.5119	4.35385	4.2793	4.55015	4.99475	4.6645	5.22355	4.9684	5.5226	4.59815	4.3523	4.51425	5.1408	4.6355	4.3689	3.93505	5.25605
ALAS1	8.1004	6.7409	7.3017	7.6612	7.5646	6.9504	7.9413	6.9102	6.9668	6.7987	7.2971	6.5521	6.3619	6.481	7.379	8.2155	6.717	7.3131	8.0342	7.0937	6.9555	8.0989	7.5512	6.6214	6.5275	5.4509	6.7512	6.671	7.0233	7.5141	8.3063	6.9701	7.3804	8.0239	6.3899	7.924	7.3881	7.8913	7.5124	6.935	8.2443	10.1793	6.7631	6.9797	7.2895	8.8672	7.3751	7.3995	7.3156
ALAS2	3.45915	2.8768	3.0651	3.07	3.0806	2.9675	3.03555	3.1562	3.2362	2.7351	3.3124	3.43305	2.96	3.86365	3.17925	3.34655	3.1756	3.20045	2.99845	2.90405	3.26755	3.38925	3.0361	2.8086	3.11205	3.7874	3.7977	3.2022	2.86475	3.2374	3.08615	3.182	3.1846	3.0432	3.98385	2.90125	3.2797	3.0707	3.2758	2.9655	2.9886	2.8452	3.4772	3.07805	2.9594	2.9408	2.86485	3.30065	3.21965
ALB	2.0866	1.9389	2.1548	1.8116	2.0714	1.4775	2.1247	1.6581	2.1747	1.8644	1.7138	1.9625	2.5548	2.0174	2.0057	2.3286	1.7481	1.3401	2.2322	2.5734	2.1211	2.6506	2.0567	2.5323	2.7618	2.625	1.952	2.3355	1.7665	2.0486	6.8553	2.001	2.763	2.1791	2.2263	2.1893	2.4862	2.0945	2.5366	2.2227	1.9538	2.0232	2.4765	1.8762	2.1366	1.833	1.7404	2.4641	1.9403
ALCAM	6.0666	4.8945	2.3557	2.4878	5.7511	3.8791	4.4978	4.4795	4.4629	6.7556	4.427	4.8517	3.5731	4.2183	2.5979	3.7971	5.5136	5.3909	5.35	4.7297	4.5961	4.3413	5.4356	3.7107	3.9773	3.5822	6.0077	2.1975	5.2525	5.8844	2.6918	5.2225	5.3932	2.4686	3.5802	5.227	4.6631	5.1579	4.2606	3.534	5.1376	2.4808	4.6196	6.4525	2.7823	6.4755	6.4861	5.6562	5.1266
ALDH16A1	5.13645	5.86015	6.4095	6.1346	5.2638	5.6924	5.61665	5.82025	6.85365	5.81065	5.86175	6.7062	5.9067	5.41045	6.29755	5.5231	5.63885	6.0166	5.4928	5.3846	5.7223	5.6452	5.3338	5.31695	5.1461	5.52295	5.5451	5.29555	5.78435	5.65	5.35655	5.94365	5.3491	6.0067	5.8291	5.85535	5.53175	4.9652	5.6986	6.62755	5.86335	5.7814	6.15425	5.2004	5.69535	5.7315	5.7984	5.5694	5.96455
ALDH18A1	6.9707	7.8256	7.4828	7.79545	7.4345	7.16055	8.00085	7.61265	7.79625	7.6855	7.38435	6.88115	7.28005	7.2031	7.54205	7.37315	7.36655	7.49905	7.77465	7.6947	7.5077	7.40755	6.79045	6.93875	6.5857	6.81515	6.71185	6.5733	7.3182	7.47155	8.3922	6.91645	7.4279	7.75145	6.6895	7.38525	7.184	7.07605	7.56045	7.9809	7.70085	8.04925	6.5387	6.77605	6.6865	7.01225	7.13485	7.2722	6.3512
ALDH1A1	2.65565	4.8422	3.99905	3.4675	2.54265	5.11245	4.26705	4.1052	4.4589	5.37985	2.21875	4.7797	2.62265	1.49195	1.5343	2.23055	4.4415	2.79835	5.7121	3.15725	4.71645	2.5294	4.3329	2.22645	5.61165	1.87055	2.9798	3.4443	2.99845	4.8388	8.2969	3.87355	3.88125	4.6269	1.4158	2.12945	2.21745	3.197	3.6702	6.50475	3.5773	2.665	3.7815	2.2785	3.90985	3.60805	4.8272	3.6569	1.5142
ALDH1A2	4.8393	5.9865	5.7765	7.10175	5.3229	5.3714	5.3092	5.5892	5.55845	7.4942	5.35275	5.56055	5.50075	5.6365	6.70735	5.0966	5.3924	5.7075	5.45965	5.8196	5.12555	6.6847	5.24445	5.68575	5.8155	5.2046	5.77495	5.15765	5.2897	5.755	5.1769	5.416	6.49615	5.3088	5.92245	5.3748	5.55125	5.7029	5.2878	5.17915	5.37185	6.5605	6.0569	4.99775	5.70425	6.4566	6.3691	5.4205	5.98175
ALDH1A3	5.6771	9.2887	5.626	7.9147	5.9235	6.9707	7.6487	10.0007	9.8619	6.8708	6.4391	6.7343	6.4243	6.8784	6.5055	8.9174	6.1439	8.2453	5.5823	10.4401	7.433	9.6045	9.117	11.4705	8.2885	9.7345	10.0337	6.9537	7.1794	7.6546	6.7148	7.8939	5.6824	7.7942	4.1388	7.6641	5.8947	8.526	6.422	8.8555	8.9902	9.6851	9.4662	7.2925	6.4725	8.1473	8.7492	8.8334	8.2782
ALDH1B1	8.3518	8.7809	7.5689	8.8454	9.298	9.2971	7.771	8.738	9.2571	8.7159	9.2712	8.506	7.731	8.1294	7.955	8.0972	8.4335	8.8368	8.2959	8.5771	7.9982	9.5097	8.339	8.3583	7.7386	9.3784	10.0387	7.9827	7.9411	10.3215	8.1911	9.0487	10.1585	9.1203	8.5496	8.3299	7.9154	9.0902	6.9996	9.0103	7.8313	8.2082	9.1008	8.1193	8.5443	8.6219	9.2874	8.9381	7.427
ALDH1L1	4.6254	4.2136	4.6817	4.1625	4.4051	4.2696	4.9866	4.7207	4.3552	4.6981	4.5889	4.8695	4.6561	4.7507	4.3246	4.6548	4.2819	4.594	4.7243	4.2895	4.2992	4.2881	4.8391	4.3072	4.6198	4.8675	4.8277	4.7572	4.1954	4.2245	4.3493	3.9763	4.3537	4.2514	4.5047	5.1735	4.7672	4.5077	4.262	3.987	4.1625	5.2231	4.5274	5.2364	4.9044	4.4264	4.2099	4.594	4.9478
ALDH1L2	2.875	5.4579	3.4351	3.8474	2.7269	4.1035	3.1411	4.9631	3.7259	3.9514	3.4216	4.1746	4.2169	3.6521	5.0638	3.7143	4.4505	4.3091	3.1124	4.3758	3.677	3.7754	3.7912	3.9771	4.0372	3.0199	3.6462	3.3103	3.1422	4.1044	3.4576	3.5499	3.2838	4.2439	3.385	3.0243	4.765	3.1388	3.3301	3.6749	3.4343	5.7754	5.0022	3.7484	3.4734	3.2699	5.5868	3.4758	3.5332
ALDH2	8.387	9.3211	7.1414	8.4289	9.1075	8.7227	7.6188	8.7765	10.7005	8.5096	8.5937	6.6142	9.3721	8.4961	7.5218	9.4924	8.9053	9.0179	9.3568	8.649	8.5457	9.2732	8.7892	8.6043	9.718	8.5584	10.036	9.715	7.3678	8.7553	9.3588	9.035	6.983	10.2341	8.9878	9.9712	9.3706	8.7789	8.7392	8.9837	8.8878	9.8063	8.3065	8.0818	7.6955	9.4577	8.2424	9.4367	9.1922
ALDH3A1	3.3127	3.1974	4.0305	3.1775	3.4846	3.9153	3.1156	4.403	2.9939	3.4494	3.6122	3.6517	3.7933	3.6916	4.2797	2.9562	2.6913	3.3466	2.5547	3.6517	3.4733	3.6275	3.8896	3.6914	3.9871	4.2799	3.3314	6.0346	3.6312	3.5231	3.1401	4.033	5.2971	2.913	3.2892	3.9294	4.3345	3.5955	5.9192	3.3302	3.8707	4.8039	3.7705	3.2048	4.4009	3.8343	4.1682	3.7923	3.3963
ALDH3A2	5.1254	5.37875	5.8896	6.0013	4.8533	5.6188	6.55645	5.49535	5.69185	6.0719	4.69225	5.78155	5.4286	5.12745	6.30385	5.9649	4.87355	6.8823	5.9847	6.8757	6.578	5.77075	5.04515	5.9289	5.80675	4.3511	4.6539	4.6967	5.2346	4.6789	6.68945	5.70025	5.8766	5.80935	4.751	6.0773	6.05455	4.7852	6.0854	5.1546	6.3326	7.37405	6.1667	4.9316	4.48965	5.6498	5.0854	4.73555	5.93745
ALDH3B1	4.8197	4.8925	4.4648	6.3388	5.6917	5.3168	5.2428	6.4674	5.3389	5.7493	4.8036	4.7181	4.7614	4.533	4.7416	4.3694	5.7384	4.7457	6.162	4.5435	5.2165	4.4369	4.7584	4.7205	4.822	4.8978	5.2503	4.9597	4.765	4.7247	4.1259	4.8668	4.6491	4.6616	5.0269	4.9153	5.2682	4.5833	4.3705	4.1881	6.3631	4.1315	4.6492	6.1645	4.9322	4.3119	5.2813	4.4794	4.5531
ALDH3B2	11.0056	6.9614	7.8159	8.7417	9.6343	8.743	8.2019	9.1927	9.1204	9.742	8.4881	8.2145	10.2359	9.466	5.5766	10.7907	9.5532	9.0065	9.9805	6.8882	9.6221	8.9785	6.3216	8.5876	5.3203	6.5229	8.2278	4.3519	8.3473	10.2326	5.0181	7.5308	9.381	7.701	9.0058	7.3544	8.6887	8.5515	9.1615	8.0705	11.6795	9.8383	9.6075	8.7796	9.2567	7.5576	7.3488	9.8113	9.5378
ALDH4A1	7.1028	6.6936	7.1756	6.7091	6.9	6.912	7.0491	7.3143	6.752	6.7728	7.6308	7.2407	6.8856	7.2182	6.7233	6.83	6.7685	7.2025	6.7891	7.094	6.9392	6.9072	6.9315	7.043	7.0694	7.366	7.1712	7.2539	7.0578	7.2205	7.0989	6.8247	7.1253	7.2812	7.1086	7.0225	7.1821	7.043	7.2542	7.2004	6.568	6.8114	7.2923	6.7517	7.2621	7.0465	7.3185	6.9351	7.4461
ALDH5A1	5.07395	5.97175	6.07825	6.32395	6.7854	6.2225	6.80515	5.41175	6.7809	6.3266	6.4058	5.93545	6.86395	6.6222	6.61635	7.08945	6.12425	6.39605	6.6901	6.32025	6.0777	6.58155	6.75045	6.2205	5.8771	5.75295	5.8863	4.5788	7.1786	6.68335	7.06955	6.81755	6.75715	6.8965	6.5497	6.3178	6.1589	6.6239	6.34295	6.52565	6.7043	5.92445	5.392	6.59215	7.02865	6.7717	5.8825	5.27385	3.67595
ALDH6A1	4.92595	5.34135	5.68895	5.897	5.6503	5.64835	6.81785	5.28375	5.7633	5.53335	4.72615	5.426	6.3312	5.2007	6.04325	5.209	6.8511	5.5769	5.70665	5.15085	5.5107	5.95825	4.8365	5.7968	5.5024	4.32475	5.60655	5.9063	5.7283	6.4848	5.29575	5.8553	5.985	5.655	5.805	6.34185	5.9376	4.71855	5.48775	5.5196	5.324	4.87545	5.7915	5.6999	5.5528	6.08725	5.46745	6.0171	5.6867
ALDH7A1	3.6578	5.43235	5.74745	5.8568	5.85115	5.0534	5.7601	6.80925	5.6802	6.02805	5.10635	5.51695	5.5407	5.8917	5.19685	5.6205	5.2365	4.8898	5.8433	5.7079	6.44435	6.14495	5.09995	6.0342	5.69895	4.94215	5.08055	4.8817	5.74995	5.77135	5.86025	5.2804	6.16315	5.7958	5.4906	5.416	6.12485	6.0106	5.52385	6.14655	5.7995	6.5996	5.55945	5.32835	5.7523	5.436	5.7986	5.6719	4.68015
ALDH8A1	4.0443	2.7158	2.7415	5.2381	2.5472	3.0121	3.6508	5.3146	2.1681	3.4103	2.0842	2.9431	1.6083	3.0963	3.9352	2.4852	1.8154	1.8437	2.5672	3.8735	4.1187	1.8644	1.8669	5.0173	3.2504	2.2249	2.736	1.645	5.6599	2.2067	1.9672	2.1629	2.4736	1.6679	2.4356	4.177	7.1197	2.7957	1.9833	2.9204	3.4367	3.8019	5.2961	2.1515	2.3676	5.8339	1.8182	2.6583	2.2255
ALDH9A1	6.7665	7.1039	7.448	7.0247	6.6364	7.6858	8.6142	6.9283	7.1676	7.4367	6.0488	6.2452	7.0241	6.0251	6.652	7.8335	7.6905	7.9432	7.5584	6.9789	8.001	7.5976	7.7323	7.743	7.3594	5.22	7.4165	5.986	6.4944	6.8203	7.8165	7.6798	8.288	7.3037	6.9517	6.9662	6.878	6.5408	7.6295	8.0815	7.8977	9.0556	7.4478	6.848	7.3229	7.4747	6.9061	7.5584	6.8388
ALDOA	8.97925	9.1564	9.6606	9.5638	9.96585	9.14365	9.2833	10.041	9.83635	8.8857	9.3302	9.80145	9.62425	9.1368	9.92905	9.55285	9.96905	9.8053	9.3896	8.91625	9.40775	10.0242	8.2948	9.80525	8.6859	8.5185	8.6956	9.03215	9.7723	10.4122	10.3215	9.4955	9.848	10.1041	9.17435	8.91835	8.7973	10.0007	8.7799	9.3194	9.77505	10.0901	9.2975	9.40015	9.7393	8.6764	8.99845	9.7582	9.77435
ALDOB	1.70105	1.5315	1.7517	1.6452	1.7256	1.6258	1.72255	1.60195	1.6495	1.5682	1.96555	2.02595	1.843	1.8309	1.63165	1.58095	2.08695	1.5636	1.6444	1.67205	1.52255	1.4211	2.02575	1.768	1.7336	1.99005	1.93425	1.9784	1.4853	1.77765	1.7032	1.65095	1.6789	1.43565	1.778	1.6557	1.7005	1.7351	1.4035	1.82695	2.07225	1.4345	1.7384	1.9472	2.00355	2.33395	1.70755	1.64905	2.00255
ALDOC	4.1291	4.3805	4.9003	5.0997	3.7185	5.2015	4.8795	3.9338	4.2741	4.8014	4.7624	4.2333	4.0659	3.4527	3.667	4.6525	4.6108	3.9789	2.8599	3.4911	5.0714	4.2335	4.678	6.4174	4.4992	4.6075	3.74	4.4255	4.7004	4.7592	7.0134	4.0207	5.1139	5.8096	4.533	4.2228	4.4466	4.316	3.9965	3.61	4.5148	5.5191	5.1026	5.039	4.1743	4.326	3.172	4.792	3.8049
ALG1	6.5669	6.33335	7.83225	5.86295	6.6504	7.86645	7.26005	6.6713	6.74775	6.25665	5.7319	6.5266	6.77125	6.79845	6.28515	6.84735	6.79295	6.86825	6.891	6.29635	6.68145	6.9955	6.10375	6.8711	6.10755	6.0854	6.20745	5.85685	6.2781	6.58905	6.25245	5.7512	5.8412	6.66925	6.60795	6.8047	6.6946	6.5876	5.8901	6.1581	7.1768	6.2427	6.85605	5.9888	5.96245	5.8889	6.2777	8.0659	6.1973
ALG10	2.2852	1.9697	2.6904	2.1962	2.5371	2.8581	2.5782	2.6095	2.8082	2.5993	2.846	2.7307	2.2942	2.3387	2.4739	2.7172	3.6248	3.2041	2.1939	2.5616	3.7813	2.1793	2.9416	2.253	2.2624	2.2924	2.1409	2.4358	2.3691	2.5037	3.2459	2.1939	2.438	2.4928	2.2532	2.4181	2.5129	1.9756	3.5283	2.9704	3.462	1.9165	2.3203	2.4852	3.3401	2.1904	2.8225	2.2074	2.2168
ALG10B	2.3582	2.7319	3.9722	2.7122	3.3594	2.8581	3.938	3.5658	2.8862	2.5993	2.846	2.7307	2.297	3.792	2.4739	2.7866	3.6648	3.2041	3.1908	3.0606	3.7813	2.5903	3.957	2.5572	2.4586	2.2924	2.2375	3.7054	3.277	2.8065	3.6538	3.355	2.5193	2.4928	2.6812	2.6261	3.1888	2.2817	3.7685	3.8935	3.462	3.4839	2.6137	2.758	3.3401	2.9698	2.2804	3.9619	2.3126
ALG11	4.3387	4.5595	4.523	2.2714	4.1043	4.2997	5.1165	5.8897	4.3631	4.8108	3.6466	4.5784	4.4249	3.7964	5.7923	3.718	5.3097	4.9184	4.1417	4.9218	4.2277	3.9916	3.5887	4.3184	3.3014	2.7578	3.4542	4.9563	3.8271	4.3471	5.8929	3.8179	3.9979	5.2825	2.8483	4.4249	5.0528	4.1559	5.7041	4.9042	4.2127	4.5661	3.7075	3.361	3.6169	3.9107	3.338	3.1884	4.0978
ALG12	6.7978	6.0571	6.2465	6.9352	9.3667	6.0787	7.1038	8.6152	7.5023	11.0913	7.7969	6.3408	5.9609	5.1729	4.9855	6.3623	8.2059	6.6351	5.9036	4.8638	6.8605	7.0566	8.9533	6.6275	6.4192	6.2503	5.5414	4.9407	7.3511	5.9045	7.759	5.4974	5.9634	7.1004	3.9688	4.5166	5.8284	7.0187	5.7615	6.0017	6.6591	7.3176	5.5834	9.6636	4.533	6.1221	5.7494	6.5432	5.8818
ALG13	3.7957	4.4102	3.0741	3.6586	4.5715	4.4591	4.1547	3.6701	3.9947	3.8718	3.541	4.2287	4.4693	4.533	3.1061	4.4196	5.5218	4.5551	5.3832	3.6692	4.3769	3.7834	4.3328	3.6589	3.7113	3.8815	3.4422	3.257	4.1851	3.965	4.1858	4.3247	4.4978	4.9586	3.7504	2.6746	3.1887	4.2544	3.9468	5.3615	5.1588	4.8647	3.8869	4.7628	3.8579	4.4656	3.8281	4.7886	3.7634
ALG14	5.0988	6.3913	5.7597	6.24	6.6467	6.2302	6.5431	5.5422	6.3194	6.6015	4.3845	6.0588	6.2646	5.3073	6.848	7.1405	7.1115	6.1724	6.1588	5.5868	5.7615	6.4103	6.8598	4.8896	5.875	6.4131	5.4615	4.0199	6.3685	6.8404	6.8218	5.849	6.3727	5.7857	6.449	6.0086	5.1126	5.0484	6.1367	5.8603	6.6528	7.3757	6.7055	5.1456	5.265	5.8081	5.2534	6.8182	5.4766
ALG1L	7.389	7.817	9.024	7.6054	8.8296	9.1772	8.1731	7.0795	9.1583	8.1829	8.7714	9.8128	9.5953	8.5554	8.5077	8.1034	8.7989	9.7608	7.349	7.1263	9.1263	8.1538	8.1944	9.093	7.6243	8.0562	8.9059	7.1045	8.1752	9.0325	9.0716	7.4248	6.797	8.5867	10.1536	8.399	8.951	8.4522	7.9662	7.4915	8.0063	8.3567	8.505	9.0926	9.1728	7.9855	7.3847	9.0399	8.4703
ALG2	7.8835	7.6943	7.2765	7.773	8.3155	7.3796	7.74	7.6768	7.9221	7.9345	6.3622	5.6684	6.4774	6.4143	6.3388	8.1964	8.615	7.5325	8.0469	6.9068	7.2911	8.3758	7.425	6.0692	6.8426	9.4462	6.5422	6.9202	7.1652	7.7382	8.4371	7.7476	8.3837	7.4775	7.2535	6.5728	6.6467	7.5946	7.1083	7.913	8.9886	8.0217	6.8835	7.0181	8.4166	7.8349	7.3478	6.8127	7.4545
ALG3	3.26405	2.99175	3.23565	4.00315	3.6665	2.95405	2.94665	4.67485	3.3189	3.19745	3.4398	2.8938	3.54125	3.0822	3.60735	2.8201	5.6134	3.8333	4.1574	3.332	3.8254	3.61895	3.45835	3.46945	2.20795	2.5538	2.67845	3.452	3.8327	4.9955	4.67935	2.8617	3.3343	4.53205	4.51295	2.7419	3.4619	2.7573	2.82515	3.1515	4.3738	5.3069	3.2951	3.772	2.996	3.0253	2.47295	2.9103	3.16495
ALG5	6.5277	7.3981	5.5571	8.5718	5.9993	5.7857	6.8202	7.9592	7.1955	7.1001	5.0931	6.2773	6.3538	5.9654	4.8247	5.9588	7.7028	6.2584	6.0926	6.3308	7.5139	5.902	5.724	6.3351	5.7306	6.2802	5.4802	5.9341	6.6275	6.2943	6.8669	5.7261	5.5388	6.366	5.7396	4.2349	6.44	6.0536	6.9388	6.4088	7.0839	6.8576	6.4685	6.6161	6.0788	5.6407	5.0748	5.4764	5.1208
ALG6	5.6487	5.635	6.08235	5.41445	5.8082	6.77385	5.61525	6.23355	4.924	5.6874	5.15445	4.48925	5.5655	5.15625	5.7905	6.13	6.31035	6.1873	6.3585	6.162	5.61375	5.27885	4.5563	5.22225	5.2527	4.511	4.40655	4.0475	5.7944	6.5145	6.5035	5.49015	5.48325	5.3458	5.4226	5.16005	5.5681	4.73825	6.49985	5.5326	6.2627	6.5498	5.6152	4.36365	5.45805	5.3031	5.13565	5.0955	4.87875
ALG8	6.01205	6.57665	6.1246	6.50365	6.72225	6.18185	6.1886	7.8223	6.47085	6.85975	5.8888	5.3961	6.9819	6.53755	6.35565	6.4341	6.80625	7.2555	6.8459	6.50615	6.9168	6.49535	6.02115	6.0787	6.78265	6.21935	6.10425	5.84415	6.7061	6.5566	7.06265	6.5206	6.33695	6.6507	6.2345	6.28955	6.61535	6.2352	6.627	6.4781	7.153	7.1829	6.5023	6.32555	6.4867	6.2347	5.88955	6.28535	6.16825
ALG9	3.9035	4.5428	3.3415	5.0382	4.8331	3.9926	4.761	4.7334	4.4412	4.7672	3.4738	3.4124	4.5736	3.4057	4.7799	4.2456	3.7722	3.9746	4.3668	5.0485	3.8209	5.2723	4.3395	3.4177	3.545	4.0496	4.0706	3.1653	3.3828	4.2748	4.4699	4.6525	4.3142	3.5901	3.8658	3.3134	4.6044	4.0223	4.033	3.7793	4.2335	4.6762	4.1929	2.9428	4.109	3.7341	4.5084	3.4367	3.7685
ALK	3.4231	4.5361	2.999	4.9925	2.9918	5.0679	3.7808	2.641	3.3377	3.6805	3.3776	3.6517	2.9782	2.3413	2.4143	2.9488	3.1176	2.6375	3.668	2.4834	2.4043	2.776	3.7154	5.0733	3.4222	3.332	3.3449	2.7939	4.7608	3.5062	2.2664	4.0834	3.0223	2.8975	3.9062	4.0176	2.935	3.4256	5.9153	2.6446	4.3493	2.7619	2.8519	3.2564	2.8768	2.8957	3.0271	4.5553	3.4011
ALKBH1	5.7776	5.7585	6.9354	5.4601	5.5422	6.1247	7.709	6.6131	6.1527	7.1281	5.7049	5.8035	6.7665	5.937	6.6561	6.1056	7.0959	6.6131	6.2211	6.4543	5.6801	6.1206	6.3673	5.7034	6.0638	5.7641	6.2693	6.5591	7.1671	7.4336	6.661	6.0011	7.3454	6.6896	5.7055	5.5422	5.743	5.6883	7.0755	6.8167	6.3544	6.2514	6.032	6.6079	5.9781	5.8008	6.4501	6.3824	5.5121
ALKBH2	6.3437	7.2472	6.6914	6.4091	7.329	7.0529	7.0854	6.9281	6.6028	6.5394	7.0102	6.3338	6.9093	7.5588	6.9257	6.5208	6.6919	6.9415	8.2704	7.0743	7.5213	6.5973	6.7125	6.1996	6.5222	6.4226	6.2962	6.2383	6.7305	6.6028	6.608	7.2348	6.8107	7.6457	6.4586	6.3782	7.4339	6.3245	7.2138	7.4508	6.2415	6.7059	6.3671	6.9077	6.4295	6.2033	7.4245	6.2067	6.7373
ALKBH3	3.8435	4.6301	3.8302	3.638	3.6011	4.1848	3.7616	5.0639	4.6198	5.1816	3.7126	4.2033	4.1693	4.0954	5.1872	4.2529	4.2139	4.8532	4.7315	4.3262	4.3996	3.9673	3.5949	3.2415	3.4746	3.531	3.5186	3.2043	3.5318	3.6152	4.5942	4.5939	3.6005	4.9927	4.0865	3.6391	4.2674	3.6637	5.0528	4.6231	4.8555	5.299	3.7504	3.9863	3.7391	3.8459	3.8939	3.871	4.0588
ALKBH4	7.1773	6.1762	7.47725	6.8822	7.0537	6.86305	6.5618	6.61405	6.8555	6.83935	6.728	6.51175	6.7842	6.7405	7.4696	6.93315	7.3981	7.2244	7.41605	6.80785	7.1592	6.97255	6.351	6.6835	6.45355	6.4758	6.4509	6.1594	7.2881	6.9225	6.4851	7.12855	7.2941	7.19925	7.11925	7.12565	6.93715	6.45985	6.95325	6.82015	7.02605	6.88275	6.7395	7.6326	6.66875	7.09765	7.3883	8.12705	6.8163
ALKBH5	5.6884	5.5727	6.1116	5.7439	5.9864	6.34185	5.83815	5.8702	5.7942	5.63685	6.8085	6.20985	5.9639	6.26245	5.9604	5.88305	5.7857	5.4947	5.61925	6.0158	5.6256	5.86215	6.19945	6.09135	6.2579	6.3893	6.30905	6.22035	6.07455	5.7738	5.2849	5.5852	6.19185	5.8446	6.2873	6.1531	5.86725	5.87695	5.67005	5.4532	5.56555	5.53	6.0304	6.12665	5.94335	5.99495	6.1834	6.07295	6.42755
ALKBH6	9.73105	9.3302	9.8557	9.6486	9.56545	9.5177	9.96675	9.1501	9.32515	9.4626	9.8298	9.50415	9.7155	9.56965	10.0636	9.67155	9.70815	9.7005	9.55745	9.7292	9.3875	9.54955	9.565	9.3704	9.5161	9.5471	9.6312	9.27485	9.47015	9.6896	9.2936	9.3844	9.4766	10.0011	9.62115	9.633	9.69265	9.6995	9.78	9.50825	9.3025	9.5346	9.71745	9.49595	9.8437	9.28575	9.4617	9.4818	9.57675
ALKBH7	4.58005	5.4828	5.0469	5.42845	7.49775	4.5282	5.11125	5.1118	5.0888	4.7922	5.2017	5.30545	5.4635	4.5254	5.9099	4.8856	5.0265	5.04835	5.49275	4.7712	5.81695	4.42895	4.344	5.39305	4.38375	5.20255	4.56815	4.34685	5.2501	5.67375	5.15925	5.2004	4.56365	4.7709	4.53605	4.5898	6.00055	4.3385	5.2982	5.15785	5.40855	4.83855	4.559	4.54785	4.24345	4.6193	4.5251	4.5219	4.4219
ALKBH8	2.3901	2.2558	2.0985	2.2315	2.9633	2.1849	2.3574	3.271	2.2086	2.7023	2.117	2.2337	2.2278	1.9124	1.6858	2.2626	2.535	1.8135	2.2235	2.5607	2.2986	2.1705	2.6246	2.3827	2.836	2.7743	2.5138	2.5408	2.2204	2.3377	2.4718	1.9081	2.3197	2.9	1.9732	1.9905	2.4754	2.517	2.2648	2.4176	2.0017	2.3472	2.5261	2.0901	2.1424	1.9364	1.8952	2.0983	2.1003
ALLC	2.768	2.1283	2.8225	2.2113	2.6448	2.5792	2.4942	2.329	2.2777	1.586	2.9615	2.6327	2.3744	2.428	2.0177	2.2962	2.428	2.3017	3.0687	2.6458	3.0135	2.8249	2.9868	2.6855	2.8523	2.4572	2.9717	2.674	2.3837	2.3421	2.2027	2.6292	2.567	1.9438	2.5962	2.3926	2.3801	2.3887	2.323	2.2692	2.5443	1.9723	2.5268	2.859	2.9844	2.8709	2.836	2.4998	2.5893
ALMS1	3.6196	4.2425	4.4504	2.754	2.7971	4.1063	4.4265	3.5336	4.3558	3.5691	3.689	3.1069	3.427	4.1813	3.0836	3.3586	3.4051	3.753	3.5129	4.5105	3.9254	4.0676	4.2984	3.6393	3.1198	3.8573	3.2811	4.7228	3.3175	2.9554	4.0258	3.2507	3.2689	4.3193	3.1137	3.6146	3.926	3.6094	3.7435	4.5307	4.0487	3.1931	3.5144	3.3849	3.1757	4.3852	4.5999	4.1911	3.5515
ALMS1P	3.21175	3.2296	2.52995	2.4	2.9053	2.7246	2.60245	2.2866	2.2688	2.889	2.3137	2.2606	2.9018	3.5694	2.7798	2.69705	2.67055	2.9903	2.26125	2.52625	3.2864	2.5134	2.5686	2.472	2.9053	2.2875	2.6248	3.01595	3.04805	2.63345	3.14605	2.80865	2.47165	2.72175	3.7565	3.4475	2.7742	3.0488	2.9727	2.59945	3.0319	2.8451	2.83505	2.7435	2.34415	3.2084	2.7358	2.6416	2.405
ALOX12	3.9057	2.0986	2.5204	2.0881	3.2836	2.0881	3.2188	1.6817	2.3608	2.5783	3.4882	1.8098	2.3212	1.6126	2.8759	2.0881	1.7797	2.799	2.3296	2.1796	2.6349	2.016	1.968	2.1368	1.7341	2.2395	1.9534	2.3411	1.3124	2.0443	1.5857	1.4529	2.1478	5.4736	2.4013	2.424	1.7939	2.002	2.7836	2.5629	1.7373	3.1396	2.4236	1.8247	5.0006	1.8091	2.9807	1.9344	1.8532
ALOX12B	3.9176	3.5861	4.40525	4.42005	3.5044	3.44235	6.4273	4.84125	4.4828	3.98665	4.06625	4.3674	4.2637	4.8029	4.4325	4.3416	5.2183	3.409	4.31145	4.61865	3.47125	4.44055	3.6991	4.50215	4.6921	4.1817	4.8406	4.1519	4.21495	4.21025	4.79745	4.4618	3.94795	3.88445	4.22545	6.08455	3.852	5.40115	3.3745	4.28695	4.36205	5.4227	4.18145	4.98235	5.4128	3.6885	4.4303	3.8562	5.85735
ALOX15	2.12855	1.64195	1.9627	1.6608	2.7329	1.88965	2.3511	1.6333	1.843	1.88255	2.27385	2.24155	1.85035	1.8473	2.63585	1.67545	1.70385	4.56285	1.8558	1.9311	1.67495	2.3433	2.3786	1.87795	3.9684	2.1193	2.26155	3.9381	1.96525	1.8076	3.5442	1.76105	2.14765	1.77265	2.3351	2.01875	1.88905	1.73415	1.7621	2.10355	1.60405	1.82685	1.76395	1.7822	2.35665	1.9789	1.8087	1.89825	2.0746
ALOX15B	4.60885	3.90665	4.3515	4.2452	4.0955	3.99085	4.31915	4.0461	4.0254	3.6417	4.3806	4.3244	4.20135	4.36135	4.1524	4.19135	4.11675	4.0358	3.9097	4.37085	4.1278	4.22745	4.16855	4.6265	4.1216	5.10705	4.1552	4.27775	4.2455	4.4607	3.80075	4.4821	4.57165	4.47425	4.4381	4.19675	4.51475	4.24105	4.15985	4.15905	3.7807	4.2005	4.62485	4.16865	4.6259	3.96175	4.39445	4.47265	4.75095
ALOX5	5.1916	4.6787	3.925	5.7082	3.9158	4.7617	3.5246	4.5314	4.3365	3.6146	4.3427	4.5205	3.5625	4.6361	4.0169	3.5764	3.958	3.9047	4.0947	4.1072	4.1885	4.7448	3.7423	3.9214	4.3252	4.8902	4.2497	4.0159	4.3542	3.6705	3.6708	4.0031	4.0949	4.2868	4.1815	3.8246	3.4859	3.812	3.2936	3.9089	4.0483	3.243	4.1246	4.7602	3.6078	4.4801	3.6448	4.9126	4.0634
ALOX5AP	4.61445	5.3673	2.8504	4.23945	4.0623	4.2832	2.8111	4.14855	4.29755	4.82035	3.7741	3.1255	3.66785	3.97765	2.91235	3.5012	3.42185	4.3878	4.9555	3.3211	3.4812	3.5436	2.9451	3.78465	3.43715	3.75055	4.1608	3.32905	4.1378	3.71515	3.7915	3.8299	3.53435	3.97105	4.3536	3.32425	3.0636	2.90845	2.85845	3.9197	4.96645	3.59455	3.2273	4.28565	3.60805	5.194	3.2641	3.76975	3.5393
ALOXE3	5.75085	4.94195	5.7997	4.8532	5.34865	5.40925	5.66435	5.42065	5.2304	5.34595	5.96195	5.74565	5.4887	5.5402	5.56895	5.26975	5.41175	5.3061	5.4165	5.44625	5.18255	5.44455	5.6165	5.7228	5.51725	5.92985	5.7926	5.71025	5.76455	5.1423	5.1199	5.3394	5.5748	5.42255	5.89255	5.46435	5.4016	5.80085	5.05585	5.2085	5.0605	5.3044	5.7981	5.8292	5.5453	5.2163	5.54565	5.7375	5.59135
ALPI	4.5554	4.0122	4.4262	4.0899	4.3309	4.4958	3.8218	4.0613	3.9501	3.5898	4.7792	4.7254	4.3585	4.4114	4.3778	4.2058	3.9513	4.4057	4.0889	3.9531	3.5308	4.1249	4.326	4.369	4.2145	4.726	4.6992	4.594	4.2239	4.1525	6.1346	4.2884	4.548	3.9302	4.3456	4.3777	4.152	4.2416	4.2529	4.0432	4.0422	4.1518	4.6491	4.5562	4.4604	4.0546	4.4331	4.2428	4.3445
ALPK1	5.2714	4.5635	3.7772	4.0413	5.3683	4.5316	5.2893	4.9142	4.3729	4.5574	4.828	4.4809	4.1085	4.8821	3.1614	5.0054	4.6769	5.4615	3.9755	4.5132	4.0436	4.7109	4.5965	4.2635	4.3448	4.6019	4.594	4.2126	5.749	4.5153	3.9636	4.5882	4.3758	5.5131	5.0449	5.2589	4.8003	4.2918	3.6472	4.988	4.2481	4.1829	5.2689	4.6508	5.1969	4.6029	4.4422	4.217	4.8024
ALPK2	2.09835	5.98355	2.06255	3.65885	2.0836	3.12905	1.9938	5.9235	4.05355	4.30065	2.96385	4.09775	1.7836	2.4942	2.76055	3.33935	2.17545	3.2709	2.18745	4.89305	2.0534	3.33845	2.56925	2.74765	3.3941	4.58	3.73235	2.4654	2.2417	2.47175	3.6552	2.30805	1.88095	3.65705	2.6287	1.9281	2.6722	2.7382	1.84205	5.13235	1.99875	3.6632	4.2057	3.98475	2.18955	2.0081	3.02425	3.40395	3.22685
ALPK3	5.3685	5.9263	3.4534	9.2124	4.7888	3.4388	4.594	5.8273	5.5387	6.2617	3.2967	5.8408	5.769	5.5859	5.4307	5.4854	5.5217	4.1792	6.5728	4.7849	5.6494	4.638	4.6838	5.3598	5.835	4.2454	4.7391	3.2493	4.0714	5.1491	5.3729	4.2457	3.3311	4.6284	5.7062	4.5361	5.7058	9.2617	4.4336	5.4939	5.8144	5.5876	8.7959	5.288	5.5869	4.4009	5.6034	7.0493	4.1522
ALPL	5.4939	4.3765	4.7813	4.5597	4.6639	4.7415	4.807	5.834	3.9406	5.2078	5.4461	4.0757	4.7382	4.628	4.8003	4.88	3.8063	4.684	4.5842	4.9819	5.0088	4.4047	5.0878	5.1186	4.5812	4.9938	5.3484	4.7423	5	4.5955	3.915	4.3984	4.8452	4.4217	4.9605	4.9584	4.7512	4.7476	4.6711	4.7802	5.0294	5.2594	4.7609	5.0894	4.769	4.8602	5.5565	5.0059	4.0128
ALPP	4.5097	3.9551	4.477	4.0644	4.4488	4.6287	3.9175	4.7124	3.9085	6.3209	4.8976	4.6665	4.4693	4.145	4.445	4.1816	4.0633	4.3468	4.4358	4.432	5.2974	4.5701	4.6942	4.1981	4.2529	4.8276	4.8003	4.7722	4.4419	4.227	4.2403	4.1533	4.5531	3.7634	4.552	4.3636	4.9794	4.6537	4.4089	3.9069	4.1	4.2087	4.7878	4.6824	4.0736	4.3531	4.3901	4.1981	4.2759
ALPPL2	4.9672	4.5145	4.94805	4.49555	4.9304	5.8435	4.46445	5.14015	4.5584	5.65745	5.5007	5.308	5.20225	4.82595	4.9324	4.63725	4.7564	4.8359	4.83865	4.8744	6.0516	4.8718	4.6301	4.9186	4.54285	5.2535	5.2016	5.36995	5.22615	4.5332	4.74205	5.90105	5.20415	4.71145	4.87065	4.74735	5.1587	5.1012	4.62345	4.40355	4.7756	4.6054	5.2644	4.92015	5.9993	4.88025	4.8624	4.8377	4.98135
ALS2	2.6466	2.1035	2.8626	2.8556	2.7073	2.6153	3.1636	2.1298	3.0139	2.7051	2.4782	2.6254	2.5355	2.419	2.8111	2.6318	3.4965	3.1001	2.8152	2.8486	2.7434	2.4701	3.1515	2.2768	2.5431	2.7723	2.3833	2.5807	2.5005	2.6986	2.7934	2.9424	2.5981	2.9068	2.1422	2.6889	2.917	2.6595	2.9357	3.0287	2.8422	2.8847	2.2614	2.1768	2.6546	3.1823	3.0147	2.5356	2.7437
ALS2CL	6.6635	6.55	5.0528	7.2117	6.6359	6.5726	6.0729	6.4066	6.371	6.0106	6.5278	6.6329	6.9704	6.4228	6.1577	6.1255	5.9058	6.2771	6.9168	5.824	6.4571	6.2596	5.7857	6.8026	6.6635	6.0548	6.095	6.5213	6.2437	6.5293	6.5308	6.7086	6.3828	6.0139	6.142	6.6322	7.3507	6.1745	6.2452	5.8614	6.9603	7.0134	6.3074	6.1162	6.6129	6.0783	6.0373	6.4197	6.9684
ALS2CR11	4.10485	2.68	3.2196	2.7332	2.66735	1.88605	4.43865	2.0434	2.82315	2.72345	4.14615	3.45685	2.0288	2.4268	3.15875	2.0587	2.66655	2.22015	2.29905	3.32535	2.5818	2.8613	2.4001	3.1881	3.0969	2.32175	2.18115	3.4896	2.05425	3.23	1.8582	3.5665	4.46145	2.7574	2.2798	4.38335	3.27515	2.09565	1.70625	2.2122	1.65635	2.8108	2.70175	2.42885	2.6856	2.04935	3.5175	3.4103	2.95615
ALS2CR12	3.7713	4.1861	3.0915	3.7936	4.8684	3.0305	4.5788	2.9369	3.3022	4.7331	3.5291	4.2114	3.7546	3.5627	3.8219	4.0777	3.3219	3.4592	3.0094	3.5778	3.4103	3.1189	3.6535	3.8005	4.4599	3.662	3.3618	3.9278	4.8551	3.4079	3.4434	3.7957	3.2344	4.0493	3.2319	3.752	3.4367	3.4765	3.8353	3.0241	3.5499	3.135	3.7173	4.0622	4.8647	4.1944	3.9107	4.1376	3.761
ALS2CR4	2.4342	2.013	2.7827	2.6113	2.1127	2.2483	1.9644	2.0067	2.4408	2.0239	2.3681	2.5972	2.3846	2.7875	2.4909	2.488	2.6839	2.6604	2.0718	2.9255	2.2822	2.973	2.172	2.3608	2.8003	3.0249	2.3746	2.237	2.3029	2.1553	2.6475	2.477	2.763	2.0454	2.1851	2.5032	2.7268	2.813	2.6118	2.8238	2.3743	2.1233	2.578	2.2997	2.8621	2.1926	2.4432	2.4514	2.7714
ALS2CR8	4.2863	4.0645	3.952	4.0514	4.3944	4.0059	4.7865	3.6138	3.4125	3.6063	3.1401	3.9913	4.4997	4.5841	2.7154	4.1282	4.3934	3.7826	4.1283	4.4393	4.0147	2.8755	4.012	4.1774	3.6732	4.7222	3.7162	5.0336	4.3166	3.4347	3.6327	4.5306	4.3937	3.6979	2.8956	3.9513	4.622	4.1041	4.0526	3.9743	4.0718	3.9484	3.309	3.8756	3.08	4.2304	3.6302	3.5531	4.0074
ALX1	1.4276	1.7738	1.5398	1.4776	1.0087	2.0191	1.9373	1.2548	2.1075	1.2259	1.4489	1.7827	2.1455	1.5705	1.1209	0.9492	5.0461	1.4727	1.385	2.0782	1.7406	1.3498	1.8703	1.5837	1.6761	1.6827	1.7611	1.6757	1.4949	1.2256	2.2215	1.2285	1.2659	1.966	2.0717	1.7686	2.2132	1.322	3.4562	1.9526	1.2634	1.2032	1.7028	1.5755	1.3949	4.0031	1.7471	1.651	1.7699
ALX3	2.8475	2.3614	3.1495	2.5959	2.1491	2.9211	2.8312	2.9447	2.763	4.0622	3.1517	3.2904	3.1552	3.1427	3.6784	2.8203	2.5554	2.6871	2.5501	3.2326	2.5014	3.0259	3.2953	2.677	2.8529	3.6865	3.0712	2.9459	2.8021	2.3269	2.5916	3.3429	2.6238	2.2801	2.4478	3.1601	2.817	2.9834	2.9083	2.7682	2.856	4.5411	3.0795	3.1096	3.0969	2.817	3.2001	2.9414	3.3011
ALX4	5.7152	5.5895	5.5636	5.2619	5.6682	5.5879	5.3442	5.8425	5.3855	5.4724	5.9292	5.7377	5.6875	5.8242	6.2892	5.505	5.4651	5.6043	5.5857	5.4443	5.3892	5.5345	5.4448	5.5644	5.3331	5.7273	5.4924	5.6795	5.5808	5.3874	5.4084	5.809	5.592	5.6541	5.7929	5.6852	5.651	5.5808	5.9213	5.3529	5.8549	5.3168	5.4548	5.6927	5.5652	5.6346	5.9256	5.4459	5.7304
AMAC1	3.37055	3.2429	3.1661	3.32635	3.36565	3.09915	3.45795	3.0307	3.2165	3.22745	3.47605	3.6015	3.09765	3.18905	3.2433	3.31965	3.3331	3.31295	3.1674	3.32235	3.09345	3.3537	3.4162	3.2463	3.3078	3.66345	3.70045	4.1345	3.3703	3.36665	3.13035	3.13075	3.1197	3.2742	3.7369	3.3968	3.58785	3.48655	3.5404	3.10255	3.0902	3.06865	3.49085	3.4409	3.58665	3.38565	3.4613	3.3024	3.3579
AMAC1L1	5.1015	6.2921	6.0558	5.6773	6.82795	6.39215	5.2512	6.75135	6.1488	6.0481	6.569	5.48275	6.63685	6.94915	6.34355	6.27725	6.32855	6.25395	6.5982	5.3908	7.2192	5.65525	5.1587	6.71025	6.3819	5.72525	6.2332	6.24335	6.307	6.356	6.511	6.3516	7.042	6.44085	6.01585	6.2542	7.251	6.3624	7.2338	5.9235	8.29545	6.78815	4.9987	6.0347	6.3561	6.562	6.17585	6.765	6.60535
AMAC1L2	5.2677	5.1307	5.153	5.0593	5.3242	4.9336	4.9846	4.9189	5.2099	5.1971	5.2315	5.6255	4.9315	4.8674	4.9329	5.3275	5.3301	5.32	5.0557	5.3629	4.9528	5.2983	5.2612	5.5218	5.1928	5.6638	5.6518	5.9398	5.2413	5.3616	4.9162	4.9544	5.1642	5.21	5.8679	5.3354	5.7328	5.0868	5.3497	5.2144	4.8633	4.9544	5.5917	5.3821	5.3112	5.3767	5.5849	5.2149	5.4103
AMACR	4.9415	4.709	5.2237	4.6849	4.4547	4.6681	5.0004	5.2442	5.5129	5.8982	4.5489	4.8074	4.7459	4.603	5.3616	4.8636	5.3915	5.8391	5.3402	4.8686	4.4223	5.8576	5.1184	5.3515	5.2591	5.055	5.0067	5.513	4.5087	4.944	7.274	4.9884	5.2214	4.9409	5.7411	5.4509	5.0521	4.6865	4.6464	5.0739	5.7727	5.8326	5.0653	4.3133	5.0681	4.3743	4.5873	5.2941	4.8979
AMBN	1.8711	1.8538	1.7306	1.5467	2.1872	1.7872	1.698	1.586	1.8677	1.4869	2.2475	2.3846	2.016	2.0014	1.9384	1.7388	1.884	1.7135	2.4675	1.8814	1.5194	2.3926	1.7168	1.8475	1.9893	2.7564	1.9264	2.3179	1.986	1.7872	1.831	1.7176	2.0084	1.5607	1.9677	1.7632	1.8556	2.311	1.7066	1.5957	1.7821	1.6761	1.8953	2.4588	1.8698	1.8956	1.9573	2.2016	1.8498
AMBP	6.4112	6.4793	6.6435	6.2408	6.37155	6.45455	6.61695	6.67635	6.5265	6.59315	6.3126	6.009	6.22245	6.0136	6.7166	6.78325	6.41045	6.6408	6.4413	6.6095	6.3959	6.45475	6.2262	6.192	5.9913	5.93555	5.96895	6.34655	6.562	6.1488	10.1177	6.34575	6.3673	6.6744	6.49355	6.30415	6.42195	6.55155	6.4456	6.9005	6.5089	7.47485	6.25	6.63635	6.02035	6.2686	6.71005	6.3002	6.0262
AMBRA1	5.06475	5.24395	4.6958	4.95575	4.847	5.2702	4.69165	4.96325	5.35105	5.13025	4.4883	4.22315	4.27235	4.29375	4.6848	5.17375	5.6791	4.52855	5.0489	4.56655	4.78145	4.8217	4.96925	5.03835	5.13155	4.3465	5.184	3.8331	4.46365	4.3629	4.92445	4.4756	4.6175	5.2767	4.1697	4.33995	4.2639	4.4582	5.3753	4.4135	5.92935	5.34455	4.7893	4.09305	4.6338	4.3166	5.0313	4.45475	5.0069
AMD1	4.6909	6.3546	5.6469	5.76255	5.36975	5.49625	6.4576	6.23105	5.88515	5.78485	4.00235	3.4749	4.63305	6.1773	5.88705	6.32105	6.60585	5.8512	5.6057	5.3665	5.61865	7.29065	5.543	5.966	4.6955	4.9874	4.7538	3.67685	6.2185	6.0402	7.00395	5.28255	7.0529	5.8289	4.9832	6.66165	5.5994	5.933	5.7438	6.2838	5.88385	6.7523	5.49595	5.82195	6.0234	5.87655	6.2412	5.54735	5.21575
AMDHD1	2.3896	1.6724	2.1746	2.0082	1.8601	1.5777	1.9838	1.98	1.9496	1.7356	2.0099	2.4262	1.7078	2.1154	1.8	1.6346	1.7179	2.6081	1.6845	1.6911	1.7226	2.3517	1.7922	1.8007	1.7897	2.1887	2.5544	2.0707	1.6724	1.7265	2.0389	1.8793	2.2636	1.8991	2.2105	1.8772	1.9496	2.2436	2.1653	1.9994	1.8425	1.8728	1.8994	1.7597	2.0246	1.5467	2.2254	1.8262	2.1813
AMDHD2	6.0831	5.9278	5.8962	5.7978	5.9309	5.6956	5.2977	6.0799	5.4172	5.7138	6.4612	6.1457	5.5528	5.9462	6.848	5.4615	5.9736	5.7407	5.6206	5.7277	5.9244	6.1735	5.6656	6.2566	6.1691	6.4175	6.0123	6.1314	6.114	5.5756	5.7171	5.7953	5.954	5.5075	5.8284	6.1537	5.8252	6.0382	5.724	5.7279	5.8196	5.308	5.7992	6.1595	6.412	5.6519	5.8775	5.6397	5.898
AMELX	1.6807	1.4396	1.409	1.3238	1.4189	1.7683	1.4853	2.1167	2.2628	1.7839	1.6615	1.89	1.7803	1.7286	1.7316	1.307	1.5741	1.64	1.5536	1.6998	1.7203	1.6492	1.776	4.9273	1.9064	2.0398	1.9198	1.5128	1.8166	1.5943	1.4315	1.7402	2.3915	1.3238	1.9316	2.0864	1.7524	1.8811	1.375	1.6454	1.9833	1.6407	1.8588	1.8913	1.7077	1.3971	1.5596	1.5965	1.8297
AMELY	6.1671	5.6813	5.542	5.5273	5.8919	5.6508	5.4548	5.8178	5.6883	5.7437	6.3258	5.6534	5.9699	6.1429	5.2728	5.7461	5.5772	5.6631	5.8727	5.5778	5.609	5.8165	6.0924	5.8376	6.1817	6.1854	6.028	6.0029	5.7258	5.855	5.4044	5.7942	6.1051	5.6483	6.0796	5.7807	5.8434	5.9899	5.8536	5.7519	5.4958	5.5758	6.2062	5.8607	6.4406	5.7135	6.1598	5.8809	5.6079
AMFR	6.7498	6.643	6.52645	6.4092	6.70495	6.58005	7.0155	6.9327	8.0714	6.9157	6.52925	7.108	6.83175	7.06875	6.89785	7.29775	6.9268	6.7824	7.11875	6.8084	6.5544	7.7472	7.1894	6.83	6.81195	6.48	6.97165	7.99435	6.5075	6.6759	6.97425	7.1646	6.95715	6.42275	7.04555	7.7286	5.70625	7.085	6.96925	6.6388	6.9797	6.79895	6.319	7.00195	6.80735	7.0309	6.9622	6.3979	6.9669
AMHR2	3.7527	3.1387	3.4899	3.5729	3.6815	5.2548	4.7133	3.3623	3.2625	4.9003	3.6466	3.5036	3.5082	3.5245	3.59	3.4523	3.4451	3.3869	3.1208	2.6905	5.3703	3.4207	3.8791	3.4262	3.027	3.9507	3.2497	3.6339	3.578	3.7099	4.1457	3.9666	3.6184	3.2571	4.1222	2.7771	3.6365	3.8239	3.9074	3.2836	3.4262	3.417	3.4979	2.7269	4.3086	3.5134	3.3789	2.5727	3.4963
AMICA1	4.61695	5.3937	4.29025	4.26455	4.88	5.0809	4.33245	4.9337	4.7242	5.11265	5.67525	5.54735	5.2458	5.5867	4.90735	4.6632	4.50005	4.8722	5.41315	4.2435	4.69945	5.0456	4.7175	4.89685	5.1103	5.53865	5.24935	4.78095	6.1223	5.1497	5.0467	4.72505	4.61905	5.6733	4.60435	5.0242	4.54335	4.6365	4.31415	4.83655	4.96815	5.0861	5.1946	5.20805	4.7399	5.2715	4.79155	5.121	4.87095
AMIGO1	3.9152	4.6583	3.7708	4.3821	4.916	4.8576	4.2505	4.6652	4.7115	5.1516	4.4245	4.278	4.4569	4.3169	6.8278	4.6368	4.206	4.1749	4.2627	4.695	4.3535	3.8472	4.2157	4.0523	3.9005	3.6191	4.2529	4.0821	4.3019	4.6086	4.0936	4.3806	4.3741	4.6595	4.106	3.8807	4.5089	4.4026	4.6873	4.722	4.8674	4.2529	4.3414	4.1245	4.1713	4.0587	4.37	4.3582	4.3321
AMIGO2	3.4454	3.6072	3.5947	3.8778	3.81345	4.1728	3.6623	3.9078	4.11565	5.3245	4.21005	4.0007	3.4477	3.70025	3.38895	4.1966	3.84515	3.807	3.83885	3.52595	3.94435	3.9572	4.31035	4.76115	3.6766	4.0538	4.42495	4.0724	3.81815	4.0927	4.04655	4.92025	3.98945	4.59365	4.32535	3.1184	3.26095	3.75955	3.66595	3.6021	3.5886	3.4357	3.8739	4.1989	3.9097	4.22425	3.9603	4.257	4.54265
AMIGO3	5.8919	5.61955	5.9524	5.79435	5.6926	6.1554	5.9159	5.8762	5.5112	5.70065	6.3713	6.23745	5.7558	6.2175	6.65125	5.80245	5.71855	5.9953	5.80025	6.2093	5.69385	5.6136	5.7779	6.1813	5.8375	6.0612	5.9191	5.5756	5.5905	5.71445	5.6273	5.8555	5.76255	5.68025	5.9849	6.06135	6.3807	5.87275	5.79575	5.48555	5.47805	5.76255	6.07225	5.7951	6.26895	5.60785	5.8053	5.84895	5.9654
AMMECR1	4.84005	5.423	5.7378	4.0651	4.09435	5.58	5.5052	4.6196	5.2512	5.56945	4.3051	4.64805	5.20045	3.8769	5.0178	4.84095	5.48525	6.3013	4.41495	4.25205	5.2153	4.2654	4.439	4.0476	3.9868	3.19775	4.4736	3.3477	5.116	6.17215	5.5994	5.2285	5.13695	5.11015	5.3876	3.78975	3.90935	4.7466	5.8455	7.22125	6.6048	5.5113	4.0804	4.5713	5.6601	5.66455	6.2654	5.08335	5.02235
AMMECR1L	5.3652	6.14565	6.37265	5.42555	5.9016	5.4989	5.87075	6.8864	5.8893	6.5713	5.27845	5.05075	5.51315	5.7553	5.4875	4.91835	5.5366	6.1858	5.9274	6.52185	6.0328	5.7921	5.5232	5.89245	6.8517	4.58385	5.25565	5.5785	5.6646	5.44165	6.1745	5.94975	4.60095	5.80175	4.33765	5.89055	6.0851	5.7234	5.62195	6.2306	5.98825	6.3374	5.6313	5.0902	5.5319	5.43425	5.8721	5.28315	5.51575
AMN	5.1005	4.4876	4.94	4.9051	4.7915	4.7088	4.9146	4.9441	4.7504	4.947	6.008	5.4399	5.0707	5.4861	4.679	4.5921	5.0467	5.1084	4.9911	4.7217	5.2597	4.6978	5.0038	5.4939	5.1098	5.0409	5.0328	4.7825	5.0871	4.9613	5.0956	5.3646	5.2018	4.9195	5.5126	5.2123	4.8637	4.9995	4.9037	4.5778	4.5921	4.3416	5.5938	4.951	5.532	5.1009	5.0059	5.0991	5.1349
AMN1	2.11375	3.29045	3.5866	3.33025	3.94	3.35825	1.5081	1.90055	3.3726	2.96265	2.57645	2.7623	3.35205	2.95625	2.51665	3.1456	3.12825	3.4349	3.01275	1.98935	4.0268	2.5897	3.1643	4.03215	2.0255	1.9829	3.45575	2.17215	3.14375	4.20895	3.69545	3.4149	3.23405	2.29135	4.5269	2.94415	3.1524	2.5959	3.8222	3.93875	2.41315	3.44	3.39415	3.0472	3.3666	2.97045	3.2491	3.7271	2.32525
AMOTL1	3.8947	4.48565	4.86275	5.0301	4.32665	3.84695	4.6974	6.1134	5.09845	5.5389	4.3922	4.49925	3.84445	4.5042	4.1247	4.905	4.53305	4.58365	5.5815	5.7416	4.5125	5.0033	5.7758	5.31585	5.6113	4.0773	5.46785	5.2584	4.59645	3.8843	5.08435	4.8361	3.6772	3.74495	4.4858	5.2455	4.40515	5.29805	5.3718	5.3138	4.94575	4.6033	4.8565	3.8184	3.51725	3.9189	6.1074	4.6078	4.24355
AMOTL2	6.29765	6.9071	6.63685	7.3042	6.51625	6.1764	6.2394	5.96495	6.9349	7.2514	5.95965	6.01565	6.2507	5.68275	7.03955	5.4393	5.7194	7.6234	6.20115	5.66445	5.92065	6.7605	6.71995	7.4488	6.55225	6.07755	6.7598	6.5106	6.2152	5.85485	7.47705	6.19625	6.6943	6.2164	5.88165	6.12185	7.27915	6.6405	5.6816	6.07645	5.4181	6.2057	5.56045	6.0623	5.76105	6.45445	5.5272	7.19215	5.806
AMPD1	2.709	2.4899	2.4592	2.3932	2.1839	2.6545	2.8724	2.7399	2.2826	2.5393	2.2573	2.5794	3.0445	2.5081	2.3774	2.7827	2.9656	2.4421	2.4811	1.8919	2.8407	2.5509	2.7309	2.9433	2.9585	3.2784	2.5783	3.1653	2.7987	3.1987	2.4274	2.3676	2.2224	2.2168	3.3509	2.3915	2.2317	2.7834	2.2056	3.0684	2.6334	2.1865	2.7663	3.1114	2.4108	2.4918	2.4535	2.5607	2.9892
AMPD2	7.3962	8.7014	6.797	8.2699	7.5485	8.1585	7.5711	8.6933	8.2115	7.3487	8.3169	7.4314	8.1261	8.6933	8.2387	7.6997	8.0816	7.8987	8.0664	8.1982	8.3338	7.4863	6.7147	7.6226	7.9371	7.668	7.5857	7.7464	7.8629	7.8338	8.55	8.3302	8.1493	7.9015	6.9181	8.177	7.8112	7.4637	7.9224	8.2047	8.6566	8.4506	7.686	7.5867	7.75	8.2011	8.3936	7.9695	7.3869
AMPD3	4.9034	6.513	3.9927	5.5502	5.4933	6.0928	4.4752	5.9191	6.0799	6.5274	5.9617	4.6256	5.0629	5.1165	5.9748	5.2901	4.79	4.6553	4.7884	4.6021	5.322	4.9913	4.1592	5.7636	3.9971	4.7961	5.2838	4.3916	5.6893	5.7472	5.2921	5.8608	4.2591	7.1842	4.3159	4.4652	4.6178	5.7332	5.5984	5.1751	6.9368	5.6457	5.0434	5.6618	5.155	6.4859	5.3128	6.839	5.5539
AMPH	4.8743	4.1707	3.8806	5.7667	5.0289	3.8723	2.999	5.029	4.4853	3.8919	3.5787	4.9623	3.324	3.8108	7.1999	3.4609	3.5051	3.1722	6.1506	4.5953	4.4665	3.4611	3.3065	3.1846	4.8081	3.84	5.3085	3.7768	3.4264	3.3272	3.0827	3.1875	2.8317	3.5951	3.1541	3.4866	3.7483	4.2737	3.4375	3.7147	4.7096	3.0903	3.7226	3.5347	3.5456	3.0833	3.7959	4.1773	5.1166
AMT	4.9824	4.7525	4.811	4.3502	4.5926	4.2978	4.6758	4.9574	4.8813	4.3389	4.904	4.6723	5.1243	4.9339	4.5923	4.5258	4.3416	4.9132	4.5702	5.0051	4.684	4.6365	5.089	4.5686	4.9967	5.3819	4.7186	5.2714	5.15	5.2032	4.874	4.6105	5.0404	4.9166	4.7992	4.5655	4.8553	4.7451	4.5049	4.8392	4.4083	4.6822	4.9031	4.7148	4.74	4.6634	4.7216	4.901	4.9708
AMTN	0.93565	0.8366	0.88275	1.0523	1.6372	0.9844	1.15465	1.03855	1.0089	1.05525	1.4326	1.24425	1.77425	0.8987	1.0704	0.9537	1.04865	0.76315	1.4109	0.7955	1.0475	0.8034	1.2969	1.01495	1.43405	1.2387	1.1031	1.4199	0.8638	1.00765	0.9587	1.0254	1.23005	1.0162	1.53315	1.0218	1.01245	0.9904	1.0284	0.854	1.0109	0.79535	1.08605	1.0349	1.2244	1.17805	1.1075	0.97375	1.37485
AMY1A	5.40705	5.4753	1.79475	4.4115	6.9898	7.64295	6.0365	4.12745	6.23035	4.4214	4.40125	2.76035	10.3466	4.6101	2.2971	4.79315	5.128	2.99025	6.2958	3.763	5.94235	4.76605	4.0628	4.99345	3.99535	5.68275	5.6207	2.67615	5.9807	5.9818	1.9528	5.1876	3.4335	3.4461	3.5923	4.80255	6.9414	3.5853	5.67995	4.0934	7.02525	6.0492	5.1491	4.2907	4.67435	5.0145	3.80115	4.3951	6.6755
AMY1B	5.40705	5.4753	1.79475	4.4115	6.9898	7.64295	6.0365	4.12745	6.23035	4.4214	4.40125	2.76035	10.3466	4.6101	2.2971	4.79315	5.128	2.99025	6.2958	3.763	5.94235	4.76605	4.0628	4.99345	3.99535	5.68275	5.6207	2.67615	5.9807	5.9818	1.9528	5.1876	3.4335	3.4461	3.5923	4.80255	6.9414	3.5853	5.67995	4.0934	7.02525	6.0492	5.1491	4.2907	4.67435	5.0145	3.80115	4.3951	6.6755
AMY1C	5.40705	5.4753	1.79475	4.4115	6.9898	7.64295	6.0365	4.12745	6.23035	4.4214	4.40125	2.76035	10.3466	4.6101	2.2971	4.79315	5.128	2.99025	6.2958	3.763	5.94235	4.76605	4.0628	4.99345	3.99535	5.68275	5.6207	2.67615	5.9807	5.9818	1.9528	5.1876	3.4335	3.4461	3.5923	4.80255	6.9414	3.5853	5.67995	4.0934	7.02525	6.0492	5.1491	4.2907	4.67435	5.0145	3.80115	4.3951	6.6755
AMY2A	2.7499	3.6577	1.7147	2.37795	3.967	2.8279	3.42715	2.06495	3.12575	2.3886	2.43	2.50625	5.13665	2.97605	1.91255	2.14355	2.6174	1.563	3.3014	2.41585	3.0472	2.86005	2.49165	3.1051	2.58785	2.39885	2.46785	2.17755	2.35245	2.1882	1.5592	2.90305	2.35115	2.2788	1.9618	2.61795	4.69175	2.26715	2.60035	2.50945	3.73555	2.7911	2.25155	2.29105	2.6082	2.56455	2.20605	2.6906	3.16645
AMY2B	4.4525	4.7928	3.4662	4.3926	5.3189	5.0772	4.4734	4.0294	4.5694	4.2654	4.4811	4.3466	7.4056	4.8479	3.6161	4.3377	4.2104	3.9646	4.533	4.3444	4.4419	4.2469	4.1309	5.3242	4.2306	4.6795	4.4142	4.3334	4.0579	4.022	3.4656	4.073	4.2545	4.02	4.5163	4.2389	5.7058	4.0735	4.3601	4.151	5.4374	4.2938	4.2546	4.4556	4.1684	4.3267	4.2127	4.5712	4.373
AMYP1	5.3943	5.724	3.4985	4.6525	5.6801	5.0772	5.2121	3.4979	4.6847	4.2654	3.583	3.7788	8.9585	4.7623	2.6684	3.6182	4.3276	2.8575	4.2775	3.2856	4.4419	4.1615	4.7175	4.2935	4.5321	5.6166	4.4003	4.616	5.4277	3.2798	2.2316	4.2495	3.9947	3.2683	3.9091	3.789	7.1039	3.8774	3.8744	4.2951	5.4374	4.1497	4.9661	4.3666	5.4375	4.4926	3.4811	4.8945	4.5591
AMZ1	4.7711	4.3969	4.6284	4.7379	5.1196	5.1846	4.475	4.7369	4.2777	4.5599	4.9985	4.7144	4.4026	4.5931	4.4932	4.4244	4.3616	4.3965	4.3545	4.3187	4.3881	4.8885	4.33	4.8986	4.4425	4.8851	4.5134	4.542	4.3957	4.4497	4.1676	4.5716	4.3363	4.3247	4.7961	4.6648	4.4693	4.5341	4.7087	4.5166	4.1015	4.6414	4.6794	4.6788	4.8382	4.7776	4.6731	4.5887	4.5353
AMZ2	7.9107	8.6072	8.4914	8.1869	8.5497	8.1294	8.7479	8.2897	8.9869	7.9077	8.1066	8.3142	7.961	7.7931	8.4313	8.2257	8.6847	8.3475	7.6826	8.4807	7.9838	7.9523	7.8096	8.4254	8.3974	7.8348	8.0313	8.1609	8.2302	7.5983	7.8577	9.0376	9.0204	8.098	7.4818	8.0666	8.2019	8.6262	8.3358	8.197	8.6748	8.3217	8.8847	8.5369	8.1183	8.0179	7.9286	9.1558	7.0627
AMZ2P1	3.70015	3.8147	4.07505	4.4281	3.7603	3.8727	4.14915	4.2476	4.0872	3.94275	3.9226	3.5364	3.48795	3.75965	4.06875	3.56855	3.8721	3.94245	3.49315	3.8978	3.79185	3.8735	3.80635	4.21425	4.3162	3.90325	3.90525	3.61425	4.0283	3.45435	3.5558	4.13145	4.57415	4.0233	3.2031	3.97445	4.418	3.9764	4.26055	3.91975	3.99205	3.95175	4.1261	4.0111	3.66425	3.9759	3.6382	4.59955	3.6476
ANAPC1	5.3184	6.4042	6.4272	6.5351	6.0624	7.0989	7.1456	6.6688	6.1142	6.4235	4.9035	5.9909	6.7338	6.9967	6.9565	5.5178	6.4552	6.4941	6.3052	6.7949	6.3119	5.9105	6.0409	6.1122	5.9952	6.1732	5.1183	6.1744	5.5426	5.9997	7.6931	6.483	5.592	6.9909	6.2243	5.4334	6.3542	5.363	6.354	6.965	6.425	6.5938	6.8168	6.4802	6.2133	6.3842	6.5293	5.3914	5.7793
ANAPC10	2.563	2.2486	2.9309	2.1313	2.6429	2.4514	2.5323	1.8044	2.254	2.4276	1.9703	1.8512	2.1803	1.706	1.9624	2.5537	2.3229	2.3307	2.111	2.2804	2.746	2.3337	2.3311	1.8362	2.4251	1.9771	2.0845	2.1769	1.5704	2.4165	2.173	2.1316	2.303	2.5611	1.8089	2.2859	2.3049	1.8797	1.8639	2.1932	2.7498	2.4428	2.0728	2.3472	2.2263	2.0245	2.1293	2.7486	2.0023
ANAPC10P1	1.0103	0.7949	1.1632	1.1426	1.0954	1.1334	1.0455	1.3106	1.2436	0.9106	1.246	1.0433	1.2843	0.9034	1.1929	1.2196	0.9876	1.1769	1.6914	1.0774	1.1373	1.2501	1.7666	1.0222	1.3982	1.7447	1.079	1.6553	1.3185	1.0411	1.2202	0.9884	1.0934	0.9067	1.8099	1.3589	1.0906	1.0206	0.887	1.6428	0.8233	1.0663	1.2386	1.5025	1.363	1.336	1.6394	1.8166	0.9513
ANAPC11	7.2176	6.8598	7.7027	5.6549	7.1032	6.4347	8.2711	6.5156	7.2076	6.8659	7.8526	7.4671	7.2748	7.0374	6.6136	7.051	7.5707	6.718	7.3493	7.3952	6.0307	7.4265	6.6846	6.7803	6.9164	7.2954	7.3475	6.3109	6.7361	6.9191	7.4016	7.995	8.0084	7.0134	7.0546	7.0634	7.2078	7.0893	7.1433	6.8368	6.1472	7.803	7.4669	8.0405	6.0037	7.1592	7.1392	8.261	6.2977
ANAPC13	8.2959	8.3211	8.5765	7.4262	7.4838	8.0985	8.8694	6.8153	8.3324	8.6888	6.9439	7.0975	8.5673	8.149	7.4435	7.9889	8.5917	7.8365	8.3016	7.9954	7.7195	8.3431	8.5964	7.3418	8.026	7.6368	7.4113	7.8885	8.2796	7.9583	9.14	8.2358	8.4969	8.6072	7.7401	8.0866	8.6401	7.4129	8.5077	8.738	7.3642	8.3793	7.1617	7.3295	8.0469	7.5395	7.7157	8.2332	7.6916
ANAPC16	4.84755	5.9044	5.86675	5.70305	4.37425	5.0502	5.1937	5.08515	5.64455	5.3288	3.98725	4.7317	4.7668	5.25935	5.35285	4.74935	5.1283	4.673	4.27855	4.8579	5.79425	4.9557	4.0697	4.46055	4.5719	4.87445	5.96685	4.53885	5.49975	4.94325	5.5559	4.8736	5.08205	4.96575	4.13775	3.9468	4.54355	4.71935	5.4559	4.97625	5.19725	6.03965	4.81915	4.37175	4.7825	5.04405	4.121	4.69315	4.98035
ANAPC2	6.174	5.9128	6.1209	6.3433	6.3996	6.0279	5.9393	6.0851	6.0005	5.9001	6.9973	6.7014	6.3373	6.5148	6.1909	6.3963	6.1822	6.2152	6.2762	6.2367	6.1214	6.3819	6.2452	6.5166	6.431	6.5949	6.4897	5.9237	6.0041	6.5254	6.0469	6.0269	6.5351	6.0161	5.9823	6.3146	6.661	6.092	6.2819	5.8311	6.187	6.143	6.3768	6.5474	6.5536	5.953	6.2631	5.4107	7.2655
ANAPC4	6.315	5.8792	5.5565	6.8431	6.9714	6.4616	5.9881	4.7062	5.7935	5.9826	5.7763	6.212	5.6983	6.4209	6.397	5.2198	5.9513	6.0993	6.0733	6.1452	5.5766	5.4318	5.3152	5.7691	5.8325	5.2428	6.0964	5.0627	4.9437	5.201	5.829	5.7956	5.7442	6.0362	5.8563	4.6364	5.9494	5.249	5.8628	5.1856	5.5502	7.2081	5.4797	4.6841	5.904	6.3917	6.2452	6.2938	6.7143
ANAPC5	4.07335	4.80055	4.3039	4.69345	4.68895	4.64625	4.7767	4.29915	4.18575	4.5739	4.41375	4.26005	5.2748	4.6196	4.25615	4.5605	4.30425	4.1778	5.0351	4.44635	4.6247	4.1598	4.37645	4.2532	4.2544	4.35145	4.53675	4.51085	4.66175	4.42755	4.2684	4.6934	4.6665	4.8754	4.63195	4.29845	4.87835	4.28575	4.6064	4.7754	4.23155	4.67315	4.57925	4.5069	4.75915	4.5448	4.8213	4.7471	4.31995
ANAPC7	5.3547	5.9685	6.51425	5.51375	5.8892	6.2433	6.79905	5.4017	5.92735	5.9651	5.1583	5.91865	6.0596	6.2871	5.6308	6.1833	6.22285	6.4423	6.18325	6.0837	6.3241	6.008	5.45875	4.6337	5.8528	4.60075	5.28875	5.2495	6.00015	5.987	5.2259	6.1313	6.2761	6.28015	5.8141	5.5486	5.54765	5.8338	6.01015	7.00665	5.16425	6.1011	5.43925	5.46475	5.76135	5.11745	5.96995	5.9326	5.61105
ANG	3.005	3.6566	2.6618	2.4153	2.2578	3.3912	4.2937	2.9793	2.7605	3.9182	2.4106	2.0027	3.0777	2.1494	1.8514	3.7864	3.3021	5.3095	2.3342	2.8161	2.6811	3.478	2.7245	2.8141	3.1596	3.303	2.5441	3.3499	4.5519	2.2577	6.8533	4.7427	3.0969	2.7162	2.3092	4.1627	3.2847	2.8639	2.8265	3.1019	3.6916	2.6509	3.224	2.6811	2.1811	2.802	2.9977	2.572	2.4929
ANGEL1	4.8729	5.1375	5.5892	4.8567	4.6402	5.3313	5.3896	5.1187	4.6492	5.5364	6.2113	5.0406	5.3289	5.7945	5.206	4.6402	6.3261	4.6455	5.0916	5.2222	4.6844	4.5031	5.3424	4.7593	5.5517	5.1976	5.7306	5.0465	4.3219	5.0277	5.5427	5.052	5.3598	5.5271	4.8695	4.7894	5.9278	4.9956	5.4981	5.3836	5.1157	4.8676	5.1185	5.7046	5.0069	4.9961	5.5161	5.3616	5.3038
ANGEL2	6.3261	5.6497	5.9278	5.6675	5.6999	6.408	7.6044	6.299	6.1688	5.6035	5.8631	6.0723	5.6273	5.489	5.5207	6.6653	5.263	6.0392	6.4124	5.9027	6.2858	6.1496	5.4241	5.5016	5.8596	6.0177	5.7323	6.2728	6.1169	6.0023	5.9384	6.3738	5.8147	6.8783	4.9484	6.4206	6.1108	6.0373	6.5027	8.0273	5.8794	6.6653	5.6855	5.1772	5.894	6.3659	5.8608	6.075	5.2896
ANGPT1	1.5551	1.9817	1.735	1.7567	1.3512	1.2444	2.3541	1.7271	1.8552	1.768	1.717	2.2952	1.3994	1.656	1.1652	1.64	1.5738	2.5226	1.5137	2.0621	1.0614	1.7099	2.4398	1.3116	2.0037	2.3751	2.2899	2.5592	1.1955	1.4312	2.6287	1.3536	1.8368	1.398	1.7134	1.4491	1.5469	1.7763	1.5619	1.931	0.9195	1.1955	1.4101	2.3021	1.2892	1.6982	1.6328	2.5992	1.5619
ANGPT2	4.7718	4.7836	4.1487	5.5688	4.7425	4.7501	4.0604	4.1989	4.8345	4.1732	3.761	4.3133	3.6576	3.5437	3.5188	4.5963	4.9915	4.8271	4.4697	4.8689	4.5948	3.6829	4.2713	3.9374	5.3753	2.7834	4.4361	3.8693	4.1814	3.9429	4.3374	4.2202	5.0127	4.7475	3.9662	3.6943	5.1234	5.4548	5.0467	4.4133	4.1182	5.2043	3.4216	3.9711	5.217	5.2316	4.2121	4.7529	3.595
ANGPT4	6.53275	7.14195	6.83315	6.59845	7.0802	6.7297	6.8991	7.1203	7.0245	6.68295	6.62525	6.78885	7.02735	7.28775	7.08675	6.75185	6.75125	6.55175	7.0243	6.57125	7.02675	6.8733	7.1143	6.92125	7.71105	6.9775	6.6943	6.96435	7.192	6.57015	7.10125	6.85665	7.7066	6.72155	7.10755	6.98535	7.099	6.9556	7.28965	6.89855	7.43705	6.8615	6.4182	6.7724	6.9473	6.7124	7.20935	6.58285	6.80995
ANGPTL1	2.6683	4.1067	3.9128	3.902	3.6952	3.0889	3.1205	4.0303	5.013	4.533	2.4055	3.9088	4.0402	2.642	3.0932	3.216	3.2665	2.5277	3.3253	5.868	3.7099	3.8393	4.588	3.0594	4.412	3.0637	4.0959	4.0457	3.0559	4.0589	3.5555	4.1905	4.3449	3.5769	3.2111	4.0021	2.8688	3.0752	4.6689	4.5377	4.2634	2.9996	3.6846	2.5915	3.1825	3.6282	3.6765	2.86	2.8781
ANGPTL2	4.463	5.3683	4.8538	5.71565	4.9352	5.31385	4.881	6.2547	5.513	5.8145	5.88415	6.6431	4.4959	4.3285	4.5082	5.19205	5.0548	5.2374	4.6998	5.75755	4.9391	5.76905	5.02695	5.46305	5.9808	5.70955	6.32425	5.08315	5.3463	5.07455	4.8111	4.629	4.7052	5.35095	4.87255	5.3632	4.9309	5.3732	5.6971	4.8203	4.7331	5.4566	6.03635	5.39615	4.5992	5.32995	5.52355	5.4904	6.08655
ANGPTL3	3.50525	2.70505	2.8993	2.9538	2.9736	3.07865	2.65375	3.3105	2.80545	2.6154	2.1725	2.49025	3.5146	3.0456	2.76105	3.0345	3.55245	2.86645	3.06705	2.7269	2.74035	3.2764	3.6973	2.86035	2.8641	2.80125	3.37185	2.71685	3.09015	2.6662	2.9392	2.86595	3.5049	2.4649	2.7699	3.0636	2.8779	3.3053	2.45045	2.6773	3.62195	2.3726	2.794	3.69295	2.5529	3.0013	3.19625	2.7827	2.66405
ANGPTL4	6.0385	5.67935	5.59255	5.8465	5.7845	6.13695	5.7586	5.7949	5.93285	5.14965	5.82515	5.8494	5.7291	5.39305	5.65065	6.23125	5.9529	6.108	5.75915	6.555	5.57205	6.1863	6.40545	5.82185	6.03745	6.37035	5.4363	5.95465	5.6764	5.80305	5.59275	5.64705	5.99275	5.4472	5.94005	5.67895	6.4077	6.04925	5.692	5.7318	5.32185	5.8405	6.0377	5.7233	5.81265	6.24125	5.89315	5.78315	5.9686
ANGPTL5	0.7422	0.7985	1.0567	0.9724	1.0011	1.027	1.2231	1.0474	1.2231	0.9869	1.1315	1.293	1.0526	0.9815	1.0724	0.8362	0.9998	0.7823	1.1804	1.1686	1.1365	0.9246	1.5758	1.0818	1.4653	0.8356	1.2259	1.218	1.241	0.9406	1.15	0.9228	1.0287	1.087	0.8436	1.2479	0.9702	0.9186	1.1941	0.8566	1.026	1.0363	1.0096	1.7036	1.0954	1.0363	0.9618	0.8349	1.4156
ANGPTL6	5.2205	4.9025	4.761	4.7032	4.4464	6.4386	4.7173	4.525	4.0784	4.5606	4.7234	4.9023	4.5765	4.7996	7.9262	5.55	5.0842	6.2365	4.6926	5.1987	5.5828	6.0631	3.4852	4.7102	5.1857	5.0891	4.7423	4.2672	5.4939	3.8648	4.6771	4.6831	5.4323	5.9487	4.2679	3.9253	4.7443	5.4436	4.6635	5.0252	4.7251	4.8054	4.1476	5.5556	5.1528	4.8238	4.5566	4.051	5.6422
ANGPTL7	3.2161	3.5093	3.5116	3.1943	3.6745	3.2393	3.2118	3.7675	4.3666	3.6494	3.6766	3.5994	2.7279	4.0941	3.7592	3.6057	3.7654	3.5669	3.4024	3.4579	3.2135	3.8767	3.8117	3.073	3.8467	3.9926	3.8698	3.8631	3.6154	3.5994	2.7594	3.5519	3.4953	3.295	3.9834	3.6939	3.5335	3.6579	4.1909	2.9792	3.3798	3.7364	3.3666	3.1391	2.9599	3.2645	3.1049	3.8431	3.5116
ANK1	3.6638	3.3969	3.7263	3.5594	3.5249	3.3209	3.3627	3.1703	3.0045	3.8889	3.7203	3.9373	3.6755	3.5276	3.7369	3.6391	3.1518	3.2511	3.2612	2.9116	3.3831	3.275	3.7467	3.7504	3.5511	4.0907	3.2654	3.8135	3.4403	3.5317	3.1918	3.2562	3.4403	3.1669	3.8319	3.2579	3.4367	3.9051	3.4605	3.5296	3.2867	3.2319	3.7081	3.7355	3.7705	3.2271	3.5585	3.4101	3.871
ANK2	4.22345	4.19295	2.64045	2.95015	3.39895	4.2502	4.449	3.0975	3.0435	3.86305	2.94345	2.47255	4.9491	2.8028	3.1207	3.6138	1.94505	4.0534	2.9175	3.7733	3.19825	2.55005	4.01885	3.6754	3.83335	2.26195	2.7992	3.5514	4.77165	2.8669	2.8904	3.22265	3.28575	3.15505	2.50165	4.1761	2.75015	2.32405	5.26035	3.3003	3.4395	2.6053	2.76835	2.2831	3.2233	2.3685	2.91895	2.89955	2.9959
ANK3	3.9458	3.98355	4.9719	4.5656	4.38505	3.80995	3.94095	3.97105	3.82855	4.06345	3.97985	3.97185	3.6668	4.11225	4.61095	3.91305	3.8877	4.27375	4.2834	4.27305	4.15465	3.6677	3.80345	4.2538	3.87405	3.69845	3.50285	4.6955	3.94345	3.9694	3.6225	3.9574	4.8603	4.16355	3.84495	3.29665	4.44465	3.8679	4.56885	4.64425	4.07545	4.2311	3.7989	3.7369	3.7462	4.25985	3.95655	3.838	4.09945
ANKAR	5.61975	5.9851	5.98435	6.39015	5.96345	5.6299	5.69145	5.4768	5.44315	5.8395	5.9964	5.59905	6.27295	6.5918	5.1989	5.3865	5.93525	5.9135	6.529	6.0087	6.13465	5.4753	5.69185	5.51965	5.95625	6.0209	5.85285	6.12115	6.618	5.08805	5.2176	6.44085	5.98305	5.28405	6.00415	5.63675	6.11765	5.8466	5.23685	5.33295	5.64855	4.9793	5.77365	6.2785	5.8586	5.6071	5.7037	5.5427	5.8923
ANKDD1A	5.8766	6.6553	5.5237	6.0576	5.562	6.1476	5.2358	5.0676	5.4631	6.543	6.5055	4.538	6.5137	6.2551	5.9868	6.0939	6.4284	5.5908	6.4266	5.5599	5.9875	5.3651	5.2423	5.669	5.5574	6.8051	5.6839	6.5557	6.0257	5.277	5.0224	5.8519	5.5986	5.277	5.4916	5.8725	5.6912	5.589	5.695	5.3544	6.2834	5.56	5.067	6.3607	5.5292	5.8246	5.1842	6.0889	5.2087
ANKDD1B	4.8566	4.48275	4.8448	4.4011	4.95785	4.5764	5.11615	4.46995	4.66435	4.519	5.0634	4.7947	4.6269	4.68125	4.47675	4.6847	4.796	4.4788	4.65395	4.67605	4.6574	4.8949	5.06555	4.68345	4.71985	4.8893	4.79205	5.12625	4.3166	4.6301	4.39635	4.7955	4.68335	4.4867	4.9478	4.9219	4.7163	4.6132	4.62295	4.5808	4.5467	4.54585	4.71245	4.6699	4.92785	4.47365	4.81905	4.8852	4.7457
ANKFN1	2.831	2.4029	3.1989	3.0737	4.5339	3.0189	3.1847	2.7033	2.864	3.0969	2.9461	3.9343	2.9349	3.2613	3.4327	2.8285	5.7543	5.3041	2.609	3.0072	2.9232	2.5999	2.7601	3.1082	2.77	2.9729	3.2223	3.1653	4.5321	2.8386	2.7942	2.6422	2.7601	4.2389	2.965	4.3058	2.839	2.5692	3.3145	2.8964	2.9311	3.0431	2.9563	2.9418	5.1987	2.7478	3.0394	3.0738	3.2415
ANKFY1	4.4274	4.6638	4.2934	4.2804	4.4605	4.9298	4.2847	4.6177	4.1171	4.8468	4.0131	3.5959	4.2863	3.6358	4.3077	4.3548	4.0742	4.9517	4.6468	4.9874	4.5431	3.3085	3.7786	3.541	4.5223	3.929	4.0038	3.8513	4.5595	4.0293	4.442	3.8781	4.9203	4.3213	4.2457	3.6392	3.3671	4.3501	3.871	4.8658	4.0897	5.0341	3.4642	3.7401	4.6943	4.5013	3.6576	4.4565	3.9232
ANKH	4.7036	5.369	5.532	5.462	4.816	5.0967	3.8186	5.1963	5.0738	5.362	4.0521	4.1787	5.093	5.4186	5.566	5.2884	4.4109	5.0534	4.9335	5.1951	5.1166	5.3039	5.1079	5.2333	4.6542	4.9564	5.3175	4.3333	5.0807	5.5104	5.393	4.8963	5.6394	4.7312	5.0184	5.2426	4.3922	5.5122	5.1316	4.9366	5.5095	5.008	5.0608	5.8627	5.0159	5.143	5.0861	5.1042	5.5483
ANKHD1	4.9411	5.6383	5.0051	5.51	5.4235	5.0378	5.724	5.3856	5.7964	5.5017	4.4663	5.5208	5.3289	4.9503	5.7258	5.1634	5.3488	5.4141	5.5142	5.6166	6.087	4.9663	4.7552	5.7496	4.9127	4.6911	4.6094	4.6281	5.118	5.4472	5.5536	5.0982	5.0318	5.6999	5.0553	5.2656	5.5904	5.6936	5.1724	5.4614	5.3485	6.1122	5.2159	5.9577	5.2003	4.8138	4.8892	4.9895	5.3357
ANKIB1	5.90815	5.1713	5.73335	5.1481	5.1878	5.2362	4.912	4.8474	5.19805	4.72535	4.3104	4.9389	5.0841	4.74405	5.3032	5.62695	5.4663	5.5049	5.24565	5.00295	4.88225	4.97335	5.3977	5.396	4.7231	4.7836	5.3827	5.4419	5.1605	5.02525	5.43285	4.8908	5.3364	5.10745	4.7274	5.31665	5.1795	4.88415	5.0783	5.19235	5.5825	5.12695	5.6146	5.6309	5.18445	4.8573	5.44785	4.9072	5.04855
ANKK1	5.77675	5.79845	5.74795	5.37805	5.9676	5.73205	5.31725	5.6909	5.4774	5.6828	6.2635	5.8902	5.81695	5.8261	5.93585	5.8093	5.61725	5.6231	5.4433	5.73985	5.50765	5.49745	5.7728	5.88215	5.45815	5.9713	5.81365	5.5656	5.5509	5.59695	5.52515	5.6656	5.58745	5.72475	5.9794	5.801	5.66575	5.7437	5.7048	5.33785	5.5508	5.38845	5.9271	5.8958	6.03505	5.90185	5.82255	5.4969	5.88875
ANKLE1	1.9658	1.5365	1.4926	1.2687	1.4713	1.9066	2.2382	2.1499	1.2915	1.3248	1.5067	1.6514	1.4088	1.7261	3.5431	1.6008	1.5174	1.7901	2.0883	2.016	1.6884	1.4614	1.7641	1.6461	1.9204	2.2457	2.0292	2.736	1.6739	1.74	1.669	1.5521	1.7655	5.216	1.4644	1.7214	2.1895	1.5825	1.7165	1.2892	1.3668	2.1505	1.3521	1.9536	1.6798	1.5469	3.7864	1.3039	1.8031
ANKLE2	5.9136	5.6238	6.0426	5.3808	5.9272	5.6001	5.6476	5.50745	5.69595	5.64025	5.6202	6.0055	6.04235	5.7688	5.74805	5.4234	5.4022	5.85145	5.9238	5.9901	5.5181	6.4858	5.41075	4.8754	4.92435	5.85395	5.7231	5.31025	5.75025	5.10855	5.1784	5.55115	5.1941	5.8428	5.26545	6.16595	5.3216	5.9432	6.1312	6.3028	5.3806	5.70935	5.26575	5.61775	5.11695	5.97635	5.738	6.16955	6.0674
ANKMY1	3.8054	4.14885	3.7058	4.0359	4.03085	3.4727	3.8265	3.5655	3.78025	3.9285	3.84995	4.4459	4.58825	4.67735	4.13475	4.61415	3.76325	3.4388	4.6076	3.8795	4.5226	3.38885	3.83765	3.8581	4.3667	4.2992	4.2473	4.55965	4.74885	4.1515	3.52295	4.6755	3.94625	4.6134	4.3198	4.42215	4.00215	4.18795	4.15305	4.9193	3.8609	4.7949	3.55885	3.955	4.0453	4.01415	4.09315	3.9022	4.22555
ANKMY2	5.503	5.5687	5.03445	5.152	5.55405	5.8941	5.4775	5.5334	6.2667	6.1891	5.0528	4.9798	4.33565	4.68375	5.48185	6.18335	5.6536	5.2786	5.47285	6.1764	5.8949	5.3587	3.56525	5.37035	4.89145	5.35475	5.54895	5.57405	5.66255	6.843	6.74805	5.0151	4.0026	5.36355	5.3812	5.2476	5.8663	5.4075	5.6866	5.65085	5.815	5.1089	5.35835	5.28335	4.276	5.42395	5.70065	5.2618	5.3026
ANKRA2	5.7093	6.4922	4.4267	6.79	6.8728	5.5864	6.6346	5.4858	5.7689	6.1506	2.4177	4.2439	5.929	6.2516	5.1552	4.6224	6.5644	5.9396	7.4514	5.9399	6.293	5.1388	4.9552	5.7114	6.0422	4.0877	4.7596	6.9159	6.8915	6.588	6.3005	5.6906	5.8443	5.5426	2.7947	3.696	6.5154	5.2262	6.187	7.3411	6.4834	6.3973	4.7947	5.6111	5.6043	5.7613	4.3055	6.122	5.0051
ANKRD1	5.0021	3.4949	5.505	4.9237	4.702	5.0673	6.071	6.2801	5.3874	7.9923	6.7441	6.3665	5.0333	5.2195	6.7532	4.6988	5.7576	6.7076	4.4638	5.5288	5.3914	5.4935	5.9584	5.1877	5.336	5.5352	8.1224	5.3242	4.5494	4.6988	10.5989	4.7584	5.0956	4.2639	6.1049	5.9802	4.1035	5.7454	5.2456	5.3535	5.2187	5.0946	4.7088	5.292	5.2759	5.3226	4.7568	5.7432	4.4395
ANKRD10	5.2901	6.5941	4.7652	6.8765	5.1828	5.8464	4.9651	6.9726	5.6551	5.8911	4.2673	4.5963	5.6348	6.1412	6.0997	5.5724	4.678	4.8351	5.0544	5.9161	6.3281	5.3545	4.3839	5.4996	5.3793	5.0556	5.4575	5.1873	6.5094	5.3378	4.8992	5.18	4.9132	5.3585	4.6873	4.7484	5.3243	5.8168	6.7057	5.0771	5.3705	5.6841	5.5087	4.6749	5.3124	5.5645	5.1718	6.0491	5.4152
ANKRD11	5.4555	6.1626	5.5736	5.7689	5.6368	6.2009	4.8797	6.5485	5.972	5.9948	5.9041	5.5743	5.9629	5.6965	5.9935	5.6539	5.5241	5.5443	5.4262	5.9125	5.943	5.3147	6.0596	5.3014	5.4314	5.3093	5.6365	5.4515	5.9832	5.5953	5.9138	6.3839	5.1655	5.7058	5.2939	5.2891	5.4185	5.8144	6.2747	5.7418	6.6246	5.9987	5.9038	5.5467	5.5292	5.6573	5.6672	6.1671	5.5431
ANKRD12	6.35375	6.53105	6.6125	6.3807	6.3831	6.4091	6.11605	6.42185	6.40355	6.42535	7.2751	6.6396	6.5426	6.7789	6.61865	6.3139	6.2782	6.5275	6.469	6.453	6.43365	6.2932	6.52795	6.758	6.70415	6.5436	6.60975	6.3113	6.70575	6.5225	6.46045	6.56175	6.72085	6.3549	6.71845	6.45695	6.6934	6.44455	6.63995	6.2118	6.90315	6.3375	6.75545	6.54855	6.98675	6.4413	6.52535	6.3173	6.59045
ANKRD13A	6.01315	6.8346	6.3162	6.85005	6.2065	6.64775	6.85185	6.7029	6.815	6.67645	5.6785	7.42365	6.5554	7.16435	6.3056	6.27915	6.0564	7.46295	6.823	6.53205	6.4208	6.49865	6.1151	7.0496	6.44075	5.5294	6.32195	6.0564	6.24055	5.63475	6.2144	6.4587	7.02	7.0044	6.067	6.3141	6.3063	5.8996	6.8521	6.0025	5.9781	6.22255	6.07415	6.41875	6.38225	6.19175	6.18	7.06995	6.07745
ANKRD13B	6.90815	6.9361	7.13	6.89575	6.6501	6.8477	6.48675	6.85665	6.7718	6.92995	7.3218	7.13015	7.0221	7.08625	7.02475	7.13315	7.019	6.7905	6.9337	6.75455	6.74155	7.017	7.10145	7.121	7.12085	7.42155	7.23075	7.42405	6.90295	6.85315	6.6832	6.7959	7.15835	6.74495	7.1165	6.7722	6.91525	7.08805	6.72035	6.9029	6.5416	7.08725	7.10115	7.2343	7.2641	6.71595	7.2078	6.91875	7.30175
ANKRD13C	3.8089	3.87795	3.8297	4.0849	4.28505	4.0361	4.06755	3.66795	4.17645	3.81405	3.1402	4.24805	4.04705	3.7759	3.8678	4.00165	4.44875	4.5072	3.79175	3.70005	4.27335	3.71755	3.7631	4.02865	3.55755	3.8601	3.61675	3.76215	3.99685	3.80665	3.83375	3.6619	3.88265	3.66825	3.76655	4.0686	3.91505	3.9468	3.8596	4.0773	3.9452	4.04695	3.71985	3.16685	3.6835	3.901	3.5983	2.96235	3.8375
ANKRD13D	6.233	6.5544	5.894	5.8595	6.5576	6.526	5.4007	8.919	5.6968	6.8084	6.5857	6.4657	5.9942	6.5848	6.3551	6.3687	6.3202	6.2091	6.2698	6.3398	7.0177	5.8537	5.8939	5.9356	6.2268	6.0862	5.8974	5.8005	7.279	6.2059	6.7665	6.6421	6.0459	6.5425	6.2098	6.5087	6.3355	6.652	6.4575	5.9942	6.9191	6.7361	6.0613	6.071	6.1404	6.2596	6.8687	6.1861	6.0544
ANKRD16	3.92955	3.89395	4.60485	5.25925	3.9935	4.49145	4.28035	3.6283	4.3815	4.1502	3.66525	5.00765	4.4334	4.2896	4.23635	3.5379	3.8304	4.0872	5.06665	5.04055	4.0599	4.17575	4.37565	3.744	4.4033	4.0536	3.80685	3.44395	3.77575	3.83045	3.79355	4.45155	4.6796	4.48975	3.5369	5.04165	3.6768	3.3852	3.81785	5.11055	4.28475	3.301	4.30715	3.20895	3.98745	4.18845	3.8248	4.0002	3.2514
ANKRD17	5.2926	5.1107	4.7235	4.1023	5.0058	4.9349	4.609	4.8244	5.0855	4.6977	4.3725	4.8925	4.7903	6.215	3.9414	4.5663	4.6737	5.0257	4.533	4.7982	4.2256	4.5468	4.6026	4.9076	4.9021	4.9611	4.9203	4.5678	4.7956	5.1367	4.4042	4.1176	5.469	4.8273	3.388	4.9422	4.7272	4.4735	5.1132	4.6093	5.2313	4.8143	4.9733	4.8668	4.1263	4.9442	4.1191	4.8729	5.0319
ANKRD18A	3.31915	2.97905	3.2755	3.531	3.3984	3.097	3.5006	2.893	3.38505	2.5509	3.4757	3.1076	3.2182	3.56225	3.2533	3.14135	3.42135	3.6056	3.07415	3.2858	3.0999	3.753	3.4151	3.2182	3.98945	3.3568	3.23885	3.62515	3.22625	2.83725	3.15755	3.28305	3.17945	2.95625	3.15345	3.56885	3.18205	3.17575	3.09425	2.9201	2.99705	2.58955	3.04165	3.5016	3.5318	3.06715	3.41535	4.01995	3.2759
ANKRD18B	2.9498	3.057	3.0697	3.3846	2.9721	3.2705	3.3634	2.6505	3.1237	2.8153	3.7684	3.0071	3.163	3.0424	3.3321	2.8548	2.6915	3.1959	2.683	3.1386	2.9317	2.9459	2.9693	3.3242	3.5583	3.3159	2.8477	3.0618	2.7946	3.0005	2.725	2.7412	2.8495	3.2375	2.9279	3.0069	3.5687	2.8151	2.8503	2.6687	2.8013	2.4031	3.0071	2.7069	3.248	2.9621	3.2291	2.9711	2.7975
ANKRD19	8.94055	9.04925	8.8095	9.13515	9.34895	9.06495	8.5594	9.39445	9.044	8.94205	8.97995	9.2706	9.18935	9.45045	9.2233	8.4139	9.4741	8.60105	8.81355	8.5868	9.1392	9.11175	8.7311	9.43835	8.35265	9.1653	9.27775	8.7476	9.1419	8.94735	8.93365	8.9329	9.25325	8.90105	8.7051	8.86785	9.18075	9.03155	9.0261	8.97625	9.19405	9.0747	9.06215	9.0037	8.85325	8.9966	8.3583	8.8916	8.9189
ANKRD2	6.3328	5.8159	5.8889	6.3692	5.8786	5.8252	5.9329	6.0503	5.4599	5.4593	6.3185	6.5616	5.9995	5.9942	5.8816	5.7592	5.5677	6.0491	5.7235	5.5098	5.5502	5.8035	6.0469	5.7022	5.7301	6.0726	6.2641	6.3166	5.8524	5.9012	5.3507	5.2035	5.7733	6.2813	6.5729	5.9704	5.5502	5.7781	6.147	5.3178	5.6939	5.666	6.0683	6.0264	6.2327	5.5255	5.6633	6.2641	6.1315
ANKRD20A1	1.7778	1.6699	2.679	1.6449	1.4707	2.5451	2.3812	1.6277	1.7443	1.4869	1.4469	1.2029	2.1238	2.8004	1.9459	1.7484	1.6996	2.9562	1.5635	2.0555	2.1913	1.312	1.139	2.6925	1.9602	1.8656	1.4266	1.8356	1.3237	1.8285	2.0762	1.1089	2.2611	2.1125	2.3695	1.798	2.6735	1.6325	1.9712	1.7408	1.6648	1.3539	1.7096	1.9651	2.5268	2.3203	1.6921	2.155	1.8091
ANKRD20A2	1.7778	1.6699	2.679	1.6449	1.4707	2.5451	2.3812	1.6277	1.7443	1.4869	1.4469	1.2029	2.1238	2.8004	1.9459	1.7484	1.6996	2.9562	1.5635	2.0555	2.1913	1.312	1.139	2.6925	1.9602	1.8656	1.4266	1.8356	1.3237	1.8285	2.0762	1.1089	2.2611	2.1125	2.3695	1.798	2.6735	1.6325	1.9712	1.7408	1.6648	1.3539	1.7096	1.9651	2.5268	2.3203	1.6921	2.155	1.8091
ANKRD20A3	1.7778	1.6699	2.679	1.6449	1.4707	2.5451	2.3812	1.6277	1.7443	1.4869	1.4469	1.2029	2.1238	2.8004	1.9459	1.7484	1.6996	2.9562	1.5635	2.0555	2.1913	1.312	1.139	2.6925	1.9602	1.8656	1.4266	1.8356	1.3237	1.8285	2.0762	1.1089	2.2611	2.1125	2.3695	1.798	2.6735	1.6325	1.9712	1.7408	1.6648	1.3539	1.7096	1.9651	2.5268	2.3203	1.6921	2.155	1.8091
ANKRD20A4	5.31105	5.2135	5.35095	5.2983	5.3801	5.42495	5.00635	5.55875	5.0672	5.1383	6.3732	5.9355	5.464	5.4746	5.7206	5.22475	5.24515	5.31715	5.18585	5.48685	4.99285	5.2851	5.3374	5.79325	5.4058	5.8854	5.7298	5.1896	5.40285	5.4022	5.1135	5.5365	5.4105	5.43245	5.7373	5.41025	5.26175	5.3673	5.25265	4.94445	5.05965	5.20395	5.682	5.3431	6.0852	5.345	5.5184	5.02755	5.7035
ANKRD20A5	2.17855	3.02165	2.20005	2.769	2.5021	2.4717	2.93475	2.5892	2.76385	2.2651	2.4081	2.3449	2.15835	2.6803	2.5848	2.1101	2.3622	2.453	2.62985	2.6977	2.26605	2.4827	2.7694	3.83265	2.4458	2.18485	2.0782	2.0688	2.7214	1.9591	3.0322	2.36755	2.0748	2.6548	2.8082	2.5666	2.6193	2.18575	2.5325	2.38715	2.70305	2.33625	2.2787	2.10005	2.4017	2.83075	2.27575	2.4584	2.0453
ANKRD20B	1.13995	1.13505	1.04355	1.1153	1.0122	1.43115	1.38825	1.12585	1.0964	0.9585	1.66595	1.27185	1.2733	1.14235	1.2164	1.39045	1.2078	1.289	1.324	1.1099	1.25035	1.22775	1.70485	1.38485	1.6473	1.09435	1.31025	1.19885	1.1803	1.18115	1.13035	1.30365	1.26315	1.0621	1.40575	1.5235	1.36635	1.2759	1.0574	1.3914	1.16295	0.98655	1.111	1.39475	1.2021	1.67315	1.54505	1.43175	1.1671
ANKRD22	3.7545	3.234	2.9577	2.5589	3.18915	3.5976	3.30865	3.26985	2.8726	3.1179	3.4378	3.3722	3.3915	3.78495	3.59555	2.69765	3.06805	3.3835	3.73995	3.0398	3.47445	3.0718	3.2604	3.72935	3.1876	3.55485	3.09185	2.86135	3.4042	3.2827	3.133	3.374	3.1593	3.9245	3.73435	3.3841	2.85785	2.86045	3.039	3.34165	3.7393	3.60625	2.9739	4.2298	3.1359	3.58335	2.9551	3.9497	3.64285
ANKRD23	5.4097	4.3267	4.7012	5.1109	5.2837	4.7243	4.1978	4.7894	4.6841	4.7899	5.1307	5.0386	4.3357	5.3075	4.5097	4.796	4.5035	4.768	4.6978	4.89	4.594	4.3495	5.2091	4.4708	4.6525	5.2249	4.9026	5.3884	4.8961	4.1702	5.1877	4.6525	4.6607	5.498	4.7401	4.8759	4.7439	4.6326	5.3575	4.6999	5.2305	4.6658	4.7597	5.1772	4.8346	4.6375	4.8129	4.4137	5.0528
ANKRD24	5.7325	5.4158	5.8788	5.6569	5.6561	5.8904	5.6551	5.6368	5.3738	5.5029	6.1727	6.0708	5.8625	5.9663	5.8842	5.8625	5.8403	5.7571	5.4164	5.9039	5.4643	5.6189	5.4669	6.259	5.4505	5.989	5.9884	5.6105	5.8814	6.0428	5.5786	5.9062	5.7001	5.8178	5.7509	6.0338	5.9575	5.8449	5.7675	5.3279	5.4758	5.342	5.7361	5.8408	6.2164	5.6357	5.7438	5.4399	5.989
ANKRD26	4.72955	5.45155	5.2844	5.04105	5.52325	5.45415	5.67385	5.21445	5.1114	5.57765	5.33725	5.098	5.6203	5.4129	5.08475	5.45795	5.3785	5.5999	5.54485	5.72015	5.51195	5.01535	4.43705	5.33645	5.6373	5.03795	4.7787	4.8872	4.687	4.7333	5.2482	5.4973	4.88745	4.87155	5.0437	5.69945	5.5196	5.40285	5.93885	5.3724	5.0887	5.47095	5.2847	4.9267	5.05355	5.30925	5.54755	4.99165	5.1232
ANKRD27	5.2542	5.1433	4.96795	5.0848	4.44025	4.8766	5.3299	4.86165	3.9824	5.2385	4.92965	5.1461	4.64105	5.5243	6.5629	5.34535	4.3793	5.2882	5.11485	5.3991	5.15725	3.4997	4.3541	5.11755	6.36345	4.28205	4.58555	5.7816	4.2905	4.5852	4.81345	4.1303	4.324	6.46085	4.6358	4.89935	4.58355	4.56185	5.38355	4.9105	4.40335	5.1654	4.82525	4.1482	4.49445	4.7296	5.7752	5.5843	3.6915
ANKRD28	5.9918	5.7015	5.2016	6.7679	6.4898	5.5195	4.8306	6.2998	5.9983	6.1039	5.5793	4.9642	6.3648	6.22	6.5597	5.9308	6.4548	6.0055	6.6137	6.6651	5.9357	4.8132	5.6506	6.114	5.0766	5.6035	5.3553	5.9792	6.6079	6.215	5.4227	5.7516	4.995	6.2974	4.8757	5.5657	6.3326	5.8816	6.6901	5.9428	5.7351	6.1619	6.7797	6.1631	5.4902	6.4248	6.0702	5.3639	5.283
ANKRD29	1.90175	2.27295	1.83995	1.56805	1.9979	2.23435	1.7532	1.99285	1.77735	2.4369	1.8751	2.10995	2.09965	1.96015	2.14425	2.6229	1.5166	1.8198	1.68125	2.205	1.5839	1.83135	2.0812	1.67	3.1381	1.9394	2.44215	2.1707	1.76975	1.8732	1.8316	2.18315	1.82975	2.3874	1.85235	1.84805	1.94375	2.3162	1.9752	1.79575	1.95305	2.4425	1.81675	2.00955	1.85295	1.9852	2.2888	2.49035	2.03765
ANKRD30A	1.9172	1.5756	1.4804	1.7525	1.6828	1.3928	1.9901	1.5435	1.7216	1.3601	2.1662	2.1879	1.575	1.7538	1.7476	1.5298	1.7236	1.6783	1.8769	1.6578	1.7458	1.7924	2.0371	1.5628	2.1486	2.4421	2.2431	2.1909	1.6419	1.5435	1.3972	1.2968	1.8009	1.6325	1.673	2.2145	1.6637	1.6915	1.2924	1.7148	1.3235	1.6325	1.7844	1.8712	1.6828	1.936	1.8036	1.9578	2.0586
ANKRD30BL	3.9728	3.9926	2.7688	3.6218	4.5258	4.2742	4.144	3.9305	4.0549	3.6517	3.2749	4.3443	4.4494	5.1803	3.4822	5.3303	3.0612	3.1784	5.2492	5.4851	5.2088	3.4379	3.7504	3.0419	3.3082	3.1136	3.5205	3.9169	5.7163	4.502	3.7597	4.9355	3.4826	3.6281	3.2812	5.5059	4.9416	3.2842	5.6163	4.2452	5.2397	4.4876	2.4435	4.6916	3.1495	3.4773	4.1272	4.73	3.052
ANKRD30BP1	1.4897	1.4221	1.4778	1.5737	1.2877	1.8212	1.7522	1.6284	1.3817	1.4869	1.6225	1.9172	3.1731	1.5262	1.8227	1.5008	1.5958	1.4338	1.2642	1.3625	1.6126	1.4673	1.7158	2.2279	1.6461	1.6846	1.974	1.9049	1.5768	1.7363	1.4909	1.5722	1.5398	1.4622	2.0384	1.9679	1.8449	1.4927	1.1961	1.2042	1.6136	1.2929	1.535	1.6444	1.6596	1.7844	2.0135	1.5552	2.0208
ANKRD30BP2	3.17525	3.23085	3.2985	3.1713	3.63725	3.1085	3.40235	3.00485	3.3474	3.41785	3.46335	2.98615	3.755	3.3709	2.7757	3.58695	3.0466	3.0724	3.57015	4.47465	3.3243	3.48625	4.35415	3.1684	3.7641	3.3539	3.7936	4.3993	3.5415	2.8764	3.0487	3.3908	3.5851	2.91995	3.41735	3.7787	3.5736	3.8968	4.4028	3.49995	3.40885	3.11205	3.4527	3.2564	2.8999	3.9177	4.0095	3.36545	3.77535
ANKRD31	1.7435	1.5967	1.441	2.35075	1.48225	1.354	3.54975	1.5962	1.2175	1.48135	1.9743	1.90415	1.65125	1.8835	1.7736	1.43645	1.6105	1.56365	1.7756	1.92645	2.87595	1.39615	1.9971	1.4784	1.6652	2.12785	1.47685	1.6826	1.68695	1.2907	1.67985	1.6908	1.71235	1.4468	1.9894	2.64365	2.38245	1.51655	2.2706	1.92025	1.5571	1.46655	2.49985	1.9455	2.44255	1.7633	1.8082	3.1376	2.10255
ANKRD32	3.06485	4.38105	2.7268	3.05895	4.4744	3.4236	3.6365	3.32525	3.32865	3.6983	3.2287	2.7616	3.01245	3.8343	4.34165	3.15825	3.8451	2.8211	4.6128	3.37975	3.59535	4.1335	2.44725	2.9356	3.14815	3.09615	3.54215	2.53745	3.22105	4.35775	3.8302	2.4492	2.9101	4.2516	2.917	2.48495	3.2526	3.1718	3.9256	4.41255	3.5374	4.3832	2.68555	2.99875	3.05125	3.39705	3.36455	4.0967	2.7125
ANKRD33	1.2435	1.3809	2.2457	1.0919	1.2071	1.5918	2.2105	1.7579	1.2533	0.9657	1.8315	1.7177	1.9319	1.1761	1.5551	1.2681	1.5021	1.3736	1.2895	1.7863	1.4949	1.808	3.7004	1.6745	1.862	1.7494	1.1702	2.1258	0.9923	1.355	2.2263	0.9228	1.2335	1.202	1.5673	1.5332	1.9288	1.5618	1.2933	1.2001	0.9863	1.1299	1.5718	1.8198	1.3815	1.5759	2.1388	1.677	1.4184
ANKRD33B	4.87355	4.9062	5.3646	4.90185	5.23775	4.9419	4.56295	4.761	4.65345	4.57425	6.07395	4.95085	5.05905	4.8587	5.0179	4.96875	4.44555	5.21895	4.5457	4.41195	4.50865	4.71195	5.1101	5.7608	5.2341	5.50955	5.3165	4.9496	5.16085	4.75485	4.5469	5.1401	5.0122	4.49185	5.68855	4.6401	4.7752	4.92255	4.4715	4.44195	4.3354	4.2854	5.19545	4.8948	5.39165	4.54855	4.9407	5.7495	5.15095
ANKRD34A	4.9966	4.207	4.4475	4.0692	3.4912	4.5818	5.1916	4.4312	3.9529	3.5827	4.6228	4.4355	4.6194	4.2352	4.9292	4.8173	4.6169	7.3566	4.4516	4.1239	4.8139	4.5304	4.2696	4.5208	4.1473	4.7528	4.5136	5.0312	4.1927	4.8251	3.2867	4.1743	4.1459	4.7112	4.0897	4.4811	4.216	4.2351	3.7273	3.9247	4.0409	3.4809	4.6382	5.3367	4.9043	4.0414	4.8873	4.6175	4.2716
ANKRD34B	0.8047	0.9778	1.3797	1.2551	0.94055	1.28275	1.35725	0.8298	0.87385	0.9944	1.53115	0.8444	6.6433	0.95305	1.23325	0.8687	0.9623	0.9207	1.1226	1.262	1.0427	1.36505	1.3885	0.92125	0.8809	1.13625	0.91435	1.0736	0.94745	1.23255	1.1455	0.9483	1.16545	2.1284	1.27165	0.8667	1.0685	1.3562	1.0447	1.05515	3.3468	1.20475	0.86255	1.05045	0.9699	0.85735	0.81875	0.83605	4.9115
ANKRD34C	1.5625	1.3309	1.7784	1.8375	1.1533	1.3082	1.5134	1.2012	1.3186	1.5788	2.1286	2.3297	1.571	1.791	2.2136	1.645	1.6714	1.2737	1.7394	1.8294	1.6604	1.753	1.8144	1.5973	1.3001	1.7222	1.695	1.7075	1.5344	1.4912	1.4437	1.4182	1.5876	1.756	1.5398	1.7766	1.6782	1.968	1.4499	1.3272	1.1637	1.5759	1.737	1.8547	1.8458	1.4884	1.7939	1.8841	1.6921
ANKRD35	3.838	3.3471	4.1029	3.815	4.9548	4.4083	3.8036	3.8159	3.6314	4.4834	4.2136	4.1962	4.232	3.8218	3.9552	5.3972	3.1964	3.9248	3.5657	4.1224	4.8423	3.2747	4.5988	4.0078	4.0276	4.6438	4.0463	3.9692	3.9008	4.1906	4.3042	3.946	3.9192	4.189	4.1411	3.8576	3.6552	4.1166	5.7301	3.3436	3.8493	5.6131	5.0255	3.9034	4.9689	4.0843	4.8421	4.3666	4.6671
ANKRD36	5.6169	7.3278	5.3519	6.8756	6.3899	6.4348	5.1233	6.4163	4.703	6.2365	5.4628	5.9726	6.241	6.4153	5.6214	4.4825	6.2761	5.8375	6.3749	7.0356	6.7128	4.8115	5.0497	6.2027	7.117	4.9037	5.0115	4.4044	6.9727	4.974	6.1997	6.437	4.1647	6.1187	4.0136	5.5301	6.0773	6.5479	6.4204	6.4362	7.0891	6.5109	6.3927	6.0192	5.6457	6.1428	5.8076	4.9267	5.817
ANKRD36BP1	8.6797	9.0432	8.0463	8.8655	8.8975	8.6375	9.3311	8.3924	9.7789	8.6531	8.2044	7.9514	8.5126	7.8433	8.408	9.0656	8.1444	8.6256	9.4046	9.4536	8.5694	8.0829	8.5868	9.7239	8.1083	8.6315	8.5452	8.9075	8.941	8.6383	8.7307	10.077	9.2165	9.5754	9.2218	9.877	8.7085	8.4952	9.684	8.3682	9.5182	9.8585	8.7792	7.6696	8.0449	7.9977	8.3741	8.4908	9.1932
ANKRD37	4.2747	3.4184	3.8349	4.0743	3.7405	4.2988	3.9916	3.1974	4.0714	3.5431	3.1004	3.1381	3.8996	2.1866	4.1116	4.2363	3.1423	3.7795	2.7096	3.4758	3.6267	4.1422	3.4649	2.4596	3.9449	4.2418	3.0764	3.6026	3.871	3.1968	3.2574	2.3328	4.0965	3.8751	3.2486	3.9269	3.1974	3.833	3.205	3.3381	3.4642	3.7012	4.5508	4.2128	4.4751	3.8322	3.6583	3.9649	4.725
ANKRD39	6.08585	6.55415	7.0352	6.59275	6.50615	6.243	6.30285	6.5604	5.94825	6.448	5.5241	6.9277	6.86315	6.56805	6.0606	6.16185	6.156	6.3917	6.6967	6.78185	6.8727	6.4278	6.4306	5.51125	6.2384	6.9331	6.4868	5.9504	6.10865	6.5922	7.19525	5.97425	6.362	6.8084	5.6264	6.63115	6.74655	6.3778	6.11275	6.5851	6.71995	7.19815	6.14015	6.04335	6.1126	6.37955	6.46425	5.926	6.3033
ANKRD40	3.92575	4.07025	4.37355	3.6083	3.7329	3.61795	3.41745	4.05815	3.7483	3.77495	3.88515	4.0681	3.6138	3.83705	4.25675	3.8248	3.6779	3.7295	3.59555	3.6366	3.7078	4.2714	3.70345	4.1944	4.0177	4.2017	4.01025	4.0378	3.9863	3.97155	3.94335	4.09315	4.3058	3.73045	3.7336	4.0714	3.99755	3.82975	3.94115	3.6911	3.665	3.6384	4.23325	3.7028	4.33215	3.7232	3.8198	3.8726	3.28275
ANKRD42	3.4842	2.8033	2.8642	3.2128	4.2852	3.0845	3.1997	3.7243	3.3726	3.0277	3.2128	3.3317	3.0559	2.8487	2.5783	3.3153	3.144	2.5308	3.3299	3.1415	3.1315	3.7048	3.2732	3.0625	3.4997	3.4683	3.1802	3.6495	3.6056	2.8998	2.7181	3.1946	3.3232	3.0504	3.6909	3.3114	3.0902	2.846	2.9512	2.9777	3.1606	2.7875	3.0845	2.9964	3.566	3.7188	3.1773	2.7803	3.2729
ANKRD43	4.347	3.9932	5.5242	5.4706	4.2748	4.0684	5.3491	4.1545	6.9063	5.0526	5.1874	6.5359	5.0117	4.4483	5.0752	5.391	4.1659	6.5136	4.8752	5.4707	3.7165	6.5982	5.8133	5.1461	3.793	4.947	4.7034	4.1262	3.5517	6.7547	7.1697	4.4134	4.3664	3.6433	5.0617	4.6751	5.0957	7.2212	4.8161	4.8752	5.3129	5.5961	4.1407	3.871	5.6135	3.1732	5.274	4.5894	4.3333
ANKRD44	2.4317	2.9676	1.80725	2.40065	1.9639	2.1676	2.24415	2.3746	2.4502	2.11115	2.1848	2.47785	2.50315	2.61195	2.10275	1.9571	2.30665	2.22885	2.524	2.19515	2.17265	2.7727	1.8938	2.3241	2.7351	2.5729	2.7062	2.6464	2.6089	2.2284	1.89725	2.41715	2.0252	2.9162	1.99395	2.9969	2.1465	2.50865	2.39735	2.5535	2.6729	2.3423	2.43675	2.8817	2.34705	2.32045	2.30645	2.5536	2.6502
ANKRD45	4.8002	4.6493	5.0951	4.5953	5.0528	5.1559	4.8715	4.5894	5.0643	4.1752	5.5531	4.9468	4.7524	4.9487	5.134	4.7005	4.5557	4.6928	4.9322	5.1055	4.8702	4.5156	4.6523	5.1483	5.0988	5.0741	4.7962	4.797	4.6801	5.0165	3.9826	5.0061	5.0695	4.6786	5.1765	5.134	5.2052	4.6993	4.82	3.7355	4.7955	4.3168	5.5882	4.8941	5.5455	5.2609	4.717	4.7859	5.0009
ANKRD46	5.191	4.4468	5.4572	5.2251	6.7	5.6676	5.4511	6.1973	5.1768	5.4481	4.5347	4.5961	4.9289	5.8037	4.8003	4.8642	5.6537	5.0555	4.9422	4.7423	5.6494	6.2772	4.1685	4.8458	5.078	4.6467	4.9203	6.0007	4.9338	6.1789	5.8113	5.8834	4.9717	5.34	4.7223	4.3752	5.5373	4.5374	6.0084	5.5463	4.809	6.0923	4.8616	4.8674	4.7468	4.9837	5.3968	4.8451	5.1083
ANKRD49	2.7663	3.8301	2.6069	4.1818	4.7568	2.5229	3.7802	3.5802	4.5262	4.2607	2.4006	2.5062	2.9339	3.587	2.6845	3.9528	4.0531	3.2437	4.549	3.3068	3.2097	3.8073	4.1168	2.6477	2.7392	2.28	2.6147	2.5088	2.6095	2.4035	4.425	4.3643	2.4203	3.0277	2.4684	2.465	3.6854	3.5427	4.4189	3.1973	3.941	3.408	2.5533	2.1502	2.8661	2.8573	3.172	2.5168	2.9654
ANKRD5	4.5025	5.0825	6.2612	3.0099	5.1267	6.6571	7.043	7.2317	5.7657	6.8843	4.0091	4.6487	4.1166	4.3874	4.4075	5.724	5.9787	7.317	6.0217	5.409	6.7718	3.2068	5.1239	5.9496	5.0312	4.5077	5.1445	2.8418	5.5653	6.5572	7.7582	5.9528	5.5359	6.5422	6.2423	5.5502	5.5059	5.4995	5.5549	5.6912	6.4524	5.4816	5.3639	4.9884	5.7882	5.9744	4.2473	5.0471	2.9598
ANKRD50	5.2319	5.3806	5.4431	5.7972	5.0831	5.6457	5.7994	6.0314	6.1453	5.6586	4.3766	5.593	5.376	4.114	3.6182	4.6254	4.9794	4.8161	5.1943	5.714	5.2633	6.4187	5.71	4.9432	5.0215	5.1179	5.1266	4.0436	5.0008	4.8627	4.7475	5.3624	4.6077	5.5194	3.7722	5.6739	5.6847	5.6004	4.7354	5.9428	5.8042	5.4753	4.7436	4.7984	5.3374	5.7846	5.4658	5.1942	5.7405
ANKRD52	5.9746	6.0894	6.7996	6.3284	5.8002	6.74125	5.7233	6.056	6.1272	6.06065	6.7858	6.18865	6.09645	5.8922	6.27815	6.09805	5.907	6.76115	6.00785	6.46715	6.27435	5.9309	6.99765	6.0571	6.3438	5.9655	5.95605	5.88515	6.1906	6.3902	6.1417	6.4104	6.6177	6.38185	6.1031	6.29025	6.1084	5.72485	6.04255	6.69545	6.33755	6.1056	5.67955	5.45565	6.3765	6.12045	6.3871	6.07015	6.59495
ANKRD53	5.0956	5.2765	5.1288	4.974	5.5188	4.9329	5.2967	5.0388	4.5726	5.1297	5.1312	5.1297	4.7088	5.3596	4.4765	5.2895	4.7688	4.7946	4.5437	5.3344	5.5403	4.9504	5.0681	5.1375	5.0921	5.489	5.0963	5.2817	5.3213	5.0823	5.8449	4.9816	4.9812	4.4053	4.9675	5.1594	5.1424	5.1375	4.8929	4.9505	4.8717	4.8666	5.0037	4.7773	5.7027	5.1191	5.0647	4.7171	4.7293
ANKRD54	4.0929	3.32075	4.1054	4.32795	4.2479	4.43875	3.5405	3.74225	4.34615	4.08315	4.54995	4.4685	3.37455	3.82925	4.6938	3.37045	3.4293	3.6002	4.1188	3.63895	4.18535	3.75005	3.68045	3.98935	4.21875	3.37705	4.28385	2.95645	3.7525	3.7222	4.10395	3.68295	3.8442	3.71975	3.79955	3.85925	3.6582	5.32185	3.46915	2.9557	3.92175	3.3308	4.04795	3.8585	3.8695	3.8226	3.72115	3.6597	4.2665
ANKRD55	1.28105	1.07495	1.6055	1.0577	1.24165	1.72915	1.22015	1.1991	1.1119	1.2336	1.7953	1.49515	1.0757	1.5099	1.3111	1.299	1.2599	1.52115	1.24145	1.4637	1.4976	1.51585	1.6735	1.19475	1.60325	1.70755	1.382	1.46745	1.3505	1.1927	1.265	1.5789	1.21565	1.13825	1.84095	1.4704	1.18875	1.31515	1.3896	1.4902	1.24485	1.1304	1.40235	1.2007	1.5797	1.2845	1.37655	1.4874	1.44855
ANKRD56	2.3793	1.9236	2.2172	2.274	2.4617	2.0448	2.188	2.1456	1.9703	1.9334	3.0306	2.2459	2.3286	2.0693	1.8523	1.8365	2.0648	2.3233	1.7394	1.8593	2.2072	2.1611	2.5945	2.1582	2.3641	2.5002	2.5097	2.3417	2.0059	2.606	2.1605	1.7915	2.3015	2.0814	2.0439	2.5056	2.2505	2.1796	2.193	2.5647	2.1139	2.1306	2.4966	2.6458	2.1917	2.0125	2.272	2.4044	2.4682
ANKRD57	4.6502	4.054	4.6873	4.8035	4.6714	4.794	4.5514	3.7943	4.952	4.5762	3.5578	3.9373	4.2151	4.7019	4.6163	3.7281	3.7823	5.1199	4.0288	4.0069	4.533	4.2799	5.5429	4.428	3.8092	4.2449	3.9252	4.4575	4.2591	4.1413	5.4589	4.3851	4.8085	2.9015	4.2719	3.8093	3.9174	4.2671	3.9218	4.705	5.0695	4.3662	4.6599	5.3913	3.9005	4.5793	4.3938	3.8733	4.6308
ANKRD58	4.2941	3.9736	4.0642	3.7227	4.1143	4.0461	4.0786	3.9275	3.9275	4.2481	4.863	4.3037	3.867	4.6281	3.9022	3.9573	3.9693	4.2042	3.9864	3.8698	3.8113	3.9565	4.1299	4.193	3.9473	4.5902	4.6662	4.223	3.8707	4.0195	4.3265	3.9755	4.3685	4.3227	4.3294	4.0755	3.8808	4.4315	3.9211	3.7678	4.025	4.1864	4.2021	4.6744	4.4485	4.241	4.5038	4.0815	4.2616
ANKRD6	3.49085	4.34625	3.59155	4.55485	3.11325	3.36185	3.279	3.3993	4.08975	3.87215	3.2057	3.17645	3.556	3.45355	4.06935	3.7659	3.9417	4.9988	4.3491	3.4857	3.31945	3.458	3.3646	3.09045	3.3942	3.28545	3.3093	3.74055	3.732	3.3417	3.15835	4.4294	4.12605	2.9103	3.0675	3.09015	3.87155	3.77155	3.2049	3.66215	3.67395	3.5348	3.59385	3.9135	3.0985	4.6499	3.5745	3.74715	3.01435
ANKRD60	4.7879	4.7165	5.2278	4.9333	5.0037	4.6525	4.9696	5.0761	4.6637	4.8207	5.3529	5.6593	5.2055	5.1577	5.2009	5.1516	4.9452	4.8849	4.823	5.0072	4.9422	5.0982	5.6101	5.2887	5.3168	5.4475	5.3449	5.181	4.7335	4.7584	4.7018	4.7445	4.8875	4.5054	5.5529	5.3335	5.1437	5.2588	4.6299	4.6923	4.5569	4.8216	5.2863	5.547	5.1781	5.1756	5.0428	4.9145	5.0072
ANKRD62	3.1196	2.8823	3.3361	3.1926	3.2411	3.0777	2.9335	2.845	3.0538	5.3132	3.0825	3.2683	3.0103	3.4452	2.9949	3.059	3.1625	3.0932	2.9524	3.4829	2.9121	3.3686	3.3887	2.804	3.4913	3.2457	3.02	3.4674	2.9562	2.9843	2.6746	2.8385	3.2411	3.9351	3.4912	3.1748	3.1838	3.2411	3.0969	3.0715	2.9112	3.169	4.644	3.5819	2.9657	3.124	2.9587	3.4193	3.1553
ANKRD7	1.6528	1.5066	3.1191	1.5218	1.2677	1.8684	3.2718	2.4299	1.1675	1.8141	3.3696	1.6611	1.3568	1.4773	3.3894	4.2263	2.6063	3.6653	1.8566	1.2601	2.0365	1.8216	3.2859	1.6977	1.8642	3.3039	1.4239	2.6136	1.4762	1.3671	1.6926	3.4935	1.4158	1.4164	1.6191	1.8084	1.4984	2.0696	4.0776	2.7656	2.4276	3.6447	2.4785	1.7474	1.9098	1.6985	1.3894	1.7903	1.1665
ANKRD9	5.90795	5.2886	5.95965	6.17595	5.65785	6.384	6.0106	6.3781	5.4688	6.7964	6.7654	7.0018	6.17025	5.48715	6.66215	6.18435	5.96475	6.1005	5.56165	5.9576	5.86935	5.93965	5.717	5.8255	6.10435	6.4195	6.3626	5.1709	6.00125	6.1668	6.63815	5.75405	6.51775	6.5852	5.77745	5.5349	6.122	6.97705	5.7386	6.0893	5.76825	6.11665	6.68155	6.0751	6.74145	5.6866	6.16975	5.60725	6.2439
ANKS1A	5.0919	5.4776	5.2759	5.4147	5.4572	5.1252	4.9044	5.8657	5.4432	5.3042	5.217	5.3504	6.3891	5.3126	4.8758	5.8398	5.2567	5.2228	6.4064	5.5456	4.9871	4.8106	5.4498	5.3576	5.9236	5.2667	5.428	5.7226	5.6454	4.9147	6.3129	5.4505	5.8578	5.2926	5.4514	5.1435	5.8277	4.9503	5.8369	5.8225	5.5102	4.9389	5.5154	5.2512	4.8945	5.0389	5.7755	4.9474	5.2
ANKS1B	1.57285	1.94505	1.82935	1.79145	1.6642	1.6816	2.15	1.72455	2.2269	1.4453	1.97345	1.84855	2.50195	1.8322	1.5861	1.79915	1.62135	1.7451	2.01525	2.1023	2.18355	1.80385	2.27575	1.99915	1.9019	2.1305	2.11915	2.5353	1.47665	1.3439	1.53535	1.7489	1.377	1.29565	1.9631	2.30585	2.5804	1.88835	2.1321	1.8638	1.35255	2.39435	1.97595	1.8673	1.67865	1.7341	1.78415	1.65345	2.1199
ANKS3	4.7012	5.2319	5.0555	5.1651	5.5772	5.3324	4.61645	5.5966	4.6882	5.4742	5.73705	5.4561	5.63065	5.6959	5.38095	4.6867	4.7005	4.8958	5.97	5.05345	5.11105	4.79045	5.17825	5.41335	5.7807	5.49035	4.78045	5.29225	5.84245	5.13895	5.35355	4.3461	5.39185	5.99565	5.26025	4.94525	5.327	5.3901	5.22435	5.7779	6.1873	5.16085	5.473	4.7438	4.69945	5.03385	5.5438	7.02765	5.219
ANKS4B	3.1864	2.9685	3.2727	3.0566	3.3058	3.2961	3.1217	3.305	3.0247	2.8903	4.7393	3.363	3.2653	3.0625	3.0888	3.1983	3.3624	3.2898	2.5568	3.3568	2.867	2.854	3.3133	3.3545	3.453	3.8168	3.0555	3.6704	3.1512	3.1529	8.3542	3.2742	3.3888	2.9234	3.5383	3.2441	3.4999	3.2174	3.3585	3.1211	2.9586	2.8672	3.0541	3.4991	3.3634	3.2479	3.172	3.0783	3.2394
ANKS6	4.1858	3.6964	3.7204	4.0437	5.2921	3.9607	3.4817	3.5982	3.6013	4.5041	4.7144	3.9373	3.9577	3.2175	3.4567	3.9881	4.4039	3.6766	5.112	3.6949	3.7515	3.7829	4.0842	3.2931	3.7348	4.211	3.9432	4.0849	3.9999	3.9658	3.56	3.8714	4.6461	3.7936	4.1189	3.9789	4.2329	4.3969	4.2274	4.8049	4.5017	4.0917	3.3175	3.9863	3.6699	4.2866	4.1248	3.7709	4.4283
ANKZF1	8.37835	8.9301	8.84245	8.76325	8.5538	8.01275	9.60505	7.2854	8.0533	7.95965	8.097	7.03645	8.17695	7.8181	8.06165	7.9195	8.34355	8.57095	7.0384	8.38525	8.69015	7.8174	8.67105	7.50645	8.05015	7.08675	7.2272	7.7462	8.11015	8.35915	8.75365	8.0494	7.9195	8.3875	7.6487	8.5114	8.4737	7.61795	8.88305	8.45195	7.84385	8.4563	7.6702	7.1762	8.61275	7.73035	7.89545	8.26775	7.54825
ANLN	5.77265	4.91225	6.6982	5.8296	6.28385	5.6198	6.0863	5.0006	5.07795	6.26485	5.38535	4.91285	4.5584	4.5387	6.5199	6.52845	6.32285	5.3246	6.14095	5.729	4.70715	6.508	3.124	5.17075	4.45225	4.77685	4.76755	4.8585	6.5922	6.57685	6.9393	5.2232	5.9323	5.85225	5.7161	4.6787	5.53335	6.165	5.4228	5.7229	5.18455	5.5341	5.7667	4.008	4.55815	5.8346	6.02495	5.2237	4.83225
ANO1	4.5609	2.5869	4.3166	2.237	2.7571	4.5524	2.5024	2.9938	4.3643	2.3202	2.2333	2.9651	2.9494	2.3513	4.1842	3.3681	3.1037	5.3371	2.628	3.1394	3.5245	2.8961	4.0458	2.6574	3.0013	2.7449	3.7929	5.2513	2.9558	5.203	3.8522	3.1468	5.4822	2.8144	2.5945	5.2921	3.0636	3.8014	2.0951	2.476	5.1759	5.309	2.8159	2.8949	2.2506	1.7752	4.0437	2.7666	3.0299
ANO10	6.98605	6.30085	5.7024	5.90265	5.145	5.74405	5.62835	6.10605	6.25455	5.2658	6.5394	5.97865	6.4495	5.78495	6.59865	6.104	5.3958	6.8562	5.03585	6.2028	5.6934	5.80885	6.7332	6.40915	5.0351	5.32825	4.8064	5.1459	5.86485	5.72455	5.55505	6.269	5.96835	5.5636	5.6783	6.65245	6.43695	6.29775	6.3672	6.04975	6.52965	7.13305	5.95895	5.212	5.43135	5.9051	6.6289	5.66215	6.2977
ANO2	3.91655	3.54565	4.44965	3.819	3.59785	3.6133	3.71205	3.84715	3.52445	3.5791	3.95685	3.449	3.55025	3.6369	4.9909	3.5177	3.25045	4.103	3.26075	3.6106	4.03995	3.2763	4.12025	4.1108	3.58675	4.0946	3.4481	4.14695	3.17515	3.40735	4.1395	3.86215	3.6684	3.1636	4.14905	2.8951	3.73545	3.4477	4.2488	4.40755	3.3414	3.7799	3.0585	3.3345	3.30485	3.23205	3.4417	3.54835	3.56945
ANO3	1.736	1.4489	2.025	1.4289	1.7775	1.4451	2.3822	1.5132	1.3912	1.4033	1.5522	1.0929	1.3452	1.6133	1.608	1.7995	1.9872	1.4495	1.628	1.2953	1.6126	1.3054	2.0474	1.477	1.8888	1.8242	1.628	1.488	1.3194	1.6544	1.5916	1.2497	1.5406	1.4315	1.3684	1.8616	1.2656	1.4428	1.3844	1.4567	2.7129	1.7012	1.647	1.8601	1.6274	1.4894	2.4991	1.594	1.4894
ANO4	2.13685	3.08635	2.13305	1.93385	1.8517	3.1609	2.46345	1.8655	1.69885	3.0952	2.2229	2.3791	1.8115	1.83975	1.88895	1.9201	1.8604	1.8646	1.6947	1.8731	2.7398	2.11505	2.38955	2.82715	3.69195	2.0208	2.14565	2.2516	1.89985	2.1572	1.56285	2.10605	2.035	1.7063	1.92565	2.0829	1.99715	1.8857	2.38905	2.0538	1.93425	3.10095	1.9725	2.33905	2.08765	2.28605	2.0753	2.3023	2.19265
ANO5	1.4843	1.1841	1.4616	1.4569	1.2861	1.4354	1.6676	1.1265	1.0954	1.3757	1.4158	2.0745	1.4453	1.3578	1.1067	1.683	1.106	1.9488	1.2841	1.3969	1.4896	1.1814	1.8236	1.4561	1.2525	1.3882	1.679	1.582	1.2335	1.28	1.7113	1.6099	1.2756	2.4104	1.8272	1.8335	1.3256	1.5649	1.3246	1.3422	1.1903	1.1413	2.0808	1.4468	1.3009	1.4008	1.3895	1.3271	1.5495
ANO6	3.3625	2.6171	3.3394	2.7	3.0469	3.3315	3.8011	2.0493	3.6918	3.8443	2.7649	2.0876	1.9995	2.793	3.1759	3.0331	3.1294	2.6558	3.3839	2.681	2.4749	2.7918	3.4578	2.9659	2.9319	2.1023	3.4755	2.3439	3.0019	3.5407	3.2612	3.0619	2.3939	2.3735	3.1393	3.0463	3.3974	2.184	2.8061	2.741	2.8183	2.7571	2.9539	3.0808	2.5201	3.0314	2.778	2.4936	3.6952
ANO7	5.4284	2.9261	3.8209	4.7355	3.6041	3.9865	5.3525	3.3659	5.1288	5.3362	6.0387	3.8468	3.5606	4.5204	4.3388	4.0167	5.4778	5.2753	4.3088	3.4716	5.2802	4.9964	5.5761	4.3033	3.7831	5.9957	4.225	2.8179	3.2257	3.4569	5.3175	4.5655	3.223	4.6387	3.9785	2.9209	5.6627	5.1749	3.6532	4.6787	4.2747	4.6716	3.8826	5.3912	6.8414	3.8791	4.944	5.6049	4.7167
ANO7L1	4.4786	3.75155	4.262	4.07365	3.9597	4.3682	4.12085	3.8764	4.09265	4.08565	4.4792	4.50955	3.9645	4.21525	4.1339	4.14345	4.01235	4.317	4.0021	4.20765	4.208	3.94355	3.7489	4.14775	4.1329	4.6737	4.2755	4.02765	4.37305	4.4593	3.74365	4.12245	4.65215	4.20145	4.1704	4.1434	4.29015	4.2108	4.32035	3.7272	3.82165	3.93015	4.461	4.1159	4.13635	3.98485	4.3435	3.8388	4.45865
ANO8	8.17	7.1581	7.46195	8.3458	8.5807	8.52225	8.5326	6.5238	6.91275	6.4906	8.70745	7.57005	8.57925	8.3386	8.47405	8.66655	7.97385	8.14845	8.3558	7.44945	8.52935	7.2273	7.34395	7.4421	7.10625	8.30515	7.1388	8.23785	8.83275	8.1398	5.58995	7.71375	7.75475	8.85775	6.5052	8.6099	6.8527	7.7056	7.2493	7.50665	7.7968	7.067	6.4031	6.1369	7.6108	7.2165	9.06095	8.18995	8.68905
ANO9	6.5284	7.4591	6.4581	7.504	6.4507	7.1817	6.5055	6.2811	6.4304	6.6537	7.6302	7.3166	7.0462	7.0377	7.5754	7.2335	6.2887	7.6463	6.0664	6.4496	6.9461	5.7746	5.3508	7.1804	6.5734	6.6647	5.6089	6.6421	6.9481	6.4214	8.2442	6.9094	6.8939	7.5429	5.9902	6.2907	7.0922	5.9563	6.2772	7.7851	6.8148	6.4789	6.2041	6.2132	6.8263	7.5901	7.1203	6.2495	6.6974
ANP32A	5.4809	5.96565	5.70885	6.66115	5.8352	5.8847	5.5039	6.30625	5.83045	5.906	5.4201	5.63355	6.5112	6.82635	5.9013	6.15675	6.83895	6.2006	6.33465	5.3486	6.02355	5.18315	6.11375	6.26615	5.6494	5.5285	5.9056	5.31395	5.7974	5.90145	6.153	5.53145	5.4837	5.7441	5.57105	6.0874	5.84695	5.1456	5.998	6.398	5.9521	6.26875	5.8425	5.34835	6.12335	5.2847	5.669	6.14885	5.33795
ANP32BP1	6.308	5.2263	5.9563	5.5804	5.7442	5.4873	5.8266	5.4401	5.305	5.5492	6.1174	5.7776	5.9065	5.9226	5.8038	5.6866	6.1039	5.7857	6.258	5.4645	5.6011	6.6303	5.9808	6.143	5.5032	5.7296	5.7454	5.8382	5.8625	6.3023	5.7707	5.3542	6.3123	5.3353	5.9899	5.7612	5.8461	6.017	5.1918	6.013	5.6067	5.6409	6.0174	6.2521	5.5488	5.7435	6.263	5.3409	6.3408
ANP32C	1.6454	1.103	1.2871	1.4014	1.4894	1.3646	1.0576	1.1729	1.2567	1.1775	1.7206	1.5255	1.5704	1.1156	1.4396	1.3468	1.1775	1.5531	1.3129	1.0273	1.1084	1.2506	1.53	1.2012	1.3806	1.9372	1.509	1.5045	1.2844	1.1334	1.1614	1.1153	1.7011	1.0181	1.6515	1.5781	1.3283	1.2389	1.1588	1.2562	1.1187	1.2335	1.7131	1.6638	1.0027	1.251	1.2737	1.1552	1.5763
ANP32D	3.0954	2.8292	2.9694	3.3713	2.5996	2.875	2.659	2.8063	2.4083	3.1158	2.8292	2.798	3.2413	2.8961	2.5293	2.9097	2.8167	2.5412	2.87	2.7277	3.1132	2.7235	3.0254	3.2044	2.8789	2.3916	2.6894	3.1477	2.944	3.0565	2.0632	2.6586	3.1782	2.4917	3.0691	2.7213	3.0788	2.959	2.6054	3.0235	2.6904	2.7376	2.9522	2.2706	2.4648	3.3566	3.3219	2.7631	2.9601
ANP32E	7.47285	7.0826	9.58865	7.1351	8.3908	7.38305	9.1904	8.1264	7.98915	8.49975	6.9474	6.878	6.73125	6.64175	8.0145	7.813	8.41615	8.61605	8.84935	8.1784	7.0196	8.67205	8.17915	7.979	7.3748	6.40325	7.47935	7.62875	8.10905	9.00745	7.76545	8.18315	8.04335	8.94095	8.2336	7.87435	7.05525	8.2163	8.38215	9.29475	7.68995	8.52035	8.8435	7.3248	7.0865	7.8642	8.1476	8.21055	7.3757
ANPEP	3.1701	2.6034	2.8279	3.4163	3.5967	2.933	2.8756	3.1964	2.9275	2.8345	3.8909	3.4946	2.2626	2.6497	2.4236	2.4472	2.546	2.6055	2.3966	2.7379	2.3575	2.4513	2.1117	3.4787	2.863	3.2686	3.4914	2.4641	2.8284	2.8246	2.7115	2.6747	2.7966	2.5488	2.6723	2.8093	2.474	2.797	2.4914	2.6304	2.8989	4.854	3.0572	2.7966	2.9619	3.2853	2.7966	4.027	3.7779
ANTXR1	4.003	4.9451	4.9213	5.6035	4.2075	5.1935	3.884	5.3685	5.4127	5.4164	4.4053	4.8171	3.9185	3.5889	4.2717	4.7445	4.7584	5.0819	4.6063	5.9101	5.4268	4.6822	5.1087	4.6769	5.2329	5.0569	5.5604	4.8215	4.0378	4.5705	4.0071	4.6552	4.6057	5.0309	3.724	5.2797	4.4514	5.1992	4.9565	5.4104	5.2214	5.2877	5.2119	4.4391	4.0219	5.0766	5.1758	4.6397	4.9003
ANTXR2	3.2912	3.1554	3.0419	3.2215	3.0998	2.5869	3.3726	3.2893	3.6517	2.7221	3.5757	3.6183	2.9925	2.9988	2.928	2.6392	2.8772	3.0316	3.256	3.518	3.4723	3.2281	3.4045	3.2412	3.0359	3.8867	3.8124	3.4409	3.3542	3.0897	3.02	2.6132	3.168	2.9512	3.1722	3.3145	2.9476	3.3511	3.2185	3.0683	2.9315	2.8763	3.4693	3.4003	3.2673	3.3444	3.1776	2.9721	3.4247
ANTXRL	4.9755	3.2708	7.2732	3.8329	3.7252	4.93325	3.7148	3.7696	3.63075	4.2682	3.92115	3.78585	3.4669	4.39005	5.2907	3.7876	3.7245	5.29445	3.3279	3.98005	4.57755	3.7996	3.758	3.6253	3.57275	4.27395	3.5166	4.01105	3.44405	4.3007	2.92955	3.75385	3.97535	3.65085	6.19425	3.5066	3.4866	3.60295	3.09445	4.2435	3.83575	3.0921	4.37205	5.65835	3.8077	3.9518	3.30775	6.4434	3.69165
ANUBL1	2.29	2.7003	2.5255	2.8491	2.7356	2.55975	3.50835	3.1121	2.1076	2.7222	3.07595	3.0838	2.1907	1.96335	2.80675	2.5844	2.73695	2.81035	2.7281	2.2726	2.35555	2.81425	4.2366	2.35635	2.30965	3.00695	2.5212	2.2786	2.1731	2.29485	2.38055	3.00315	2.4161	3.2101	2.81195	2.2774	2.26095	2.39695	2.59295	3.4142	2.2867	3.1516	2.30775	1.8856	2.293	2.4477	2.58955	2.62395	2.2581
ANXA1	5.1494	6.1148	4.6301	5.0681	5.511	4.8784	6.1917	6.0864	6.0418	6.3816	3.6141	4.6948	4.9848	4.4642	2.7376	5.0329	6.3553	6.6186	6.1555	5.9047	5.7817	5.3836	4.6907	5.4654	5.2398	4.1268	4.1698	3.6444	5.1446	6.0169	4.2379	5.402	5.3191	5.0987	4.3134	5.6588	5.285	4.1172	5.5757	5.7229	6.49	5.7098	4.5817	4.9166	4.8712	5.35	4.3182	5.2024	4.8451
ANXA10	2.6813	1.5398	1.63515	1.3376	2.2126	2.2424	1.80055	1.56195	1.55175	1.5146	1.48185	1.5463	1.4519	1.51195	1.3566	1.39545	2.1544	1.25015	2.9903	1.4473	1.5024	1.6134	1.5996	2.17795	1.70865	1.86405	2.36715	1.93215	1.5936	1.36995	1.41615	1.2593	1.60205	1.76855	2.8544	1.74855	1.45785	1.48305	1.5703	1.31855	1.19005	1.42305	1.5616	1.44955	1.5937	1.9834	1.86815	1.55635	1.6226
ANXA11	6.51385	6.6729	6.3173	7.1919	6.3033	6.8263	5.9711	6.39585	6.38165	6.37045	6.34665	6.54495	6.28195	6.96905	5.81295	6.6065	6.3205	7.56015	6.5402	6.0804	6.6541	6.56315	6.0681	7.05345	6.1338	6.50645	6.2159	6.47995	6.2142	6.7317	5.7623	6.4355	6.47	6.2775	6.5419	6.3112	6.43735	6.12645	5.93155	6.1778	6.17815	5.91105	6.08655	6.41175	7.095	6.27035	6.0443	6.5029	6.53765
ANXA13	1.2817	1.1481	1.0709	1.2072	1.0954	1.0773	1.1872	1.1906	0.8826	1.2604	1.7904	1.4935	1.5728	1.4138	1.1603	1.2855	1.1389	1.6141	1.3184	1.1449	1.1488	1.3377	1.4627	1.1403	1.2068	1.2702	1.8849	1.3591	0.9513	1.0161	1.251	1.2903	1.2626	1.0826	1.4944	1.1379	1.2506	1.3436	1.0452	1.1948	1.2817	1.0734	1.3959	1.4725	1.2706	1.2128	1.4605	1.4148	1.2995
ANXA2	7.0402	7.5678	6.5221	8.0092	7.8401	7.4763	6.1596	8.4406	7.8939	7.5503	8.0842	8.8071	6.925	7.0158	7.2591	7.3335	6.721	7.8884	7.2413	7.4471	7.3832	7.0246	6.4122	7.7633	7.8126	7.4899	7.3404	6.781	7.5045	7.533	7.219	7.4489	7.267	7.1866	7.3312	7.1	7.3842	6.8634	6.8791	6.5268	7.7528	7.3185	7.7193	7.9248	7.9857	6.7984	6.8811	7.312	8.0951
ANXA2P1	6.3634	6.044	6.1001	6.2584	5.9417	6.1492	5.5287	5.8471	5.6742	5.9403	6.1728	6.5247	5.8471	5.8637	5.9972	6.5412	5.8293	5.7522	5.7707	5.458	5.6775	6.4197	6.1039	5.7919	6.3847	6.4984	5.9056	6.5705	5.5803	5.9056	6.0809	6.537	5.8984	5.6524	5.8142	6.5412	5.7684	7.1038	5.4558	6.2543	5.5444	5.8348	5.8236	6.0983	5.7893	5.6712	6.3839	5.4977	6.1811
ANXA2P2	6.4133	6.7283	6.1748	6.8109	6.5109	6.4001	6.0031	6.4251	6.2036	6.3413	6.4942	6.7341	6.0129	6.4643	6.2378	6.3733	6.1521	6.6545	6.2055	6.17	6.0871	6.07	5.6105	6.369	6.1912	6.2067	6.2392	6.0438	6.6412	6.5019	6.4033	6.2342	6.051	6.3175	6.268	6.206	6.2996	6.3085	6.552	6.2894	6.9378	6.4321	6.3019	6.0041	6.4195	6.0432	6.1612	6.3625	6.1005
ANXA2P3	3.9507	3.3297	3.9128	3.735	3.7553	3.6803	3.7124	3.8672	3.6178	3.6376	4.052	4.1836	3.6588	3.9092	3.9367	3.8672	3.707	3.8907	3.6834	3.7202	3.4605	4.1793	3.6161	3.8018	3.8302	3.9651	3.7043	4.2637	3.5972	3.9051	3.2834	4.0253	3.8803	3.3933	3.9776	3.7648	3.7625	3.6895	3.718	3.6564	3.6553	3.7029	3.702	3.8692	4.077	3.5866	3.7664	3.8049	3.9171
ANXA3	4.7878	5.5823	4.987	6.0421	5.3032	4.1749	6.0062	6.0395	5.0257	5.5681	3.9873	3.8851	4.195	2.5253	5.0137	5.8881	3.8736	6.7777	4.8776	5.4835	3.8294	3.9851	5.411	4.6131	3.8601	3.448	4.6112	2.0183	5.6491	3.3557	5.2921	4.9332	8.129	2.1841	3.4069	5.2497	5.7566	4.6662	3.8851	7.0224	4.8762	5.059	3.3509	5.2497	4.2184	4.9703	4.5444	5.4174	5.4233
ANXA4	3.1596	2.84745	2.84675	2.47095	2.9139	2.5589	2.37865	2.2389	2.8515	2.96195	3.3165	3.65015	2.6267	2.9983	2.73655	2.55925	2.8344	2.5757	2.60765	2.45145	2.70505	3.29685	3.137	2.8201	2.69585	3.4326	3.39465	3.0988	2.6844	2.85925	4.3634	2.80275	2.84485	2.70485	2.9378	2.767	3.04265	2.781	2.5372	2.49685	2.8142	2.5946	3.2013	2.85905	3.6112	3.0505	2.6606	3.16005	3.04965
ANXA5	6.7124	6.8728	7.1089	6.4316	5.9195	6.2635	7.3365	6.7794	7.312	6.7352	5.7428	6.3145	5.7959	4.9981	4.5657	6.3295	6.4101	6.6278	6.6931	6.5941	6.1304	8.047	6.257	5.7295	6.7679	5.7931	6.6378	5.8076	6.4236	6.2668	6.9862	6.4923	5.3552	6.2902	5.1569	7.4088	6.3624	6.7472	6.1274	6.3508	7.6127	7.3919	5.5965	6.3618	7.088	5.8978	6.6097	6.5721	6.1769
ANXA6	3.4947	4.8506	3.4342	4.337	3.25535	3.85665	3.40475	4.7874	3.79765	4.851	3.73195	4.50025	3.6188	3.55635	3.97305	3.71835	3.66575	3.86365	4.0753	4.3782	4.77745	4.27895	3.81405	3.60755	4.8123	3.67635	3.74635	4.172	3.73465	3.35125	3.67855	3.7853	4.23415	4.2516	3.7438	3.50905	3.7505	4.7728	4.24625	4.6618	4.39815	4.75525	3.6247	3.81225	3.9442	4.58915	4.5056	4.5474	3.55045
ANXA7	6.8511	6.5898	7.309	6.9921	6.4207	6.2016	7.5162	6.3838	8.1869	6.9522	6.318	6.9705	6.4025	6.1281	6.5846	6.1967	6.7503	7.0529	6.7693	5.6536	6.608	5.9737	5.7112	6.1141	6.0374	5.8155	5.8356	6.362	6.9192	6.3194	6.9192	6.8144	6.9926	6.8085	6.2471	5.5807	5.9948	6.1518	5.9466	7.4536	6.3133	7.6031	6.1072	6.3194	6.207	6.2421	5.935	5.6536	6.3162
ANXA8	4.8912	4.7469	5.0087	4.5644	4.1987	4.3887	4.1728	4.4481	4.5164	4.9694	4.7026	5.7302	4.4757	4.642	4.3442	4.2529	4.6116	5.7993	3.9538	4.4021	3.9245	4.1889	4.1843	4.9075	4.6635	4.6525	4.3375	4.3416	4.345	4.5073	4.1666	4.2429	4.2133	4.3413	4.6042	4.4879	4.5774	4.1774	4.1975	4.5889	3.8697	4.3161	4.5644	4.4285	4.7131	4.539	4.3055	4.4061	5.1059
ANXA8L1	4.8912	4.7469	5.0087	4.5644	4.1987	4.3887	4.1728	4.4481	4.5164	4.9694	4.7026	5.7302	4.4757	4.642	4.3442	4.2529	4.6116	5.7993	3.9538	4.4021	3.9245	4.1889	4.1843	4.9075	4.6635	4.6525	4.3375	4.3416	4.345	4.5073	4.1666	4.2429	4.2133	4.3413	4.6042	4.4879	4.5774	4.1774	4.1975	4.5889	3.8697	4.3161	4.5644	4.4285	4.7131	4.539	4.3055	4.4061	5.1059
ANXA8L2	4.8912	4.7469	5.0087	4.5644	4.1987	4.3887	4.1728	4.4481	4.5164	4.9694	4.7026	5.7302	4.4757	4.642	4.3442	4.2529	4.6116	5.7993	3.9538	4.4021	3.9245	4.1889	4.1843	4.9075	4.6635	4.6525	4.3375	4.3416	4.345	4.5073	4.1666	4.2429	4.2133	4.3413	4.6042	4.4879	4.5774	4.1774	4.1975	4.5889	3.8697	4.3161	4.5644	4.4285	4.7131	4.539	4.3055	4.4061	5.1059
ANXA9	5.7385	5.7291	6.5668	6.7638	5.2238	4.942	4.5978	4.0986	5.2732	6.3901	3.5692	5.2092	6.3627	5.379	3.8162	4.4505	6.2617	5.8201	5.7374	6.0122	5.522	4.8696	3.9616	5.9814	5.8072	3.5809	4.719	5.8325	3.8684	5.8571	6.7678	4.8743	5.5852	5.369	5.1194	5.1379	5.4286	5.5686	4.9027	6.5011	5.8763	6.0234	6.4644	4.0244	6.3159	3.8851	4.9747	4.5571	6.0477
AOAH	5.5662	6.14545	5.1562	5.2473	5.07595	5.45185	4.86865	6.099	5.23795	5.4152	6.21785	6.02205	4.70885	5.7245	5.736	5.2731	5.1796	4.99045	5.8424	5.30995	5.2953	5.53125	5.0832	5.61165	6.1089	5.7431	5.59645	5.24935	5.6575	5.7057	5.23585	5.69505	5.0478	6.1549	5.54985	5.5102	4.7591	5.25835	4.7559	5.7029	5.5582	5.61985	5.3009	5.8703	5.07645	5.40125	5.42285	5.4668	5.5637
AOC2	1.7142	1.5762	1.6992	1.3618	1.8518	1.9786	2.1506	2.3008	2.2625	1.0744	1.6003	1.2594	1.9246	1.5949	1.6931	1.968	2.7214	2.6673	0.9147	2.1629	1.4685	1.5031	2.8807	1.7894	3.8302	1.835	1.8995	1.9328	5.2141	2.5253	2.3552	1.5758	1.5411	2.2299	4.2631	2.6564	2.0553	2.2542	1.587	2.3193	2.0536	2.5398	2.7098	1.6111	1.9932	2.2766	1.8027	2.3321	1.8632
AOC3	1.1326	4.0252	1.7012	1.7155	2.074	2.6414	1.5538	3.9161	3.4615	2.7882	2.492	2.0593	3.3831	0.9147	2.2234	2.153	1.8519	2.5368	1.3946	2.1629	1.4401	2.3811	1.2574	2.0056	4.5918	2.0427	4.6963	1.0919	2.4803	2.0312	2.4859	1.7317	1.6977	4.794	2.0331	2.1741	1.5236	3.061	1.6307	3.1873	1.089	4.3977	2.7663	1.1501	1.1185	2.6142	3.9587	1.51	0.9618
AOX1	1.61785	2.84005	1.7362	1.82915	1.7776	3.0952	2.6663	2.13955	2.97855	3.89635	1.73705	2.0788	1.92535	2.14555	1.872	1.91	2.2287	2.6199	2.1243	1.7583	2.97945	2.40835	3.6374	3.5776	4.1715	2.7058	1.9668	3.2589	1.9244	2.6517	2.8701	2.8018	2.19305	1.74435	2.0256	2.116	1.905	2.06235	2.34485	2.8649	1.7216	3.2406	2.0678	2.00485	1.7986	2.4645	2.0896	1.82765	2.31725
AP1AR	4.1684	3.2432	2.2794	2.7515	4.2197	2.8208	5.0387	2.9562	4.4789	3.0279	2.7071	2.384	2.4704	3.8554	2.1351	3.5583	3.5192	2.8375	3.2988	3.7751	3.9335	4.2681	3.6105	3.0172	2.6905	2.73	2.7583	3.3114	3.8719	2.7356	4.4742	2.3212	3.8622	4.1547	3.4473	3.0777	3.0884	2.605	2.4912	4.0925	4.3876	3.1539	3.1896	2.483	3.2824	2.5775	2.6503	2.3443	2.3169
AP1B1	5.4945	5.71355	5.29435	5.80405	5.15335	4.99445	4.863	5.35635	5.15105	5.92255	5.469	5.76385	4.9225	5.28845	5.9571	5.7402	6.0167	5.8408	5.45675	4.65995	5.58415	5.12865	5.27545	5.21075	5.63385	6.2985	5.35115	4.62185	5.5001	5.23	5.8311	5.20375	5.1863	6.0654	5.29155	5.11585	4.62935	5.4959	5.2427	5.1987	5.33815	7.1409	5.2918	5.70865	5.4614	5.42155	4.8899	6.60355	5.28265
AP1G1	4.0943	4.1273	4.0387	4.1674	3.9965	4.3441	3.4636	3.691	4.0987	3.8254	4.4073	4.68	4.6452	4.7144	4.2052	4.1878	4.0586	4.3337	4.2208	4.1121	4.298	4.2352	4.2342	4.3802	4.1243	4.3091	4.3042	4.6869	4.1408	4.4517	4.1176	4.6038	4.3118	3.6674	4.0088	4.2072	4.7384	4.659	4.6873	3.6801	4.7959	3.7284	4.6081	4.2634	4.7957	4.5035	4.1541	4.3809	4.1563
AP1G2	5.5716	6.7435	5.0596	5.7565	7.0138	5.9591	5.8845	6.5341	6.0659	6.1857	5.7274	5.7768	5.7583	6.5072	7.3782	4.984	6.4714	7.3094	6.3194	6.6313	6.8656	5.7762	4.74	6.166	5.8615	5.4997	5.207	5.3308	5.8541	5.531	6.2702	6.6386	5.4821	6.2783	5.3168	6.5633	5.5164	5.1772	6.9678	6.3856	5.8915	6.4589	5.0678	5.4147	6.0503	5.6489	5.7303	5.6301	6.2684
AP1M1	4.97955	5.55405	5.02675	5.23515	5.36575	5.7085	6.05535	5.36155	5.2626	4.876	5.47455	5.5555	5.3461	5.5257	6.8956	5.0802	5.72615	5.997	5.08175	5.30845	5.33985	4.9542	4.8555	5.4005	5.14645	4.79025	4.8529	4.87535	5.6339	5.51975	5.36465	5.3902	4.8607	6.50155	5.471	5.26525	5.52585	5.48685	5.1673	5.06325	5.2824	5.2273	5.13905	5.0645	5.2314	4.97565	5.72575	5.52	5.22135
AP1M2	5.2518	4.71225	5.36245	5.4144	5.00545	4.8492	6.0152	4.2624	4.8683	4.8413	6.7012	5.9344	4.9421	5.19415	3.99495	5.29675	5.5051	5.53475	5.25785	5.19505	5.3833	5.2904	4.45755	5.0947	3.6131	4.81635	4.3339	4.555	5.93165	5.37295	5.2998	5.1007	5.7243	5.99625	5.1949	5.1215	6.1732	4.93685	5.3036	4.92465	5.7942	4.65455	4.77615	4.891	5.2753	4.6021	4.47955	5.5817	5.1319
AP1S1	6.1419	5.5759	6.057	5.9073	5.7628	5.9526	5.7808	5.3149	5.9821	5.4924	6.187	6.5426	5.9112	5.8796	5.744	5.9928	5.9095	6.0112	5.7989	5.8981	6.1363	5.9143	6.0994	5.8962	5.7589	5.9271	6.0488	6.0569	5.6815	5.8019	5.7885	6.397	6.0484	6.0911	5.71	5.9489	5.6477	5.8922	5.812	6.2971	5.5699	5.6961	6.237	6.1158	6.137	5.7012	5.5541	5.7296	5.6246
AP1S2	4.0756	4.8945	4.2816	4.5188	3.9136	5.3312	4.2389	4.8634	4.3117	4.7164	4.4992	3.4264	4.3685	4.2335	4.1104	4.2167	3.531	3.8489	4.0479	4.774	3.8386	5.0681	4.836	3.9423	4.1782	5.1321	5.6417	3.7546	5.119	4.4162	3.7779	6.3334	4.1051	4.6829	4.2248	3.7137	3.3119	5.3765	4.0172	5.405	5.0188	5.8573	4.8073	4.7994	3.6027	5.2927	7.2598	5.1916	4.4737
AP1S3	2.1143	1.9377	1.84375	1.5999	1.8309	1.6531	1.7917	1.93945	1.8106	2.48675	2.25565	1.75065	1.72935	2.48315	1.6288	1.97885	2.47345	1.85235	2.63645	1.5695	1.601	1.64665	1.727	1.7781	1.95575	2.2395	1.49305	1.7694	2.583	1.9323	1.87985	3.2292	1.74375	2.5771	1.8396	1.8261	2.01775	2.0115	1.7963	1.7359	2.06975	2.2472	1.97015	1.62395	1.97485	2.0366	1.933	2.89515	2.0343
AP2A1	3.86705	3.66115	4.0589	3.88435	3.994	3.63275	3.6477	3.56055	4.0547	3.7646	4.29885	4.53185	4.21205	3.7742	4.2144	3.9507	3.7294	3.72035	3.57415	3.2086	3.54875	3.88215	4.13295	3.64985	3.90365	4.44815	4.02	4.2881	3.78065	3.7764	3.2769	3.4392	3.5121	3.4211	4.109	4.11855	3.80685	3.8232	3.47405	3.34455	3.47775	3.6584	3.73545	4.2027	3.9276	3.65895	4.33525	3.82025	4.23975
AP2A2	6.1705	6.1675	6.1822	6.1805	6.2681	6.1039	5.7739	7.0538	5.9636	6.4189	6.5445	6.6405	5.9855	6.3549	6.3547	6.1502	6.1124	6.2253	5.989	8.4838	6.0539	6.2478	6.0967	6.1005	6.2439	6.5671	6.315	5.8588	5.9993	6.2922	6.3783	6.1214	6.2239	6.0483	5.7968	6.6395	6.407	6.0523	6.078	5.9894	6.1344	6.0814	6.2136	6.1738	6.3016	6.2478	6.4846	5.9593	6.8851
AP2B1	6.2147	7.1299	5.8342	6.7157	6.36615	6.34235	6.6064	6.39765	6.7675	6.93805	5.54965	6.08525	6.36675	5.997	7.3452	6.49245	6.6497	7.34865	6.43105	7.11085	6.56895	6.60675	6.03195	6.07845	5.9213	5.81065	5.96885	5.77205	6.70425	6.32345	8.05405	6.3913	6.0604	7.09405	6.50595	6.9513	6.5048	6.10265	6.31975	6.6853	7.02405	7.06685	6.60415	5.92935	6.1213	6.2456	6.33525	5.7551	5.70995
AP2M1	11.6202	11.4721	11.4497	11.354	11.3668	11.311	11.5476	11.4437	11.6802	11.5889	11.2752	11.3334	11.4581	11.3022	11.141	11.5798	11.5066	11.3671	11.3744	11.519	11.317	11.6114	11.5229	11.5768	11.7898	11.3625	11.3593	11.469	11.3962	11.5353	11.4981	11.3628	11.4013	11.6463	11.6041	11.3889	11.6241	11.6559	11.211	11.4945	11.2601	11.4763	11.4655	11.5809	11.4768	11.2816	11.4794	11.5351	11.3482
AP2S1	11.4636	10.9244	11.8035	11.5596	10.6231	11.3227	11.279	11.3983	11.1956	11.5657	11.6583	11.2242	11.0896	10.9554	10.9835	11.6724	11.5772	11.5077	11.4036	11.3173	10.8608	11.3535	11.9223	11.2533	10.7137	10.9646	10.8586	11.0172	10.6942	11.0376	11.6754	11.1211	11.5652	11.5294	11.5347	10.4968	11.0427	10.9284	10.8545	11.4651	11.258	11.5772	10.9693	11.0205	11.4708	10.7449	11.0249	11.3511	11.0637
AP3B1	2.7478	2.6089	2.4545	2.592	2.4951	2.9833	3.091	3.3716	2.8577	2.9396	2.6985	2.8002	2.8233	2.7514	3.1419	2.3082	2.8896	2.4154	3.2739	2.432	3.0525	2.4489	2.1529	2.3347	2.5473	2.3049	2.851	2.1866	2.5978	2.8288	3.1545	2.7675	2.4869	3.3481	2.6263	2.2526	3.0342	2.4232	2.7269	2.8721	2.7492	3.0214	2.5394	2.5651	3.0969	3.0307	2.5114	3.416	2.8015
AP3B2	2.71305	2.3216	2.97855	2.96725	3.07245	2.48405	3.17715	2.25575	2.46015	4.44185	2.76785	2.9493	2.9511	4.3675	3.54405	3.09955	2.4128	3.37585	2.81825	2.33465	3.1681	2.9713	4.1941	3.0278	2.91625	2.99065	2.9648	3.2252	2.4845	2.6498	3.3512	2.93605	2.589	2.1418	2.29375	3.31495	3.01435	3.4157	2.838	2.4507	2.0312	3.0136	3.167	2.5737	3.49285	2.2391	5.1526	3.06235	2.8026
AP3D1	4.4452	4.0714	4.2721	4.0454	3.987	4.035	3.5514	3.6275	4.1352	3.9301	4.8128	4.5778	4.2637	3.5881	3.8109	4.2707	3.7056	4.149	3.8827	4.5203	3.9563	3.9395	4.465	4.6477	3.895	4.2994	4.3612	4.192	3.9484	4.4905	3.5867	4.1277	4.1161	3.5958	4.1705	4.1093	4.6002	4.3085	4.0124	4.0135	4.0497	3.9374	4.016	4.7365	4.696	4.276	4.2898	4.4566	4.2184
AP3M1	6.003	5.6349	6.5725	6.0286	4.9857	4.9672	6.4543	4.6662	6.7028	5.2067	4.3487	4.4283	5.5106	5.739	4.9556	4.7044	6.1723	5.0956	5.8124	4.4725	5.7776	5.6016	4.7899	4.8387	4.9818	5.1593	5.0141	5.332	4.8973	4.1839	5.8212	5.4592	5.7647	4.6424	5.6384	5.5723	4.7021	5.4215	5.0828	6.1578	4.4384	6.3937	5.1832	5.0654	4.4185	5.7607	5.2838	5.0736	4.89
AP3M2	4.59455	6.05615	6.0386	6.0387	7.1972	5.20195	5.873	6.81765	5.59225	5.53725	5.0427	4.45075	5.72275	5.94515	5.0008	4.8308	5.64585	6.18705	5.22825	6.5902	4.6374	4.62165	6.9022	4.55335	5.57895	5.1233	6.451	5.4381	5.4714	5.0559	6.5789	5.47875	6.4835	5.093	5.03305	5.0746	5.7446	5.9975	5.5462	7.25155	5.80395	5.92035	5.12545	4.44245	5.0384	6.9728	6.9532	4.91455	5.85455
AP3S1	7.0229	6.6275	6.2703	6.7665	6.7819	7.0322	5.7884	6.8235	6.8604	7.0132	7.0834	6.717	7.0262	6.7297	7.0766	6.8735	6.8935	6.2794	7.0852	6.8972	6.9518	6.5156	7.1063	7.0117	6.9455	7.209	6.8564	7.3237	6.7575	6.5636	6.0707	6.5276	6.5607	6.3721	6.2735	7.1339	6.7839	7.2117	6.5267	6.3129	6.7216	6.8022	7.3021	6.9608	7.0109	6.8826	6.9608	6.9843	7.073
AP3S2	5.6201	5.7922	5.9012	6.2027	5.8237	5.8245	5.471	5.8089	5.6384	5.809	6.0235	5.8976	5.98	6.0516	6.0898	5.3915	5.8221	5.808	5.8062	5.3408	4.9882	5.1987	5.6405	6.0756	5.4742	5.8364	5.6643	4.9065	5.7179	5.562	5.3132	5.8412	5.8044	5.5563	5.0113	5.2548	5.2489	5.0496	5.9465	5.3285	6.5581	5.8013	5.5844	5.4161	5.8464	5.5844	5.8805	5.3898	6.5663
AP4B1	3.9933	4.2927	3.1975	3.6847	3.4848	2.7915	3.1778	2.5212	2.832	4.026	3.5426	2.5511	3.0172	3.6534	2.1814	3.3221	3.1164	4.4967	3.244	3.3948	3.1616	2.3756	2.428	2.0335	3.3046	3.0184	2.7309	3.8825	2.5731	2.1659	2.9428	3.6053	3.5006	2.969	3.0657	3.7684	2.8522	2.3601	3.1916	3.1012	3.2336	3.3057	2.6635	3.198	3.1025	4.5875	3.4813	2.9535	2.837
AP4E1	4.653	5.95995	4.8701	5.7943	5.2171	5.46195	5.5722	5.31215	6.09635	5.54145	4.4916	5.34195	5.45495	5.1833	5.06565	6.373	6.3198	5.99055	5.79095	5.14925	5.05665	6.42745	5.43585	5.50775	5.88675	5.62905	5.25425	6.48805	5.1919	6.70705	6.45335	5.3551	4.9176	5.2502	6.17575	5.58075	4.89065	5.4688	5.12275	5.39375	6.0279	5.7712	4.72155	5.07305	5.16365	5.24755	5.68465	5.34195	5.2226
AP4M1	7.88655	7.8563	8.61675	8.15565	7.5941	7.75665	7.7765	7.81455	7.68425	7.7897	7.9746	8.187	7.54525	7.29825	8.61335	8.27515	8.05355	8.60585	7.9966	7.922	7.57995	7.6012	7.5823	7.35415	7.96695	7.8741	7.38795	8.1839	7.50205	7.6085	7.5678	8.38875	7.7039	7.72945	7.29575	7.71425	8.0916	7.72265	7.8741	8.4168	7.8058	7.60325	7.54335	7.9388	8.08095	7.72095	7.6953	7.52665	7.5501
AP4S1	2.5877	2.1973	2.8793	2.42785	2.53695	2.4335	2.31815	2.42025	2.3463	2.416	2.7107	2.43795	2.4393	2.64775	2.36295	2.57125	2.299	2.736	2.35755	2.6595	2.03135	2.46735	2.59735	2.57685	2.73705	2.7696	2.58075	2.9605	2.65525	2.51475	2.2025	2.4331	2.6827	2.34925	3.07475	2.41615	2.5661	2.54215	2.42105	2.3476	2.398	2.2542	2.5787	2.44325	2.8571	2.6105	2.599	2.5884	2.6781
APAF1	4.1388	4.8711	4.7163	4.7452	4.0143	4.5867	4.3176	4.8476	5.1531	4.0046	4.1519	3.3859	3.8657	4.4743	4.5371	4.5227	3.7992	4.5576	4.1816	4.892	4.3295	3.8172	3.8275	4.2708	3.8921	3.2683	3.7347	3.6966	3.2961	4.4693	4.191	4.7972	3.8459	4.3575	3.7241	4.1298	4.935	4.2042	5.3739	5.0006	4.3722	5.5778	4.134	3.3458	3.8014	4.4036	4.1035	4.9914	4.4399
APBA1	3.3154	2.16	2.6813	2.2544	2.1862	2.3925	2.1386	2.0654	1.9712	2.1513	3.5394	3.0378	2.6913	2.6058	2.4306	2.591	1.9927	2.3811	1.8738	2.0826	2.1179	2.1525	3.253	2.3323	2.4405	2.984	2.7963	2.8078	2.2958	2.1092	2.0022	2.219	2.4004	2.2931	2.5802	2.5169	2.1942	2.5628	1.9417	2.1318	2.1753	1.986	2.4813	2.7067	2.4575	2.3094	2.8154	2.1173	2.4755
APBA2	4.0524	4.6642	6.5455	6.2636	4.457	6.0672	4.5478	5.9502	8.8168	6.0163	4.4656	5.6079	4.4001	6.2589	6.732	5.5516	5.1731	5.4284	4.7599	6.4953	6.4143	4.735	6.0768	5.0495	6.025	6.3367	4.9294	5.7502	3.8224	4.2744	4.9996	5.3556	4.1061	6.9498	4.7841	4.8919	4.8371	4.8893	6.0304	6.3213	5.1669	5.9243	5.4564	4.2482	5.201	6.0833	4.6041	5.9245	5.5367
APBA3	4.99655	4.9366	5.1765	4.97785	4.88725	4.9527	4.67465	4.77465	4.9306	4.702	5.4762	5.33095	5.2651	4.6572	5.7644	4.90685	4.7205	5.43165	4.36615	4.9955	5.025	4.68555	5.10735	5.33785	4.9539	5.29335	5.2308	5.022	4.88045	5.1282	4.706	4.65845	4.7439	5.35895	4.95165	4.81305	5.1498	4.7136	5.246	4.8997	4.6158	4.90975	4.8345	5.23925	5.63955	5.43725	5.3344	5.48045	5.54365
APBB1	3.1721	3.3107	3.1163	3.4076	2.8576	3.1095	3.4979	3.4908	3.6544	3.1499	4.099	4.0595	3.5343	3.2853	4.0271	3.2515	3.1691	3.7148	3.7841	3.4645	3.1243	3.231	3.5758	3.3538	3.2592	3.8251	4.4762	3.4164	3.5388	4.0699	3.8622	3.2525	3.5366	4.1929	3.4953	3.8933	3.4693	3.4465	3.059	3.172	4.0953	3.1919	3.4225	3.2301	3.12	2.9713	3.5856	2.972	3.5437
APBB1IP	3.9161	5.35745	1.98665	2.93925	2.95695	2.87855	3.0076	4.75985	3.78395	4.68335	2.9922	2.57545	2.3755	4.27785	2.88445	2.8872	3.0853	3.61505	3.59595	2.4392	2.70445	4.8424	2.06045	3.2082	4.0097	3.2703	3.77105	2.86405	3.84445	3.16135	4.85285	3.892	1.8376	5.3517	2.8667	3.72885	1.7672	3.1105	1.85385	3.865	4.5176	3.66795	2.8696	4.56645	3.03305	4.2384	3.22865	4.39955	2.2333
APBB2	4.1333	4.2499	4.6363	4.767	4.1046	4.5716	4.6177	4.8751	5.1689	4.764	4.516	4.463	4.3527	4.2489	4.3483	4.5368	4.3299	4.2994	5.0035	4.7692	4.4363	4.6483	4.92	5.438	4.9286	4.9975	4.6607	5.2503	3.8056	4.2434	4.0885	4.0355	4.5541	4.7127	4.6076	4.5716	5.1444	5.0615	4.9749	4.9145	3.9183	5.4575	5.1324	4.1361	4.2174	4.3661	4.1635	5.1323	4.8588
APBB3	3.5592	3.7477	3.628	3.5494	3.7738	3.5644	3.871	3.6663	3.6502	3.2643	4.2884	3.8834	3.864	3.6845	3.7002	3.4593	3.8515	3.3753	3.3729	3.5397	3.3273	3.7348	4.0256	3.7364	3.6811	3.8737	3.7683	3.7826	3.4625	3.4462	3.5737	3.1563	3.6251	3.8866	3.8037	3.7504	3.61	3.5893	3.3803	3.8935	3.3712	3.5496	3.8576	4.28	3.894	3.2833	3.9208	3.7616	4.4277
APC	3.759	4.14	3.5161	4.5206	3.6637	3.7456	4.205	3.5802	4.1632	4.2803	2.6046	4.0857	4.1498	4.183	3.6637	3.6465	2.8374	2.933	4.0407	4.146	4.1199	4.0369	3.1529	3.6688	4.0494	3.5049	3.2337	3.8525	3.7071	3.891	3.5613	3.08	3.7071	3.917	3.4346	3.3231	3.9173	3.8375	3.8352	4.3125	3.4564	4.4939	4.6559	3.2217	3.4166	3.3805	4.0478	3.9137	2.9656
APC2	4.8578	4.631	4.9091	4.8641	4.4734	4.7866	4.5603	4.8344	4.4179	4.738	5.5222	5.516	4.9994	5.3155	4.9338	5.2433	4.8661	4.794	4.533	4.7793	4.9558	4.807	4.5426	4.7531	4.8319	5.405	5.0464	5.0527	4.6148	4.8078	4.5129	4.9585	4.6328	4.9983	5.217	4.7365	5.1974	5.3098	5.1596	5.0331	4.4393	4.8793	5.0421	4.8046	4.9259	4.6138	5.6359	4.722	4.5067
APCDD1	5.849	5.8813	4.9377	7.3305	5.7055	5.6321	5.1998	5.8645	4.8998	6.4464	5.1608	9.4898	5.2722	5.6911	4.7323	5.5002	5.119	5.2382	6.0385	5.803	5.2503	5.1683	6.8462	5.9318	6.802	5.9644	6.4464	5.7676	5.4562	5.4078	4.912	4.9883	5.5598	5.4074	5.2228	7.9774	6.326	6.1528	5.8464	5.2165	6.202	4.9794	5.3242	5.4977	5.7339	5.67	5.9454	6.3284	8.1036
APCDD1L	3.1111	3.7922	3.0864	3.3201	3.3743	3.8615	2.8716	3.794	3.3961	4.0259	4.2769	6.0484	5.2026	4.152	3.8036	3.8683	3.2544	3.4817	3.4544	4.1802	3.8362	4.5661	3.768	2.9592	3.6693	3.9845	3.526	4.4651	2.3928	3.5548	2.8981	3.2726	4.1043	3.2911	3.6044	3.7434	3.6359	3.8375	4.5687	3.983	3.4605	4.3931	4.8503	4.5786	3.0078	4.3655	4.8121	4.3292	3.1854
APCS	1.3958	1.2586	1.5251	1.3331	1.7017	1.609	1.4233	1.5879	1.297	2.038	2.158	1.5924	1.6184	1.578	1.2007	1.3239	1.9247	1.3089	1.6065	1.1619	1.3962	1.6866	1.7135	2.0402	1.5314	1.6235	1.3996	1.8933	1.6324	1.2655	1.2264	1.3292	1.5432	1.5465	2.1764	1.71	1.349	1.7033	1.2509	1.4831	1.2043	1.3437	1.3304	1.8712	1.724	1.4881	1.6742	1.5343	1.3869
APEH	6.0807	6.54355	6.1512	6.94025	6.59955	6.8963	7.5722	6.43515	6.3254	6.751	6.82325	6.811	6.7638	6.90835	7.6504	6.5901	6.58535	6.8656	6.4726	6.43135	6.5967	6.598	6.64165	6.3837	6.2398	6.60345	6.13975	6.8234	6.1559	6.30545	6.41185	6.88625	6.65185	6.5563	6.5948	6.99955	7.0487	6.41905	7.5662	5.8533	6.87415	7.1509	6.4246	6.56955	6.7634	6.2714	6.6988	6.1636	6.56125
APEX1	6.8568	8.4405	8.41725	7.41085	8.45505	8.52645	8.77955	8.81485	8.00875	8.8007	6.6448	7.50855	8.8465	8.68205	8.38845	8.1429	9.48185	9.1757	8.87845	8.6571	9.04215	8.4151	8.83015	8.2854	8.24105	7.01425	8.81065	8.60545	8.59235	8.12825	8.4212	8.6147	8.1574	8.18255	7.3754	8.72795	9.177	8.5773	8.9591	8.87755	7.9264	8.04925	7.71045	8.4107	7.56345	8.52665	8.75985	8.31495	7.7841
APEX2	4.29315	3.9226	4.1475	3.32455	4.00255	3.60335	3.76285	3.4845	3.86265	3.83775	4.3224	3.97325	3.5426	3.8345	3.5805	3.74805	4.37495	3.76365	3.8659	3.08645	3.3689	4.7447	4.1307	4.27475	3.9756	4.41145	3.9233	4.00165	3.42155	3.45415	3.4843	3.7295	3.99925	4.3522	3.9215	3.54925	3.7228	3.6833	3.34865	4.00335	3.76855	3.5255	3.67555	3.952	3.8074	3.5065	3.80575	3.926	3.7627
APH1A	6.4734	6.5838	7.5759	6.7452	6.7708	6.8791	7.2425	6.8972	6.9268	6.7408	7.2478	6.7522	6.6053	6.7469	6.8269	6.2946	6.8535	7.069	6.787	6.6458	6.4571	6.751	6.9126	7.3692	6.5673	6.7719	6.8762	7.2872	6.4231	7.0903	6.3528	7.3119	6.8304	8.7059	7.2947	7.1669	6.5091	6.4252	7.0122	6.8868	6.7841	6.5601	6.8735	6.0248	6.8471	6.0861	6.0747	6.7531	6.8285
APH1B	6.4734	6.0843	5.8419	5.5497	4.1525	5.6111	6.8358	5.0968	5.7774	5.2727	4.3	4.6122	5.8871	6.2263	7.4554	5.8827	5.3827	6.9346	5.9948	5.1714	5.6326	6.1716	6.6304	5.8229	6.3045	5.8129	5.3111	2.6595	5.4294	5.1908	6.604	6.0359	5.8548	5.9246	4.8262	6.8193	5.5096	4.4602	5.2149	6.0148	6.5693	5.7184	5.1642	5.8452	5.1472	6.098	5.581	7.1622	4.5087
API5	4.06855	4.3357	3.9806	4.295	4.4246	4.05025	3.98055	5.2749	3.90225	5.2097	3.88325	4.00515	3.99735	3.8977	3.8232	4.7016	5.59755	3.69445	4.6438	4.06145	4.8013	4.05445	4.59775	4.0853	5.01005	4.189	4.28435	4.44995	3.8994	4.78205	5.039	3.42355	3.98485	4.59715	3.4982	3.97655	4.1707	3.9342	4.9026	4.1774	4.889	5.13025	3.6815	3.87495	4.39625	4.2159	4.9779	3.95295	4.1433
APIP	3.71035	2.9633	2.79215	3.7799	2.64935	2.9844	3.4574	3.06375	3.76325	2.9842	2.97555	2.7365	3.1743	3.51685	2.9032	3.7228	2.979	3.0791	2.4321	3.0983	5.0495	3.493	3.5146	3.29	3.42825	3.5034	3.9258	2.72865	3.0596	3.0691	4.1405	2.80585	4.0568	3.3687	3.06695	3.2321	3.1371	2.90585	2.87895	3.2427	3.75145	4.4736	2.87395	3.27415	3.1465	3.1798	4.20315	3.0591	2.9783
APITD1	5.9412	5.6993	6.8354	3.981	6.6541	6.9681	6.6822	5.7419	6.8979	6.1548	4.4049	6.6693	4.4144	5.5164	7.3542	6.2092	6.4904	6.1919	5.5917	7.0539	5.534	5.8102	4.3529	7.1188	4.722	4.8119	5.6457	4.9956	5.6006	5.3598	6.4023	6.7125	5.5229	6.8524	5.7482	6.3465	6.5098	6.2537	6.7363	6.5416	6.116	6.1616	6.6795	4.9884	5.6872	7.177	5.8953	6.4059	4.7893
APLF	2.3941	2.3455	1.5062	1.2072	1.7806	2.7255	2.0895	1.5325	1.5732	1.4064	1.3386	2.2811	1.4524	1.8355	1.1163	1.3349	2.0246	1.4791	1.1947	1.9263	1.6796	1.4823	1.4233	1.2778	1.2016	1.4421	1.2045	1.3571	1.4463	1.2793	1.2251	2.0815	2.6608	1.7398	1.7791	1.278	1.5657	1.1771	2.4384	4.0106	2.04	1.5416	1.2984	1.2965	1.7601	1.8339	1.3581	1.6776	1.2895
APLN	3.0566	2.6637	3.08435	4.89785	2.7714	2.6952	3.42655	2.9641	2.9562	2.4003	3.2407	3.0797	2.86105	2.6357	3.21545	5.0235	4.59875	3.7423	2.6168	2.48785	3.099	3.53195	3.07165	2.88325	3.084	2.9794	3.2101	3.22585	2.62425	2.46755	3.15365	3.015	3.5497	2.66565	3.63145	2.5003	3.07225	3.14685	3.1961	3.06585	2.8822	4.514	2.6052	2.8121	3.06615	2.54475	3.4898	3.0763	2.37685
APLNR	4.1337	4.5927	4.0836	4.1591	4.2529	3.8034	3.9935	4.3132	3.9147	4.0609	5.1772	4.8554	3.8522	3.871	4.3328	4.3357	4.1547	3.3064	3.6969	4.6722	4.0026	3.6505	4.4212	4.4773	4.941	4.7456	4.6715	4.5251	3.579	4.1702	3.8038	3.7664	4.0591	4.3167	4.3328	4.117	4.0559	4.0445	3.7513	4.4847	3.6576	5.2561	3.4576	4.2058	4.4932	3.685	4.9687	4.4547	3.9905
APLP1	6.8357	7.369	10.0608	7.3042	5.4391	7.773	8.9023	6.5728	8.8583	8.5678	8.1683	8.8232	7.5408	7.87	10.9109	10.7328	7.1844	9.5469	5.0087	9.5527	7.8271	8.926	9.8272	7.4525	7.9469	8.6062	8.7472	6.9565	4.1309	6.1161	6.2719	7.9806	9.5922	7.1153	8.4261	6.669	5.7813	10.9299	7.6728	8.1802	9.3946	10.4271	7.4873	8.8275	8.3356	6.6716	10.4461	8.1417	7.1331
APLP2	11.162	11.1829	11.0598	11.1484	10.894	11.1292	11.3381	11.0791	11.4629	11.3189	11.1661	11.543	11.2087	10.0321	10.9392	11.4004	11.1552	10.7091	11.2324	11.2484	11.16	11.3478	11.259	11.1528	11.0139	11.3118	11.0111	10.6869	11.1732	11.3563	10.9694	11.0269	11.1403	11.2112	11.1599	11.194	10.9509	11.3428	11.0745	11.1923	11.0059	11.1672	11.0484	11.2346	11.0117	10.8143	11.3606	11.4592	11.2771
APOA1	6.1674	7.1638	6.9645	7.72	5.5262	7.4139	7.4793	7.6851	6.4663	7.8865	6.0668	6.4889	6.9465	6.7763	6.2919	5.8163	6.6856	7.7142	6.3439	6.4877	6.9331	6.7079	6.7312	6.3196	5.2473	5.0804	5.4655	4.8957	5.749	7.2125	7.7146	7.1732	6.8783	6.0343	6.3347	6.9275	6.5593	5.6683	7.0542	7.5012	7.5404	7.0372	7.1969	5.0124	5.9288	5.6032	6.6867	6.5041	5.661
APOA1BP	8.18005	8.29645	8.49925	8.55425	8.77645	8.6972	9.24375	8.04705	8.9314	8.67645	8.77785	8.90025	8.7329	8.25835	9.1012	8.7089	9.5072	9.50115	8.6438	8.96	8.61785	8.3946	7.8552	8.46695	7.4244	7.7567	8.93165	7.02	6.6808	8.3683	8.3912	9.25625	10.4892	9.19305	8.92575	8.81955	8.3106	7.6867	8.9217	9.388	8.88335	9.7395	9.06025	8.4679	8.1682	7.91175	8.40605	8.1975	7.2277
APOA2	5.97455	6.2107	6.11445	6.0377	5.8472	5.64755	6.1474	5.70165	6.05655	5.63195	5.49645	5.7659	5.76	5.7416	6.34085	5.9506	6.1086	5.7254	5.76905	5.874	6.12065	5.50505	6.0126	5.9687	5.7157	5.059	5.6961	5.6083	5.86555	6.09765	10.4869	5.82265	6.0666	6.1515	6.04915	5.75405	5.94935	5.64395	6.16825	5.8797	5.90645	5.971	5.5758	5.37525	5.8103	5.70905	5.40445	5.62235	5.50755
APOA4	3.129	2.81595	3.00005	2.8502	2.92825	2.8801	2.78525	3.13515	2.5725	2.795	3.20595	3.2166	2.93215	3.128	2.80475	3.1106	3.0256	2.84975	2.8075	2.818	2.6102	2.827	2.97535	3.02445	3.08065	3.43615	2.98135	3.02355	2.8819	2.5256	9.2671	2.77545	2.91865	2.8947	3.4668	3.12805	2.924	3.01215	2.6422	2.7847	2.7403	2.82655	2.45705	3.20725	3.1084	2.9122	3.1902	3.3764	3.17785
APOA5	2.9704	2.6287	3.06595	2.8614	2.70305	3.118	2.802	2.98795	3.0096	2.76705	3.43965	3.3931	2.9304	3.1498	2.88595	3.3238	3.03825	3.06735	2.8354	2.80655	2.567	3.1097	3.36115	3.1722	2.7751	3.2392	3.142	3.3804	2.8297	2.80745	3.3305	2.80575	3.19415	2.73895	3.25885	3.21195	3.08935	3.15425	2.7964	2.58105	2.7086	2.83475	2.7705	3.2369	3.06285	2.75455	3.14555	2.80325	3.31695
APOB	6.54985	7.01485	6.4538	6.93565	6.7221	6.8784	7.09605	7.12385	6.93905	7.31385	5.7397	6.12305	6.30685	6.4601	6.89125	6.68715	6.82455	7.3461	6.78385	7.14045	7.11165	6.4276	6.12375	6.44695	5.78385	5.6268	6.11875	5.79295	6.8087	6.71995	8.2824	6.7861	6.6915	6.82115	6.10445	6.42465	6.84515	6.5891	6.97005	7.0688	7.2527	7.3196	6.35095	5.7612	6.8336	6.93275	6.5709	6.5046	6.2147
APOBEC1	3.6967	3.4764	3.7223	2.9804	4.2089	3.335	2.9213	3.2867	3.556	2.9562	3.6767	3.7633	3.5144	4.1577	3.399	3.409	2.9669	3.0969	3.2976	3.541	3.1852	3.6003	3.2499	3.3792	3.2683	4.3355	3.3147	4.2699	3.1145	3.3125	3.8088	3.2294	3.6593	3.2506	3.6166	3.9137	3.5176	3.6061	3.2609	3.1513	3.1846	3.0024	3.4357	3.4744	2.844	3.1979	3.4826	3.4644	3.3948
APOBEC2	3.3799	3.0927	3.4526	3.3284	2.9774	3.7415	4.6263	3.1927	2.9224	2.7854	3.8134	4.0486	3.1914	2.8808	3.5975	3.8846	3.1296	3.0877	3.2076	3.0645	2.6945	3.734	3.8103	2.9594	3.4102	2.918	3.517	3.4645	2.9309	3.1812	4.6249	3.1858	3.8457	3.1407	2.9162	4.1304	3.8751	2.8961	3.0828	3.258	2.9429	2.7639	3.0816	4.0556	3.2667	3.1422	3.8494	3.4786	3.6075
APOBEC3A	3.7755	3.3176	3.13215	2.8252	2.9397	3.917	2.8584	3.2886	2.93725	2.8813	3.55335	3.32215	3.1178	3.3134	2.9588	3.22715	3.4562	2.8997	3.32925	2.86495	3.6481	3.11775	3.15505	3.0925	4.61595	3.21605	3.57765	3.34915	3.2518	3.24135	2.79565	2.8281	4.22465	4.3046	4.62325	2.80905	2.58075	3.0208	2.77245	2.77525	3.0076	3.0899	3.0856	2.9942	3.1662	3.1052	3.0528	3.77515	3.7396
APOBEC3C	5.17185	4.6801	4.30115	4.74445	4.48545	4.66545	4.5618	4.5424	4.3586	4.89825	4.43945	4.4621	4.79815	4.2434	5.465	4.2629	4.1981	4.80535	4.7395	3.8575	4.84165	4.60945	3.9971	5.19695	4.8829	5.07435	4.7893	3.73395	4.9304	4.7932	4.9672	5.0029	4.5974	4.6798	4.8568	4.5903	4.4162	4.6696	4.9004	4.4289	5.1542	5.2542	4.7926	5.1179	4.86075	4.174	4.21425	4.5938	4.90945
APOBEC3D	5.0422	4.2861	4.3863	4.0691	4.1525	4.2585	4.0224	4.4369	3.7435	5.8667	4.5974	4.1278	4.2691	4.6515	4.5536	4.085	4.2292	4.2859	4.533	3.7479	4.4585	4.2214	3.7351	4.4538	4.2779	3.7222	4.5163	3.783	4.6952	3.9687	4.085	4.0878	4.3703	6.0523	3.8758	3.6401	3.9937	4.1524	3.9528	4.1406	3.6171	4.8618	4.3607	4.6268	4.4316	4.4759	4.1875	3.717	4.0078
APOBEC3F	7.46825	5.90725	5.4148	6.04015	5.1443	6.64115	5.19095	5.3566	6.6548	6.6615	5.88775	5.158	6.01725	6.0683	7.02165	5.239	5.49285	5.33525	6.6154	4.8241	5.8543	5.7067	5.1226	6.36355	6.75595	5.3394	5.83855	5.23825	7.1632	5.1469	6.5861	5.5496	5.1956	6.2536	5.67985	4.95705	5.19385	6.55855	5.3267	5.0896	5.9719	6.8031	6.0397	6.51025	5.42945	5.3219	5.6043	4.9486	6.0026
APOBEC3G	6.89705	6.07665	5.468	5.52415	5.4276	5.9134	6.0003	5.4619	5.7341	5.63055	4.17375	4.1342	4.44065	5.8335	6.02675	5.2611	4.11985	5.8305	6.50985	4.84255	6.1434	5.9478	4.3035	6.0633	5.61405	5.0809	5.7707	5.01145	6.59295	5.67785	5.4296	5.7108	4.76425	6.5327	5.1557	5.36895	5.21075	5.8331	4.32765	5.69755	5.8943	6.7934	5.49615	6.3899	5.3937	5.59775	4.91085	5.8426	5.4343
APOBEC3H	4.0574	3.8881	3.2893	3.0533	3.0756	3.4224	3.4686	3.1067	2.9259	2.8231	3.3495	3.2683	3.038	3.4547	3.372	3.1453	2.9028	3.0919	3.1407	2.5325	3.0372	3.7431	3.5416	3.7554	3.4387	4.4101	4.3611	3.9665	3.3719	2.7204	3.0163	2.9462	3.6449	3.3987	3.3737	3.8162	3.1777	2.665	3.7988	3.5038	3.2988	3.155	3.1777	3.5306	2.6149	3.193	2.876	3.5567	3.0975
APOBEC4	1.0844	0.8787	1.2254	1.2624	2.482	1.1326	2.3976	0.9306	1.4421	0.9515	0.9806	1.1421	1.2657	1.4437	1.0418	1.3241	0.7802	1.0938	1.0874	0.7679	1.0919	1.4091	1.2399	0.9338	1.8693	0.7586	1.0539	1.4734	1.2866	1.1488	0.8884	0.9228	0.7493	1.0693	2.206	1.289	1.0539	1.339	1.2046	1.0428	0.6373	1.0017	1.4736	0.9015	2.0265	1.1488	0.9295	1.0752	1.1862
APOC1	9.78935	10.0533	6.0264	8.08735	8.5278	8.01205	8.54335	9.0134	7.9883	9.89035	8.24155	8.99025	7.9902	8.8792	7.6381	8.4554	9.2046	9.0977	9.98055	7.82155	6.95795	8.61505	6.1715	7.82685	7.15995	8.06125	9.39965	5.8656	8.61785	9.0434	10.1711	7.93615	7.67265	10.7357	8.3759	6.50045	6.83285	8.41175	6.4914	8.64025	10.0309	9.5079	8.30625	9.25565	7.95855	8.9952	8.52385	8.7159	6.05875
APOC2	3.6745	3.0085	2.3807	2.2677	2.8556	2.8217	1.9421	1.961	2.4735	2.7071	2.8877	3.0092	1.9379	2.6377	2.2325	2.2272	2.2655	3.0667	2.1828	1.6435	1.8889	2.2958	2.3161	2.4731	2.3647	2.9451	2.3552	2.1373	2.2442	2.2336	6.0929	2.5012	2.1139	2.5314	2.9341	2.7819	2.2481	2.281	4.8962	2.3618	3.21	2.7292	2.6793	2.7456	2.3374	3.4544	2.849	2.4936	2.3532
APOC3	4.4997	3.9667	4.37185	4.09465	4.13835	4.1693	3.9249	4.0546	4.12805	3.8365	4.8062	4.3554	4.3634	4.2144	4.00095	3.9893	3.93075	3.96285	4.17185	4.1584	4.0095	4.19975	4.2092	4.42145	4.57045	4.20365	4.54315	4.53795	4.20125	4.19435	9.21735	3.9639	4.15155	3.8067	4.3169	4.12625	4.4526	4.2116	3.95215	4.17795	3.7485	4.0422	4.6355	4.31675	4.328	4.2074	4.0828	4.21735	4.53835
APOC4	3.81645	2.984	2.96715	3.4117	3.4594	3.235	2.98625	3.1729	3.3548	3.6178	3.86835	3.6273	3.26655	3.34295	3.25525	3.1952	2.9128	2.8591	3.381	3.09475	2.70275	3.38555	3.16575	3.48895	3.37425	3.845	3.5455	3.2809	3.19685	3.384	2.92965	3.02455	3.34325	3.41615	3.4901	3.2857	2.8003	3.1236	4.1026	3.0338	2.5907	2.99985	3.68005	3.71705	3.87065	2.73425	2.9656	3.13845	3.35795
APOD	5.4216	7.9461	6.3659	4.5538	5.5937	6.466	5.1516	6.8432	6.4622	7.7209	5.0746	5.3257	6.6433	6.2151	5.1548	5.0065	5.2157	8.5066	6.2161	6.9986	5.6624	5.4305	6.2095	5.7172	9.3189	7.69	7.6235	6.5989	6.5918	5.9447	9.725	5.4415	6.3693	5.6518	5.7212	6.0176	5.3546	5.9673	6.3971	6.9891	4.9762	6.6332	7.0341	5.5927	7.3858	5.484	6.4721	5.2639	7.2076
APOE	9.34	10.2737	6.7741	8.3724	7.8276	8.1662	7.9761	9.467	8.3334	9.5117	8.3182	8.0819	7.6352	9.183	8.378	8.3269	9.1581	9.3158	9.5662	9.0577	7.2841	9.1262	6.035	7.8827	7.4975	7.3804	8.172	5.704	8.2373	8.2987	9.4117	7.688	8.1315	10.849	7.1853	6.3111	7.0435	8.4886	6.9241	9.3971	8.9301	8.9423	9.6038	8.8815	7.342	7.8945	9.4989	8.9903	8.8864
APOH	4.7085	4.75175	4.94535	4.40985	4.6594	4.62915	4.7194	4.5782	4.693	4.711	4.7972	5.0998	4.96515	4.80745	4.92775	4.60585	4.76715	5.2082	4.53325	4.8633	4.7582	4.61645	4.47905	4.79595	4.6027	4.771	4.60255	4.95265	4.50385	5.01205	8.3638	4.592	5.07065	4.9123	4.6492	4.99025	4.63505	4.6911	4.83645	4.79365	4.66015	5.01375	4.86225	4.49075	4.61	4.5684	4.5938	4.5261	4.3996
APOL1	8.0597	7.1319	4.86855	6.70515	8.21555	6.04285	6.0135	6.7079	8.02945	6.7658	6.161	5.95075	6.01735	6.81145	6.18695	6.6079	6.6514	6.24415	6.8585	6.49615	6.54905	7.18605	6.067	7.8034	6.4836	6.8294	6.86905	5.3052	7.6598	6.39145	6.7926	6.2046	6.2041	6.89805	7.24855	5.39125	5.71365	6.61035	5.98305	6.05135	7.02855	6.92675	6.5362	7.62225	6.2862	6.12405	6.042	6.65525	6.55415
APOL2	10.4747	9.40405	7.9676	9.06095	10.7353	8.89935	8.82285	9.4737	10.1348	9.20845	8.67875	9.35005	9.3179	9.16305	9.31565	9.633	9.9977	9.1067	9.9324	9.3619	9.78995	10.2204	8.1444	10.6773	8.9228	9.3175	9.36925	8.2284	9.79315	9.15825	8.99335	8.74545	9.0667	9.77115	9.64595	8.3084	8.15935	9.3233	8.83515	8.80305	9.7125	9.31855	9.50625	9.77405	9.11445	8.9258	8.9453	8.87145	9.21325
APOL3	4.97265	4.60285	2.25785	3.0784	3.8688	3.55515	3.04135	3.4877	4.3711	3.5233	3.26045	3.2772	2.8499	4.00135	3.79285	3.07685	3.80125	3.5578	4.5081	2.64835	3.8196	3.86695	2.2231	5.278	3.935	3.50095	3.63645	2.2239	4.7577	3.2222	2.90395	3.18355	3.5548	4.73925	3.21805	3.4351	2.70155	2.9231	2.7766	3.02365	3.97595	3.7787	3.04735	4.10155	3.7283	3.45975	3.1279	4.129	2.9001
APOL4	2.7169	5.5308	3.125	2.4853	4.9783	3.3894	4.8782	4.8849	2.6753	3.7229	3.4385	3.6893	3.1409	3.781	2.9016	3.8026	4.2523	3.323	3.1124	6.6241	3.289	2.8052	2.8446	2.625	3.2956	3.5092	2.717	3.1231	3.6783	3.5734	2.8052	2.6082	2.3443	5.0951	2.8447	3.7643	3.8538	2.6254	4.0253	4.3945	4.1529	2.2744	5.5542	4.0708	2.4127	3.3169	2.6484	2.5433	2.7533
APOL5	4.0938	3.602	4.0126	3.4636	3.5508	3.8389	3.9772	3.8469	3.4358	3.2183	4.1262	4.1288	3.8675	4.0491	3.991	4.1086	3.8675	3.848	3.4964	3.6518	3.6183	3.7294	4.3991	4.3362	3.8493	4.2232	3.9278	4.533	3.8829	3.8814	3.4966	3.6162	4.1772	3.9332	4.307	4.2169	3.9179	4.1286	4.2333	3.8842	3.4516	3.4897	4.5175	4.2042	4.2334	4.0204	4.088	3.935	4.255
APOL6	6.82705	5.7442	4.6179	5.31225	6.6135	5.74265	6.10555	5.3819	7.0209	6.0007	5.0933	5.48515	4.8389	5.63055	6.32865	5.4447	6.2337	5.49765	6.6725	5.0659	6.423	5.28565	4.61835	7.2924	6.26775	5.25115	6.2596	4.2544	7.06775	5.4901	6.14605	5.5151	5.63905	6.5822	6.301	4.31045	4.45425	5.82045	5.3527	4.6838	6.20175	5.9206	5.9636	7.2434	5.4271	5.51535	4.4033	5.19415	5.1481
APOLD1	4.25655	4.45325	5.03355	3.5316	4.50495	3.7901	3.20865	4.21185	2.4492	3.46755	4.1651	3.79165	4.16625	3.8911	4.43805	5.06755	2.79235	4.1331	4.45885	4.7413	5.01285	4.1207	3.1618	4.95015	3.53085	3.1147	3.2907	3.99895	5.4441	5.1279	3.21455	4.38945	3.21805	4.45115	3.33785	4.57915	4.82625	3.714	4.77105	3.95855	3.4814	2.7219	2.8567	2.77285	3.9619	5.1228	5.2348	5.00865	3.528
APOM	3.6331	3.0956	4.2431	3.3213	3.5787	3.609	3.7492	3.4624	3.4945	3.6029	3.9816	3.9681	4.2135	3.864	3.4605	4.0412	3.7451	4.1081	3.4215	3.4447	3.6617	3.6114	3.5734	3.8179	4.1246	3.8999	3.5806	4.6886	3.6599	3.6487	6.4891	4.5542	4.1858	3.3858	3.789	3.7341	3.9475	3.6637	3.8488	4.4693	3.4245	3.0203	3.9595	4.0561	3.5788	3.4082	3.8698	3.5318	3.8124
APOO	8.7766	6.4562	8.5993	7.4769	8.4531	6.9424	7.7878	7.1916	8.4147	7.5845	6.6273	4.9777	7.5497	8.0553	6.9039	8.8611	7.8982	7.157	8.4577	8.0678	7.9111	8.2356	8.0141	7.0656	6.8189	8.0178	6.8344	6.4511	7.104	8.5361	7.6551	8.1161	8.0929	7.888	8.0066	6.6919	7.5312	8.3679	7.4755	8.5627	8.0694	8.3297	7.8817	7.6544	8.4577	7.3567	7.755	8.9123	7.0356
APOOL	5.3639	5.7924	5.6439	5.7031	6.153	5.7515	6.2184	5.0332	6.0661	6.048	4.6825	5.2779	5.3616	5.6684	4.3418	5.23	6.7028	6.2867	5.8163	5.5268	5.2811	6.2013	6.4475	4.9575	4.5154	5.1795	6.0364	6.3223	3.4384	5.4386	5.9656	5.2347	6.3468	5.8494	5.9936	5.3978	5.5711	5.9088	5.9822	6.7101	5.6971	5.9521	5.9194	5.697	5.3985	6.592	5.8674	6.2068	5.0337
APP	5.8789	6.41595	6.5014	5.9634	5.70765	5.8338	6.5345	8.2567	7.31835	6.07315	4.936	5.04575	6.6832	6.4908	5.96325	6.84775	5.992	6.0924	6.3709	7.12575	6.3015	6.4197	8.38845	5.53655	7.31415	6.50945	6.9148	7.3083	5.3617	6.0499	5.164	6.84305	6.551	6.76985	5.71145	7.4756	6.28065	6.28415	6.46125	6.99635	6.5578	5.89085	5.5152	5.2084	6.16595	6.05945	7.00495	6.0252	6.5581
APPBP2	5.73565	6.12945	5.8528	5.6055	5.5518	5.9371	6.3962	5.9811	6.51365	6.52735	4.3561	4.73355	5.7815	5.3741	6.15565	5.4701	6.45995	6.1091	5.4735	5.9959	5.9742	6.2191	6.52325	5.73295	5.70155	5.36135	5.6019	4.6901	5.30205	5.89705	5.9237	5.51935	5.9648	5.6747	4.3993	5.87665	5.92545	5.15495	6.16885	6.6145	6.07425	5.80725	6.1252	5.2197	5.87135	5.90345	5.1057	5.9946	4.939
APPL1	6.1793	6.1499	6.1739	6.0562	6.2431	6.1412	6.8612	6.1912	6.0041	6.0086	5.3639	6.3426	6.3155	6.3735	6.2939	5.8698	6.4297	5.9625	5.977	5.9621	5.8459	5.9122	6.3813	6.2225	6.6679	6.0166	5.9629	6.2453	6.6322	6.3583	6.1664	6.4225	5.9801	6.1039	6.1849	6.3096	6.367	6.3583	6.2151	6.0561	5.9395	5.9183	6.4435	5.8666	6.1548	5.8549	6.3226	6.1911	5.9275
APPL2	6.50835	6.82525	6.8811	6.4347	6.45905	7.03705	6.45535	6.1495	6.4934	6.7374	6.42255	6.32955	6.6609	6.6885	6.35965	6.4007	6.1641	6.77155	6.16595	6.9128	6.7703	6.34115	6.70615	5.64185	6.56675	6.4469	6.0915	6.5949	6.32935	6.21275	6.82595	6.54695	6.8323	6.65145	6.41285	6.74235	6.9946	6.3931	7.027	6.8254	6.42315	6.38835	6.37965	6.7425	6.20575	6.4696	6.16095	6.92955	6.86205
APRT	7.37	8.2537	7.60805	7.57945	7.39155	7.38705	8.18045	7.99985	7.7905	7.69145	6.54775	7.21235	7.9753	7.55645	7.5336	7.8942	7.75685	7.82455	7.8375	7.69205	8.51395	7.91695	7.00455	6.50585	6.38265	6.86725	7.1484	6.46475	7.6551	7.7461	8.75585	8.20165	7.91215	7.7109	6.92735	7.1266	7.54015	7.1413	8.0516	8.09845	8.49005	8.2322	7.0207	7.4378	7.627	7.2275	7.17705	8.02295	7.0411
APTX	4.1237	4.30035	3.8638	3.6838	3.7151	3.70475	3.54965	3.8028	3.30965	3.9399	3.7813	3.8229	3.6643	4.3364	3.91355	3.9905	4.3244	3.6116	3.8872	3.5767	4.03715	4.0199	3.746	3.93895	3.8398	4.2142	3.6189	3.84245	3.8486	4.07235	4.06495	3.96225	4.11525	3.7883	4.5893	4.14645	4.09715	3.81915	4.55385	3.458	3.5439	3.8505	3.9828	3.86305	3.87395	4.12605	3.8155	3.86885	3.95215
AQP1	2.7613	2.7206	2.3689	2.625	3.0218	2.3529	2.1728	2.3592	2.167	2.2869	2.8931	2.6546	2.3496	2.7354	3.352	3.6521	2.2067	2.2241	2.7604	2.0724	2.3554	2.5648	2.5911	2.3401	2.3437	2.4481	2.5966	2.5635	2.8142	2.1552	2.6457	2.0457	2.2754	2.2391	2.3305	2.0064	2.0058	2.4481	2.5441	2.0877	2.173	2.5701	2.4049	2.2931	2.2647	2.3783	2.571	2.1529	2.4347
AQP10	3.6364	3.7436	3.9956	3.5017	3.8365	3.8791	3.872	3.5875	3.5133	3.867	4.3364	4.2032	4.2793	3.9553	4.1221	3.4725	3.7904	4.0153	3.5349	3.4365	3.2969	3.8979	4.1499	4.0133	3.8711	4.1519	3.9816	4.4425	3.6517	3.8889	5.6376	3.5891	3.9733	3.715	4.2495	4.0955	4.4693	5.5562	3.5754	3.3365	3.4953	3.4979	3.6946	4.1185	4.933	3.9486	4.1752	3.6588	4.2556
AQP11	3.44925	3.0608	3.60925	3.2722	3.9509	4.49305	3.6529	4.81655	3.74415	4.7272	4.25585	3.3198	3.4883	2.8811	2.9658	3.44225	2.9597	4.35825	3.54905	3.44825	4.7825	3.21645	4.41455	3.02295	4.4495	3.32825	3.20945	3.92385	4.03295	4.10755	4.77105	3.51215	3.88135	3.2429	3.63915	3.215	3.664	3.67855	3.9454	3.0922	3.8043	3.6457	2.7046	3.2475	4.13105	3.47825	4.67655	2.4569	3.63105
AQP12A	5.8017	5.3598	5.6296	5.9397	5.5624	6.3613	5.7511	5.7256	5.8392	5.7677	6.1818	6.0314	5.6424	7.2614	10.6449	5.6013	6.4419	5.6922	5.4311	5.939	6.5473	5.6633	5.4907	7.1149	6.8104	5.8323	5.6457	5.412	5.6883	5.7022	5.9143	5.4088	5.7403	7.9195	6.0877	5.8237	5.9796	6.0462	7.2337	6.0229	7.0477	7.0817	6.0632	5.9535	6.2481	5.3959	5.8182	5.7531	5.9204
AQP12B	5.8017	5.3598	5.6296	5.9397	5.5624	6.3613	5.7511	5.7256	5.8392	5.7677	6.1818	6.0314	5.6424	7.2614	10.6449	5.6013	6.4419	5.6922	5.4311	5.939	6.5473	5.6633	5.4907	7.1149	6.8104	5.8323	5.6457	5.412	5.6883	5.7022	5.9143	5.4088	5.7403	7.9195	6.0877	5.8237	5.9796	6.0462	7.2337	6.0229	7.0477	7.0817	6.0632	5.9535	6.2481	5.3959	5.8182	5.7531	5.9204
AQP2	3.89025	3.19675	3.67345	3.00375	3.38635	3.3292	3.3667	3.27815	3.36905	3.6637	3.6421	3.28835	4.2817	3.78125	3.46075	3.3971	3.44545	3.1788	3.37235	3.2064	3.45	3.41375	3.23165	3.48195	3.6218	3.90505	3.8237	3.64435	3.6099	3.6262	3.45305	3.39845	3.32275	3.26475	3.5279	3.4959	3.74825	4.01375	3.23525	3.37475	3.40425	3.2086	4.1097	3.8346	3.45495	3.5172	3.6064	3.681	3.23715
AQP3	5.2189	4.8489	4.1723	5.975	5.3242	5.217	5.0349	4.8564	5.039	4.8431	5.1311	5.8631	5.3112	5.2306	4.9295	5.249	5.6188	5.1208	4.9761	5.0627	4.9842	5.2508	5.1989	5.593	5.0681	5.5545	5.6118	5.4119	5.0672	4.8019	5.2018	4.9827	5.3136	5.0147	5.7055	5.4005	5.1603	5.2172	4.9946	4.8777	5.0116	4.9794	5.4063	5.5292	5.6104	5.4235	5.1517	5.1724	5.6684
AQP4	1.2695	1.2533	1.59265	1.29835	1.27845	1.34605	1.31625	1.15785	1.1927	1.4801	1.6081	1.60945	1.4482	1.5795	1.2151	1.4922	1.5155	1.3169	1.2895	1.28665	1.31315	1.33175	1.5305	1.52215	1.67775	1.53935	1.45035	1.31835	1.2198	1.65745	1.34335	1.40455	1.25415	1.2148	1.80035	1.251	1.28465	1.56885	1.5347	1.3703	1.699	1.2661	1.17135	1.5269	1.2794	1.4475	1.37275	1.2958	1.6095
AQP5	5.804	5.3308	5.9012	5.4708	5.5604	5.88125	5.52225	5.7228	6.24445	5.91675	6.1322	5.5978	6.1261	5.43235	5.2873	5.74145	5.89265	5.50955	5.92275	6.38295	5.3659	5.49625	5.80965	5.74845	5.09345	5.49475	5.67275	5.045	5.68465	6.0812	5.19855	6.2209	5.4614	5.9926	5.1674	6.51135	6.18035	5.71275	5.9908	5.19825	6.384	5.75105	5.74905	5.98595	5.29345	5.976	5.6288	6.21875	5.92855
AQP6	3.0851	3.0834	3.8311	3.0833	2.7941	2.8129	3.4839	2.5702	5.0965	3.7133	4.2601	3.383	3.8	3.1927	4.2151	2.9319	3.0503	3.1982	4.9851	4.5356	2.8843	3.2026	4.9584	2.9978	2.8905	3.0342	2.6691	3.3241	3.1171	6.2932	3.0271	4.0599	3.1927	3.029	4.3184	4.6763	3.0506	3.5325	3.5367	2.9346	4.4249	3.1906	3.7203	3.9984	3.6353	3.8713	4.005	3.8768	4.7934
AQP7	4.01115	2.933	3.11255	2.7939	3.28855	3.69565	2.99075	2.62555	3.2309	3.90395	3.9319	3.7113	3.29	3.002	3.73025	3.3519	3.75955	3.36015	3.76995	3.72385	2.5629	3.27735	3.20485	3.45775	4.5264	3.47185	3.29595	3.2863	5.09125	3.0196	3.41595	2.8781	3.6273	3.36775	5.3286	3.1911	3.827	3.29615	3.2342	3.5512	2.61175	2.9475	3.18985	3.81385	3.74395	3.53685	3.27075	3.6613	3.6172
AQP7P1	4.01115	2.933	3.11255	2.7939	3.28855	3.69565	2.99075	2.62555	3.2309	3.90395	3.9319	3.7113	3.29	3.002	3.73025	3.3519	3.75955	3.36015	3.76995	3.72385	2.5629	3.27735	3.20485	3.45775	4.5264	3.47185	3.29595	3.2863	5.09125	3.0196	3.41595	2.8781	3.6273	3.36775	5.3286	3.1911	3.827	3.29615	3.2342	3.5512	2.61175	2.9475	3.18985	3.81385	3.74395	3.53685	3.27075	3.6613	3.6172
AQP7P2	5.1271	3.2307	3.6609	3.4621	3.6764	4.9597	3.1324	2.6825	3.6966	4.5156	5.1324	4.593	3.8304	2.9836	4.6904	4.0333	4.9141	4.0007	4.9951	4.2423	2.8084	3.9763	3.76	4.2694	4.3627	3.5379	3.9126	3.6977	6.267	3.6749	3.6806	3.1228	4.3544	3.961	7.1025	3.857	4.9606	3.7251	3.4221	3.3566	2.8995	3.6068	3.585	4.6238	4.2334	4.2216	3.7293	4.784	3.8764
AQP7P3	5.9835	5.45655	3.9344	3.9798	5.1222	6.49105	4.7604	4.1379	5.55185	5.75925	5.7251	5.9292	4.2761	4.04475	5.73505	5.73895	5.64335	4.12385	6.00085	6.40315	4.21035	4.2801	5.25555	4.7214	7.16885	4.72865	4.95935	4.5104	7.54465	4.3715	5.63255	4.43735	4.42615	5.16975	7.90715	5.55785	6.03335	4.5999	4.80595	5.4713	4.04285	5.3243	4.3014	5.88675	5.0986	6.0031	6.11055	5.87965	5.1087
AQP7P4	4.01115	2.933	3.11255	2.7939	3.28855	3.69565	2.99075	2.62555	3.2309	3.90395	3.9319	3.7113	3.29	3.002	3.73025	3.3519	3.75955	3.36015	3.76995	3.72385	2.5629	3.27735	3.20485	3.45775	4.5264	3.47185	3.29595	3.2863	5.09125	3.0196	3.41595	2.8781	3.6273	3.36775	5.3286	3.1911	3.827	3.29615	3.2342	3.5512	2.61175	2.9475	3.18985	3.81385	3.74395	3.53685	3.27075	3.6613	3.6172
AQP8	5.0323	4.5743	4.6198	4.6246	4.6188	4.7475	4.3802	4.2195	4.4188	4.4386	5.5758	5.4349	4.6941	4.7309	4.4836	4.633	4.4596	4.7964	6.0992	4.5452	4.5472	5.1243	5.2755	5.0755	5.0832	5.3309	4.8248	5.0956	4.6835	4.6484	4.5768	4.5186	4.7168	4.6611	5.1644	4.9427	4.9967	4.921	4.8308	4.4039	4.4991	4.6611	4.9978	4.9579	4.5931	4.6688	5.033	4.8554	4.964
AQP9	3.7536	4.523	3.8169	5.0668	3.2761	3.2001	3.2339	3.3967	3.3838	3.2238	4.438	3.6517	3.409	3.5177	3.5548	3.7788	3.3953	5.1659	3.4998	3.5042	3.0843	3.7593	4.1852	3.2406	3.3771	4.0171	3.7991	4.492	3.5827	3.6228	3.5923	4.2844	4.3685	4.1754	3.752	3.0291	3.5376	3.4483	3.2185	3.3616	3.79	3.3771	4.0102	4.3518	3.97	3.4236	3.9367	3.776	3.9621
AQR	3.3061	4.8919	4.575	4.2783	5.5451	4.0029	5.8186	4.6975	3.972	4.9432	3.8403	4.544	3.9604	4.316	2.6954	4.7348	5.7158	4.4693	5.3385	3.0596	4.6153	3.5841	6.4812	3.4004	2.8007	3.016	4.7614	3.9429	4.81	4.5419	5.0528	3.6379	3.6041	4.542	2.6786	4.322	5.1303	2.5546	4.4646	5.4323	5.4204	5.3738	3.8994	4.707	3.5197	4.2681	3.6158	5.116	3.0496
AR	4.3745	5.831	3.0884	4.217	4.4276	5.2693	4.2583	5.2871	5.9348	5.5267	3.6981	4.2264	7.1117	5.5807	2.8143	4.4546	5.7306	4.9237	5.4953	4.3272	4.6629	4.0869	4.7222	4.6928	4.5227	4.9827	3.5752	6.3211	4.2476	4.3016	5.5063	6.155	5.2525	4.4703	3.171	6.497	4.4167	3.8207	6.1347	4.5856	3.9442	7.0072	4.5736	3.3997	4.1295	5.0324	4.3859	4.4432	5.0351
ARAF	5.7741	5.8773	5.9269	5.1877	5.7765	6.0688	5.7817	5.3514	5.5626	6.0143	5.5824	5.6684	6.1181	5.4163	6.2199	6.3948	6.0353	7.8274	5.9605	6.3777	5.5521	6.2049	5.0971	5.7405	5.2321	4.5558	5.3664	3.9877	5.7861	5.9351	5.9275	5.7566	5.4323	6.4434	5.5779	5.0825	5.9059	5.2709	6.2694	4.9413	6.3676	6.6482	5.9565	5.6105	5.4585	5.9503	5.2162	6.1441	6.2108
ARAP1	5.8172	5.66485	5.71315	5.63105	5.42585	5.4751	4.9583	5.44665	5.31655	5.2755	6.2881	5.9429	5.70475	6.1818	5.476	5.70355	5.39355	5.31905	5.29975	5.3293	5.38155	5.5434	5.84495	5.4788	5.66385	6.3534	5.98965	6.6764	5.5856	5.3642	5.39245	5.61235	5.37955	5.50535	6.05835	5.58585	5.9628	5.6579	5.48585	5.1339	5.4918	5.1353	6.2184	5.6841	5.8965	5.55785	5.4996	6	5.51585
ARAP2	5.51575	4.2484	3.6744	4.0035	4.601	4.26035	4.71695	4.19045	4.3919	3.79815	3.7401	4.0148	4.1628	4.661	3.795	4.0733	3.49815	3.39375	4.15385	3.6433	3.60525	4.4718	3.56965	4.15525	3.94585	4.92415	4.2509	4.1275	4.3132	4.0525	3.3503	4.70455	4.73	4.1244	3.93965	4.75915	4.50555	4.563	4.75525	3.76725	3.9092	4.8482	4.1933	4.4359	4.18545	3.9774	4.7406	4.07215	4.1749
ARAP3	5.6618	6.2628	5.35705	6.1553	5.72285	5.86445	6.19695	5.9034	6.2541	6.06705	5.88355	6.4619	6.3899	5.8929	5.98205	5.59085	5.30235	5.34405	6.3958	6.02125	6.573	5.46775	5.2644	6.04305	5.7369	5.3939	5.8796	4.8632	5.6654	5.5231	5.7644	5.31455	5.47625	5.25235	5.4865	5.82965	6.42005	6.8703	5.86	5.2374	6.22185	6.23915	5.5953	5.89255	6.0834	6.03785	5.8827	6.05485	6.01015
ARC	4.3674	3.6956	3.5658	3.4277	3.2678	3.302	3.7343	3.5852	8.4502	6.0985	3.9148	4.3963	3.9154	3.5929	3.7274	4.01	5.326	3.4903	3.682	3.2696	3.3015	4.6329	3.422	4.0351	4.143	3.5404	3.682	4.0335	3.4635	3.4016	3.5159	3.2594	5.3242	3.44	4.2631	3.5254	3.6727	3.7921	3.695	3.8153	3.7358	4.196	3.7934	3.871	3.5784	3.6042	3.9149	4.1763	3.7037
ARCN1	5.73365	6.0311	5.4688	6.84145	7.40605	5.38525	7.07025	5.9404	7.22165	5.8858	4.86145	5.815	5.3543	5.0197	4.0727	6.3001	6.55475	5.56925	5.9366	5.8309	6.98765	6.7705	6.70385	5.4665	5.88155	6.5823	5.78825	5.9872	5.0386	6.4383	6.2442	6.01325	5.55725	5.35705	6.2089	5.1651	5.81025	6.2948	5.17545	5.9979	6.2007	6.0983	4.73665	6.0048	5.874	5.94985	4.0731	5.29675	5.89085
AREG	4.4155	4.6431	1.2883	1.8875	2.8843	2.5157	4.8493	2.2599	4.3528	1.4778	3.7974	4.2185	2.2303	4.1029	2.6414	2.2071	1.7447	5.7066	1.6383	2.5019	1.5025	2.1038	1.7914	4.1082	1.8521	1.7447	2.3278	1.6977	8.0857	3.368	2.6286	1.7432	5.8006	2.0642	2.1188	3.9581	2.0086	3.9142	1.6825	1.5348	3.2962	3.1712	1.8668	1.7794	2.7593	2.2826	2.2766	2.6066	2.8625
AREGB	4.4155	4.6431	1.2883	1.8875	2.8843	2.5157	4.8493	2.2599	4.3528	1.4778	3.7974	4.2185	2.2303	4.1029	2.6414	2.2071	1.7447	5.7066	1.6383	2.5019	1.5025	2.1038	1.7914	4.1082	1.8521	1.7447	2.3278	1.6977	8.0857	3.368	2.6286	1.7432	5.8006	2.0642	2.1188	3.9581	2.0086	3.9142	1.6825	1.5348	3.2962	3.1712	1.8668	1.7794	2.7593	2.2826	2.2766	2.6066	2.8625
ARF1	6.46325	6.2326	6.15235	6.2728	6.3706	7.07915	6.3962	6.217	6.70905	6.38815	6.9769	7.19325	6.3461	5.81845	6.7082	6.6634	7.10705	7.13595	6.649	5.9557	6.24465	6.2956	6.03735	6.5878	5.95775	6.4747	6.37085	6.02925	6.52435	6.94565	6.37175	6.6526	6.0735	6.7119	6.1886	7.12615	6.14345	6.2468	6.5381	6.39845	7.1245	6.82225	5.9007	6.31215	6.78935	6.2304	6.1315	6.3483	6.6146
ARF3	5.3594	6.6982	7.3629	6.798	7.1461	6.5799	6.1528	6.5145	7.2799	6.8723	7.1313	6.7526	7.0142	7.069	6.8649	6.4388	7.5259	7.1774	6.7725	6.4464	6.7697	6.7237	6.727	7.0199	5.453	5.7241	6.6176	5.1833	7.4295	6.6278	7.1817	7.0232	7.2522	7.6347	8.1796	7.1835	6.5029	6.1831	7.3165	7.1731	6.1851	7.2227	6.2406	6.5624	7.4127	6.5764	6.2948	6.8062	6.5591
ARF4	7.4445	7.44595	6.61045	7.47855	7.16885	6.75695	7.5896	7.4144	7.332	7.0517	7.05005	6.9166	6.76055	7.1197	7.10865	7.7301	7.77515	8.0099	7.44375	7.1148	7.02055	7.54825	7.6869	6.62215	7.0376	7.03145	7.3403	6.77805	7.91785	7.60185	7.7693	7.18485	7.3415	7.44105	6.99605	7.4561	7.0714	7.2157	7.40175	7.1503	8.3213	7.7643	7.04535	7.04385	7.0933	6.75595	7.10995	6.66895	7.30185
ARF5	12.8503	12.6906	12.7809	12.7319	12.8196	12.6446	12.8654	12.521	12.8174	12.7674	12.7735	12.6208	12.8098	12.7268	12.6519	12.8756	12.6766	12.9187	12.6676	12.7743	12.5478	12.7944	12.9885	12.625	12.7903	12.8879	12.8833	13.0011	12.8534	12.8728	12.7052	12.8728	12.9061	12.6185	12.7722	12.8481	12.6668	12.7417	12.7806	12.7488	12.6615	12.6458	12.6404	12.9088	12.782	12.7914	12.8008	12.8409	12.5832
ARF6	7.6537	8.3667	6.4325	7.4977	8.1952	7.0866	8.1984	6.7301	8.3897	7.6952	6.2931	7.6119	7.6318	6.4539	7.5791	7.5816	7.7367	7.5535	8.6904	6.5984	7.3377	8.5863	6.7579	6.7937	6.3108	6.7054	6.8525	6.055	8.0512	7.9771	7.1173	7.8083	8.0017	6.9142	5.5097	6.5029	6.3358	6.4413	7.1599	7.612	7.1568	7.1742	6.0632	7.3868	5.7462	7.7962	6.0214	7.7165	6.8155
ARFGAP1	6.407	6.352	6.3965	6.3149	6.2446	6.1981	6.3149	6.3058	6.1735	6.1484	6.883	6.7588	6.4215	6.3665	6.4815	6.4814	6.2186	6.2355	6.043	6.1922	6.2913	6.315	6.4851	6.4339	6.4239	6.7646	6.6421	6.5903	6.1101	6.3652	6.2532	6.0063	6.3859	6.2485	6.3522	6.2182	6.5074	6.3071	6.2675	5.9791	6.0353	6.2156	6.3502	6.4673	6.4381	6.3236	6.4872	6.2914	6.7522
ARFGAP2	5.13165	4.90205	4.66415	4.86835	4.73045	4.80965	4.5425	5.2136	4.87445	4.32295	5.19665	5.06265	4.93005	4.71005	4.497	4.9989	5.0478	4.85795	4.83055	5.55145	4.5186	5.3524	5.0763	4.88585	4.82855	5.7401	4.96495	4.91545	4.97415	4.8328	4.91055	4.88525	4.718	4.65145	4.30125	4.4025	5.06685	5.0314	4.81375	4.59085	4.6326	4.7408	4.61825	4.9414	5.2008	4.3663	4.65985	4.69105	4.9455
ARFGAP3	7.3529	7.671	7.6539	7.3339	6.8686	7.2491	6.6322	7.6252	7.2466	6.9384	7.2648	7.5342	5.4091	6.2312	6.9422	7.3359	6.9588	6.6266	7.196	7.2792	7.2602	7.3657	7.3051	7.3847	7.8019	7.8062	7.1569	7.3679	7.9286	7.3035	6.9025	7.661	7.3018	7.6059	7.2171	7.3177	7.4599	7.6003	5.9393	6.8676	7.851	7.3804	7.642	7.3924	6.0203	7.5698	7.4705	7.1322	6.9182
ARFGEF1	5.9265	5.23685	3.7518	5.173	4.6431	4.64905	5.3764	4.82025	4.29935	4.6231	4.6245	4.13475	5.2099	4.65715	4.3205	4.4195	4.79765	4.61665	4.76225	3.6147	4.94465	3.8788	4.2881	5.02655	4.0352	4.31505	4.3456	4.1411	5.1901	4.2731	4.29165	4.4304	4.8567	4.9259	4.34335	4.2359	5.08065	4.2113	4.14135	3.9038	4.831	4.03085	4.2113	4.8677	4.45475	4.98155	4.67355	4.694	4.3013
ARFGEF2	4.8676	4.7517	5.036	5.3255	4.7638	5.479	4.2436	5.4873	4.6444	4.6014	5.7655	4.6892	4.7652	4.8802	4.9322	5.6136	5.1982	5.2049	4.6193	4.6287	4.7277	4.3655	4.6252	5.4153	4.8439	4.7996	4.6844	4.6525	5.0643	5.0028	5.208	5.0229	4.7482	4.872	5.5812	4.6898	4.9964	4.8673	5.0237	4.9764	5.3595	4.603	4.8962	5.3457	5.3235	5.2651	4.8056	4.5752	5.6743
ARFIP1	6.76185	6.48225	6.4905	5.58875	5.8144	4.9973	6.0746	5.5018	6.12385	6.38475	5.70415	4.43065	4.79395	4.829	4.51965	5.2004	5.69655	6.3432	6.2243	5.3424	5.6499	6.80645	4.8251	7.25055	4.9336	6.03095	5.2967	4.6933	6.53675	5.2496	4.6307	5.3389	6.06765	5.55665	5.74815	5.71205	4.74395	5.36345	4.1981	5.4098	5.7938	6.05275	4.86395	4.95255	4.8271	4.65715	4.27505	6.8184	4.63285
ARFIP2	6.1313	5.97	5.8685	6.1703	5.61905	6.0508	5.98785	5.86675	6.0857	5.7059	6.6661	6.17995	6.2307	5.6302	6.2038	5.8947	6.0502	6.0735	5.62985	5.85855	5.7994	6.0335	5.38525	6.0837	5.50205	5.47435	5.46495	5.5085	6.03165	5.9119	6.54585	5.8492	6.03895	6.5731	5.6936	5.91135	5.90265	5.58085	5.8396	6.06315	7.0058	5.5239	6.016	5.84975	5.70515	5.92475	5.50685	5.3734	5.99655
ARFRP1	5.97125	5.91725	6.1159	6.1169	6.03305	6.1063	5.85575	6.16105	5.81625	6.12725	6.301	6.39095	5.9194	6.4567	6.26705	6.23495	5.9014	6.1197	5.4832	6.2269	5.9178	5.91405	6.3628	6.19135	6.13375	6.3951	6.1225	6.10165	6.1468	6.12885	6.13125	5.83825	6.02945	5.83085	6.3318	6.30855	5.9648	5.91835	5.8953	5.8535	5.83485	5.8139	6.05205	6.12425	6.2344	6.284	5.8688	5.8962	6.221
ARG1	1.6882	2.7036	2.1661	1.4836	1.8622	3.0438	1.7775	1.7907	1.9343	2.3983	2.612	2.6237	2.5071	2.4378	2.1752	2.2075	1.9237	3.2319	2.4852	2.2275	2.0115	1.9181	2.0718	3.4048	3.3342	2.8993	1.9036	2.3733	3.0798	2.3618	5.4585	1.6436	1.8922	2.3299	2.5644	3.5001	1.9213	2.1593	1.421	1.8554	2.1184	2.5509	1.8472	1.8961	2.2059	3.699	1.6703	2.4785	5.6965
ARG2	2.25515	2.55135	3.136	2.6578	2.49755	2.75825	3.35735	3.3192	3.05335	3.10035	2.7594	2.39185	2.7984	2.3302	2.72725	2.94175	3.05315	2.25335	2.99185	2.86795	2.88525	2.66495	2.68135	2.07255	2.64645	2.60965	2.82555	2.52165	2.4644	3.00155	2.88225	2.4071	3.0618	2.744	3.30025	2.61475	2.86185	2.6652	3.0527	3.09475	2.9093	3.1212	3.0038	2.96815	2.12345	2.53135	3.4884	3.00825	2.2781
ARGFX	9.5475	9.5716	9.5105	9.3603	9.6061	9.6254	8.8601	9.4665	9.3905	9.3337	9.9412	9.5673	9.5727	9.7185	9.7323	9.5634	9.17	9.6407	9.4544	9.6603	9.4484	9.2763	9.1562	9.5609	9.9689	9.4512	9.645	9.3842	9.6268	9.5634	9.2539	9.6417	9.4825	9.3685	9.5289	9.7182	9.9595	9.7348	9.646	9.3239	9.9106	9.3988	9.5868	9.4723	10.0049	9.9187	9.6771	9.6085	9.5881
ARGLU1	5.6132	6.5768	6.3027	6.7995	6.0296	6.4951	6.3501	6.7288	6.0351	6.6465	6.1073	5.656	6.36	5.6245	7.0471	6.3172	6.8962	6.9359	6.6903	6.3368	6.5768	6.8941	5.6823	5.6354	5.2563	5.1819	5.8081	6.6587	6.2341	6.3933	7.3954	6.1629	5.6915	6.8865	5.9277	5.6829	6.4444	6.0332	6.8811	6.8378	6.8233	6.9074	6.0665	6.2067	5.921	6.4653	6.299	6.7767	5.3879
ARHGAP1	5.7527	5.81815	5.5532	5.38725	5.76265	5.97025	5.3845	5.87975	5.69515	5.8261	6.5259	6.12615	5.6178	5.88445	6.0076	5.9178	5.8989	5.53215	5.72415	5.70285	5.88625	5.24765	5.39605	5.73675	5.7731	5.99555	6.15875	5.667	5.87295	5.84815	5.4031	5.59885	5.62825	5.99915	5.6852	5.43265	5.6356	5.9015	5.4642	5.18585	6.13735	5.7231	5.7973	5.9185	5.88955	5.75235	5.82905	5.58195	6.4069
ARHGAP10	3.46145	2.8387	3.4142	3.05465	2.7323	3.2014	2.58205	3.05295	2.72805	2.8661	3.16425	3.1164	2.41835	3.48565	2.7469	2.67745	2.776	3.2147	2.8041	3.19415	3.0859	2.754	2.70715	3.2518	3.30755	3.49735	3.66125	2.95815	2.8961	2.74515	3.0821	2.84095	2.8584	2.8341	3.8581	2.79775	2.9901	2.85485	2.65425	3.0739	2.785	2.67425	2.6397	2.62305	3.24945	2.8102	3.03	2.80915	2.94195
ARHGAP11A	2.2647	1.6478	2.8578	1.5924	1.7923	2.5571	2.7423	2.1459	2.2997	2.3237	2.1229	2.0917	2.3648	2.1324	2.2385	2.0403	2.8815	1.5199	2.3282	1.9889	1.7838	2.5421	2.1879	1.953	1.8448	2.4411	2.2314	1.7842	2.0772	2.1269	1.9914	1.5449	2.2735	2.075	2.8549	1.7592	2.0122	2.2932	2.296	2.4812	2.3736	2.492	2.2481	2.0377	1.838	2.1597	3.1399	2.3237	2.1566
ARHGAP11B	3.1108	4.3569	3.5334	2.84385	3.3071	3.6704	3.31665	4.2734	2.093	5.3754	3.6218	2.9353	2.76685	3.60065	4.3441	3.70325	5.2782	4.39	4.22335	3.287	2.9506	2.9756	2.1768	2.58915	1.6533	1.69175	2.7424	2.2126	3.224	3.09995	4.64085	2.8352	1.85725	4.31225	2.63205	1.98375	2.9733	3.8024	2.97265	4.2736	3.5404	4.43155	3.00995	2.08425	3.3335	3.8695	4.18365	4.0357	2.5344
ARHGAP12	5.20095	5.3707	5.1133	5.25085	5.4829	5.5495	5.7403	5.2754	5.4492	5.1971	5.6233	5.71435	5.2889	5.5027	5.2191	5.11815	5.0525	4.92045	5.12835	5.38425	5.46915	5.76865	6.1227	5.1929	6.16555	5.92295	5.66415	5.9291	5.499	5.2836	5.15835	5.33635	5.52715	5.31595	5.53355	6.0069	5.44075	5.74695	5.29315	5.13915	5.02335	5.2721	5.75605	5.331	5.5426	5.2609	5.09395	5.70855	5.5254
ARHGAP15	3.30625	4.84425	1.8781	1.862	2.19955	2.26935	1.92215	2.83185	2.93105	2.38895	2.09815	2.57435	1.8819	3.7572	2.08045	2.1828	2.0179	2.37565	4.11795	2.23135	2.8936	2.90205	2.37345	2.9921	4.004	2.83815	4.03245	1.8992	4.6193	2.0799	2.49415	2.3958	2.3015	5.1373	2.3582	2.09145	1.67245	2.5714	1.73725	3.6542	2.66385	4.25555	2.50695	3.27645	2.14805	2.49515	2.3351	3.7914	2.3176
ARHGAP17	5.7216	5.4335	5.759	6.257	6.669	5.8838	6.6205	6.0173	5.6067	4.9073	5.7559	6.2782	5.6636	5.9039	5.2332	5.7557	7.0734	6.0714	5.6826	8.6847	5.5617	6.3551	6.1227	5.7529	5.7171	4.8845	6.3372	5.7872	6.1219	5.5685	6.4479	6.7148	7.4832	5.7216	4.9921	6.5064	5.5289	5.622	6.2069	5.607	5.4117	6.0339	6.2103	5.9379	6.2943	4.991	4.9739	5.6275	5.576
ARHGAP18	4.34015	5.1419	3.52535	5.21255	4.27315	4.731	3.7875	4.5084	4.52255	5.02035	4.4394	5.03	4.0396	4.6598	3.68125	4.755	4.7688	4.4188	4.70425	4.08895	4.91465	4.98485	4.3268	4.3913	4.76425	4.8198	4.54515	4.33525	5.6573	4.62285	5.8915	4.3197	4.05095	4.60425	4.17745	4.41945	4.4482	4.58885	3.8294	4.5674	4.42345	4.5321	4.6824	4.79245	4.55875	5.2975	4.0939	5.97835	3.99255
ARHGAP19	1.2937	1.2466	1.7659	2.1231	1.4338	1.3304	1.7591	1.3358	1.1014	1.2579	1.5403	2.1561	1.2957	1.5915	2.0659	1.4552	1.1362	1.3682	1.9188	1.6534	1.5081	1.7052	1.3359	1.2739	1.9559	1.676	1.4089	1.2334	1.2279	1.2718	1.7005	1.3048	1.3539	1.2944	1.9652	1.4166	1.9169	1.205	1.4729	1.4289	1.4841	1.2019	1.7372	1.3751	1.7166	1.294	1.7114	1.8484	1.7669
ARHGAP20	3.21785	2.4189	2.4811	2.7442	2.38315	2.40485	2.5285	2.549	2.50045	2.5508	2.84785	2.78045	2.5143	2.4498	2.6672	2.5856	2.62225	2.5508	2.78865	2.66285	2.62655	2.75395	2.7581	2.6471	2.4943	2.8859	2.7326	2.61515	2.5313	2.63065	2.473	2.71225	3.3263	2.2333	3.13745	2.6511	2.7314	2.50495	2.61405	2.30465	2.92	2.27975	2.48325	2.5921	2.9732	2.6141	2.64675	2.41155	2.57855
ARHGAP21	1.5633	3.345	2.8852	4.1077	2.0154	2.2785	1.9268	3.3015	3.4972	2.3118	2.2703	2.1295	1.9309	1.5033	2.0935	1.9107	2.3836	2.7633	2.1076	2.339	2.0044	2.6145	2.3627	1.4959	2.3247	1.6594	1.5216	1.5366	2.6046	1.8559	2.2921	2.133	3.023	1.6693	1.5156	3.355	1.51	1.6089	1.9682	1.9245	3.0904	3.9484	1.8159	1.6284	1.5355	1.4677	2.071	1.6629	1.5711
ARHGAP22	3.5081	3.9958	4.30725	3.85275	3.96895	4.1538	3.4927	4.09785	3.34895	4.0553	3.8509	3.87775	3.4182	4.16925	3.68445	4.2595	3.58565	3.9711	4.4273	3.89295	3.8236	3.50215	4.1912	4.3915	3.93865	3.8251	3.88215	3.81575	4.02455	3.71925	3.51965	3.69875	4.0366	3.90855	3.726	3.5049	3.7291	3.7849	3.9661	4.0678	3.72575	4.32535	3.7878	3.7909	4.1824	3.66775	4.31465	4.1696	3.5388
ARHGAP23	6.193	5.7773	5.0794	5.88985	5.6542	5.9478	5.07405	5.7086	5.2154	6.0412	5.42685	5.4492	5.92965	5.50895	5.93195	4.7752	5.4267	6.0165	5.42265	5.5924	5.62625	5.9927	4.96715	6.1374	5.5203	6.1531	5.89365	5.1379	5.69765	5.32595	5.18805	5.52035	4.98735	4.87835	6.66185	5.4872	5.52015	5.87605	5.09825	5.0838	5.5715	5.07745	6.0007	5.7018	6.12005	5.56615	5.7384	5.5215	5.3693
ARHGAP24	2.4563	2.7262	2.4449	2.7875	2.1116	2.553	2.2442	3.0936	2.7249	2.5783	2.8614	2.553	1.8558	2.5363	2.3898	2.5686	2.1243	2.7767	2.2098	2.4835	2.1591	2.5773	2.5945	2.402	2.5342	3.0299	2.422	2.1591	2.422	2.4116	2.5915	2.309	2.0633	3.5349	2.7152	2.0854	2.5195	2.6375	2.2201	2.6063	2.245	2.2733	2.2214	2.3007	2.0033	2.9986	2.5624	2.397	2.3268
ARHGAP25	3.08745	3.4743	3.5676	2.8428	3.11295	3.16745	3.479	2.7497	2.3883	2.59185	3.43505	2.96215	3.342	2.8776	2.9265	2.8704	2.72215	3.4714	2.5058	2.6351	3.0069	3.28155	3.5562	2.8629	3.55195	3.42845	3.17125	4.39185	3.22	2.95365	2.98265	3.5025	3.6027	2.889	3.4579	3.03635	2.91535	3.0856	2.88665	3.5594	2.15475	2.83225	3.2445	3.4334	3.4707	3.29375	3.41205	3.19745	2.97115
ARHGAP26	4.8328	4.3	4.4547	4.4423	5.6839	3.7922	3.9926	4.2389	5.9907	4.4123	3.8511	4.5189	3.8764	5.2299	4.0164	4.1341	3.8393	3.8609	5.5187	3.7302	5.2925	4.1698	3.1319	5.3493	4.4288	4.1768	4.3091	4.3588	6.0932	4.1122	3.7992	4.1124	4.3655	4.1577	4.8407	3.9405	3.7873	4.3696	3.8278	4.6005	5.7743	3.903	4.1246	4.6007	4.6567	4.8315	3.7926	4.3648	3.899
ARHGAP27	4.9435	4.74	5.1566	4.7475	4.9365	5.0351	4.5821	5.2533	4.6351	4.9535	5.8642	5.6933	5.0446	4.9632	5.1526	5.2877	4.9659	4.8709	4.6796	5.2563	5.4695	5.0681	5.0972	5.3547	5.264	5.3122	5.0818	4.9692	5.2449	4.872	4.7595	4.8092	5.3513	5.0685	5.5227	5.1324	4.6992	5.2395	5.1027	4.384	5.0382	4.9116	4.9855	4.9171	5.2238	4.9048	5.1379	4.8803	5.3639
ARHGAP28	3.0423	3.39845	4.04525	3.7728	2.7355	3.70435	4.2932	4.2796	3.5641	3.7451	2.92595	3.4475	3.20015	3.32115	2.3701	2.70295	2.62305	4.22645	2.68255	4.6902	4.19605	3.44775	4.24595	3.54145	4.77765	4.53245	4.09605	3.44555	2.44865	2.95	3.8641	3.1013	3.52385	3.9084	4.4052	4.2324	3.7059	3.3795	4.5097	3.91485	1.87985	3.9053	4.82595	3.12595	3.00285	3.09095	3.3422	3.3576	3.5245
ARHGAP29	6.0938	7.6851	7.8338	7.7665	6.8515	7.298	7.0699	6.5444	7.0797	7.3775	6.3067	7.3739	6.0589	5.9517	7.123	7.2122	7.2713	7.3697	6.8904	6.7355	7.3379	7.8983	7.2994	7.0292	7.6862	7.5036	7.5979	5.7861	7.7228	7.0356	6.795	7.3182	7.78	7.2573	7.2083	6.9948	7.0629	6.6737	5.4371	6.2847	7.6907	7.1909	4.0752	6.7389	6.8175	7.0072	6.0265	7.7604	4.2918
ARHGAP30	8.1332	8.8761	8.3811	8.1643	8.4575	8.3682	7.2416	8.4891	8.6035	8.4558	8.6312	8.6262	8.4251	9.0265	9.3272	8.4648	8.1825	8.727	8.4679	8.3513	8.848	7.7812	7.4955	8.9368	7.8164	7.9472	7.7811	7.1748	8.9259	8.9533	8.3509	9.2272	8.2489	8.2467	7.8653	8.5187	8.0548	8.1048	7.8773	8.107	9.4178	8.4721	8.6105	8.0769	9.2214	9.0163	8.174	7.6823	8.5008
ARHGAP31	3.84845	3.8453	3.05775	3.5289	3.58125	3.4871	2.97705	3.5643	3.7932	3.6151	4.3048	4.663	3.4981	4.0209	2.93095	3.33235	3.23	3.1185	3.9271	3.7064	3.27725	3.37135	3.87145	4.0408	3.95585	3.7433	4.8123	3.93985	3.8655	3.69815	2.88015	3.17405	3.6181	4.29915	3.9459	3.5146	3.6266	3.3585	3.2893	3.59885	3.528	3.52005	3.75285	3.39045	3.9981	3.4389	3.6318	4.30295	4.44365
ARHGAP32	3.5924	3.32185	3.2811	3.8339	4.1869	3.207	3.03835	3.27495	4.5974	4.63625	3.1031	2.96965	3.68155	2.9834	2.99465	4.4487	2.9166	3.1081	2.98485	4.13255	3.39345	3.24455	3.8196	3.25845	3.37505	3.63785	3.497	2.9823	3.7431	4.4045	3.81125	4.05915	4.04315	2.0998	2.97835	3.4342	3.80205	3.81495	3.7954	3.68255	2.99645	3.6988	3.64045	3.3331	3.9159	3.41355	3.20345	3.29425	4.0939
ARHGAP33	5.0491	4.916	4.9962	4.3489	5.1064	4.8505	4.8078	4.5311	4.9905	4.7457	5.0565	5.3656	4.9917	5.1852	4.9387	5.0418	4.7584	4.6695	4.8068	4.594	4.4809	4.8699	5.235	5.1718	5.4771	5.9969	5.1808	5.0801	4.9755	5.1089	4.5954	5.0119	3.7229	5.1637	5.2961	4.4195	4.6462	5.2642	4.6626	4.7059	4.3187	4.3925	5.2332	5.0818	5.1846	4.9814	5.114	4.8945	5.2622
ARHGAP36	1.466	1.2757	1.8502	1.2818	1.4364	1.5573	1.2679	2.2323	1.58	1.543	1.9046	2.0556	1.482	1.7046	4.2682	1.5485	1.8524	1.5321	1.5052	1.6257	2.2249	1.482	1.66	1.6958	1.3392	1.8979	1.6924	1.8644	1.3582	1.5059	1.3739	1.5333	1.5899	1.7891	2.0147	1.5145	1.921	1.5825	2.0402	1.3072	1.3774	1.6579	1.4415	1.7102	1.3019	1.2788	1.7994	2.0052	1.3715
ARHGAP39	7.1021	6.8234	7.124	7.2715	8.8609	8.0414	7.3312	8.0586	7.3411	7.853	7.7493	7.1659	7.6916	8.5867	7.8464	6.863	8.7214	7.125	7.5985	7.0832	7.0904	7.1978	7.7135	7.9773	6.9594	8.6132	7.9759	7.2378	7.5337	7.1207	6.399	6.7516	8.1268	7.1621	6.7504	7.5471	7.1177	7.7716	7.2356	7.8489	6.9331	6.7813	7.4555	7.4286	8.4458	7.3114	8.0907	8.2108	7.91
ARHGAP4	6.08195	5.8841	5.3653	5.91385	5.51165	5.6634	5.1983	5.47585	5.6844	5.6214	6.04075	6.7204	6.0063	6.0914	6.06835	5.55105	6.08815	5.3484	5.8428	5.1548	5.57375	5.7229	4.7099	5.75135	5.79015	6.2772	5.5411	5.938	6.1206	5.47835	5.16785	5.56985	5.0102	5.8434	5.9066	5.61455	5.5727	5.8359	5.51	5.4034	5.49415	5.8496	6.03625	6.02595	5.8718	5.73275	6.4066	5.9612	5.94435
ARHGAP40	4.8855	3.8344	4.2877	4.538	4.3509	5.5064	4.4567	4.7964	4.0911	5.1307	5.3662	4.901	4.2294	4.5846	4.5323	4.2907	4.4655	4.0686	5.3169	5.2618	4.1306	4.4638	4.2288	4.6253	4.8511	4.7236	4.4673	4.4933	4.1603	4.4198	4.0831	4.2114	4.7766	4.3645	4.9319	4.0907	5.8865	4.9329	4.0026	3.9323	4.8187	5.7	5.8778	4.4131	4.2971	4.3924	4.2512	3.8679	4.4415
ARHGAP42	2.06815	3.14805	3.5527	2.93195	2.7418	2.0092	2.35125	4.5594	3.4728	4.2132	2.82875	2.9579	2.0425	2.88195	2.175	2.70855	2.2067	3.61105	2.6498	4.11395	2.51145	3.42075	2.9668	2.09115	2.69285	2.95865	2.63145	2.9788	2.1581	2.742	3.18465	3.2592	2.7709	3.274	3.5956	2.3648	2.88805	3.3092	2.1286	4.0506	3.525	2.55975	3.2225	2.2441	3.1717	2.20065	2.6047	2.62315	3.13735
ARHGAP44	5.269	6.2135	3.4186	6.0113	4.573	6.6836	7.9164	5.138	6.8231	6.2245	4.823	4.6943	6.7285	5.6879	4.2612	6.0048	6.5446	6.3551	6.2091	6.4734	6.6861	6.6002	6.8688	7.6871	7.0181	5.5071	7.0317	5.1172	4.1129	3.6455	6.6185	4.7083	7.0317	5.7511	4.6698	5.6285	8.1242	6.0465	6.6992	6.3283	7.184	7.8735	5.2359	4.7083	5.3349	6.9489	5.2186	7.9809	6.1123
ARHGAP5	4.857	5.103	4.638	4.7322	5.9663	5.1037	6.0121	4.9794	6.2538	5.3242	3.2812	3.9585	5.2701	5.0195	4.3731	4.9352	6.0661	6.1655	5.1317	5.63	5.0956	6.1942	5.4112	5.7296	5.6068	4.4225	4.8656	5.6342	5.11	5.3407	5.1943	5.7179	5.733	4.894	4.5481	5.8319	5.0721	5.2866	5.468	6.0331	5.2286	5.6965	4.6812	5.796	4.0242	5.2925	5.0482	6.2928	5.5668
ARHGAP6	2.0105	2.4107	2.5813	1.9571	2.233	1.9791	1.7287	1.6553	1.8741	2.0072	1.873	1.9559	2.0131	2.0195	2.0509	1.8811	2.0215	1.9427	2.0528	1.9639	1.9368	2.0763	2.1079	1.8611	2.5023	2.4692	2.0679	2.2314	1.8399	2.0051	1.548	1.7376	2.4234	1.5863	2.1529	1.8791	2.1014	1.9726	1.7612	1.7067	1.8419	1.8119	1.8308	2.0337	1.4655	2.0468	2.1997	2.2112	2.066
ARHGAP8	5.52035	4.35065	4.00515	5.4037	4.114	4.0145	4.19405	4.10145	4.7509	5.49395	4.7039	5.37965	4.9334	4.92085	4.8351	4.417	4.72475	3.882	3.7011	3.9518	4.8888	4.6695	4.1843	5.1679	4.31425	4.4468	4.62795	4.05145	4.63715	5.1216	3.94555	4.48165	5.5606	4.0903	5.0555	4.1918	5.16235	5.29045	4.2513	3.91535	5.2451	5.5046	5.14955	4.5269	4.8479	4.132	4.43055	4.69155	4.37205
ARHGAP9	5.43485	5.8271	4.389	5.27525	5.2368	4.9146	4.67035	5.34565	5.3328	5.17715	5.94765	5.86235	4.8357	6.1475	5.65325	4.89645	4.6598	5.22275	5.84385	4.85085	4.74965	4.86395	4.23575	5.61515	5.75485	5.3217	5.5797	4.6673	6.22375	5.4615	5.0701	5.0649	4.2844	5.7097	4.9794	5.80845	4.27255	5.1561	4.3496	5.409	5.30345	5.11065	5.08455	6.197	4.8817	5.6431	5.3151	5.5751	4.7124
ARHGDIA	6.4543	6.2776	6.53765	6.43755	7.1239	6.2258	6.36025	6.4258	6.3417	6.3132	7.0577	6.69965	6.32005	6.82405	6.1702	6.91715	7.12475	5.93245	6.3855	6.08675	5.9782	6.0696	5.97525	6.26035	6.34025	5.7483	6.3767	6.29715	6.2241	5.97255	6.64175	6.9961	6.5344	6.4176	6.97995	6.4555	6.15585	6.53775	5.78345	5.7988	7.08295	6.884	6.19945	6.16445	6.2339	5.96135	6.4511	6.7137	6.9586
ARHGDIB	8.24415	9.28495	6.00985	8.09695	8.05745	7.41305	7.14525	8.6129	8.59385	8.748	7.2382	7.8471	7.98215	8.3313	7.51085	8.28545	8.00815	8.09695	9.17095	7.62895	7.72415	9.5606	6.4807	8.7265	8.66555	8.94875	9.09375	6.9327	8.66965	8.7207	7.5226	8.748	7.49515	8.9481	8.89675	7.9644	6.6358	8.32515	7.02815	8.3053	9.2695	8.01175	8.09955	9.4834	8.3988	8.61525	7.80885	9.07775	8.06205
ARHGDIG	5.57805	5.05325	5.28465	5.154	5.22505	5.19455	4.9566	5.18435	5.14515	5.3898	5.6166	5.4623	5.16075	5.55325	5.10085	5.38465	5.27795	5.3535	5.29855	5.2119	4.8114	5.3858	5.0028	5.3857	5.47115	5.6482	5.082	5.61235	5.1554	5.18505	4.90105	5.3172	5.55335	5.1509	5.7323	5.0802	5.30005	5.19665	5.09805	4.9503	5.01735	4.9721	5.42735	5.6454	5.5354	5.40895	5.3457	5.19275	5.69395
ARHGEF1	4.6881	5.67895	4.73355	4.56095	4.58675	4.9283	4.36545	5.9975	4.8716	4.4307	5.81235	4.95415	4.9658	5.0884	5.11685	4.82655	4.45105	5.0478	5.1178	4.93255	5.1911	5.13735	4.87535	6.0042	5.078	5.3127	4.66205	3.9822	6.05665	5.43925	5.2069	5.2908	4.8715	5.7095	5.0084	4.8636	4.9051	4.91375	4.6436	5.6411	6.2714	5.2889	5.3951	5.56555	4.95145	5.5179	5.0612	4.68045	4.8701
ARHGEF10	4.9818	4.8379	3.5554	5.5106	4.7507	5.0029	3.8379	4.3733	4.9218	4.2128	3.9005	4.8728	4.449	4.9871	4.5082	3.8464	4.925	4.5809	4.7331	4.8202	4.5554	4.594	4.7811	4.3627	4.5606	4.6905	4.3504	4.9114	4.2154	3.7272	4.7652	5.0328	4.7117	4.1467	3.1447	4.5793	5.074	4.7114	5.2214	4.8862	4.6525	5.0419	3.8232	4.6322	4.6093	4.9922	4.9594	4.5934	5.0557
ARHGEF10L	4.7253	4.19455	4.32895	4.24605	4.32795	4.18225	3.9239	4.08725	4.27955	4.09235	4.7332	4.48365	4.0683	4.22455	4.16505	4.055	4.3997	4.46245	3.73975	4.2309	3.77335	4.15595	4.07705	4.8994	4.23935	4.6943	4.0665	4.083	4.00115	4.02525	4.9783	4.1895	4.13595	4.58335	4.4289	4.24405	4.0616	4.1181	4.2493	3.78205	4.1962	4.1314	4.2891	4.4646	4.6095	4.15315	3.97785	3.9749	4.9409
ARHGEF11	7.35195	6.57545	6.82645	7.3484	7.03305	7.1698	6.8216	7.0664	7.07235	6.74745	7.6846	7.32975	7.23355	6.94845	7.53545	7.11295	7.02175	7.1472	6.6429	7.34145	6.98545	7.16245	6.92655	7.5167	7.0338	7.31295	7.22925	7.19195	7.017	6.97465	7.16755	7.53735	8.0961	7.23845	6.9924	7.9684	7.2258	6.97085	7.3415	7.10845	7.0563	7.2292	7.4309	7.08175	7.2346	7.3559	7.1735	6.89275	7.2664
ARHGEF12	5.8297	5.5546	4.9306	5.6151	5.7663	5.0318	4.8569	5.5745	5.3989	5.6667	4.8909	4.9728	5.1665	4.7599	4.7547	5.0773	4.988	4.3442	5.5517	5.5084	5.1277	5.0719	5.1216	4.7731	4.5946	5.0017	4.8702	4.8236	4.644	5.2145	4.9291	5.5127	5.6021	5.5868	4.9183	5.1623	5.4323	5.5306	5.031	4.7128	5.4636	5.3284	5.4364	4.5492	5.3627	4.4336	5.775	5.3546	5.7596
ARHGEF15	4.6198	3.9134	4.4773	4.3819	3.8012	4.2891	4.2865	3.849	3.7191	3.9694	4.7085	4.2813	4.9894	3.417	4.09	4.005	4.1222	4.1632	4.4861	4.084	3.9245	3.9333	4.6238	4.8037	4.7917	4.01	4.1807	4.0292	4.4531	3.8998	3.4577	3.7534	3.5643	4.2742	5.3214	4.0482	4.4978	4.9629	4.2757	3.9835	3.9289	3.8145	4.6484	4.0497	5.9517	3.8937	4.4978	4.6008	4.2735
ARHGEF16	5.5462	5.0199	5.7635	5.3781	5.9086	5.7416	5.7776	6.4951	5.8508	6.5897	6.4894	5.7338	5.8292	5.7156	6.0816	5.644	5.8137	6.1343	5.4215	6.1884	6.4105	5.2007	4.9762	5.943	6.0306	5.6158	5.8614	5.9682	6.6052	5.6224	6.4204	5.846	4.9781	6.3039	5.0204	6.2739	6.0573	6.1061	5.903	5.6879	5.8482	5.4072	5.3813	6.0672	6.1906	6.0612	5.8434	5.5946	5.2503
ARHGEF17	8.5435	8.4561	7.5837	8.8345	8.5013	8.7755	8.3033	8.4882	8.5199	9.266	8.4758	8.7649	9.164	8.3804	8.4486	8.8925	8.6609	8.2964	8.875	8.8095	9.1266	8.5854	8.3923	8.8447	7.9878	9.1155	8.3271	8.5605	8.8558	8.2042	8.6016	8.9634	7.6049	8.2254	8.2324	8.7447	9.0698	8.8512	8.6619	7.8952	8.4947	8.5056	8.5578	8.3918	8.0274	8.3706	9.2775	8.8304	8.6488
ARHGEF18	4.3625	4.9713	4.953	4.56865	4.5667	4.6973	4.87835	4.80235	4.4421	5.01595	5.18705	5.60415	5.15815	5.00185	4.498	4.74335	4.821	4.7687	4.3185	4.77565	4.9271	4.44385	4.89735	4.59815	5.0281	4.8802	4.75535	4.93685	4.7686	4.8431	5.4029	4.6501	4.6634	4.7285	4.94695	5.0448	5.048	4.74335	4.9549	4.5422	4.4049	4.67325	4.81425	4.9171	4.77485	4.7531	4.7166	4.57685	4.92835
ARHGEF19	4.6821	4.5103	4.6301	4.4611	3.8092	4.2469	4.7048	4.4558	5.1372	5.5806	5.1772	4.6433	3.9959	5.384	4.3741	4.3895	4.9944	4.8182	4.7541	4.8504	4.2363	4.5447	4.594	4.5557	4.315	4.6226	4.5863	4.623	5.1083	5.6117	5.1019	4.5954	4.2939	5.9681	4.2876	5.4054	4.4483	4.6203	5.7478	4.6774	4.33	4.3758	4.0395	4.7311	4.3721	4.3034	4.7042	4.3028	4.5877
ARHGEF2	5.1794	6.355	5.1111	5.2877	4.7804	5.9689	5.7728	5.3854	6.1051	5.2498	5.5953	6.052	5.3065	6.3009	5.0233	5.0033	5.785	5.668	6.4901	6.7558	6.5688	5.1288	5.0312	5.6549	5.2246	5.4238	5.3826	5.1164	6.7038	5.6562	4.8991	6.5779	4.9426	5.4643	5.2552	6.0358	5.4017	5.9407	6.3051	5.6329	6.6473	5.0386	5.7462	5.3218	5.1128	5.3368	5.022	5.3644	5.3001
ARHGEF25	4.5159	6.1962	4.8881	4.6399	5.5402	5.0528	5.1249	4.998	5.3129	5.3587	4.957	5.057	5.7941	4.9719	5.8294	4.7862	4.7584	5.9095	5.5917	5.5875	5.5612	4.8344	5.9224	5.0892	5.5441	5.1777	5.4204	5.6629	4.5503	4.4528	5.5163	5.3673	6.3483	5.4454	4.4453	6.0822	5.3705	4.7906	5.7375	5.694	5.436	5.783	5.1186	5.3052	5.5136	5.3836	5.5485	5.6021	6.1543
ARHGEF26	1.8208	2.3842	1.4572	2.0791	2.6247	2.9805	3.1245	2.3126	2.9512	2.629	3.4028	2.2218	2.4099	1.7424	1.6752	3.8967	2.6451	2.8076	2.5426	2.1939	2.1187	2.5457	2.7006	1.7152	2.4641	2.3833	2.0714	2.0162	2.876	3.1532	4.2064	3.2728	2.4834	1.4896	3.6308	2.4097	2.4352	2.4499	2.7017	4.0564	1.8868	4.3024	2.3857	2.0252	1.8345	2.165	2.0275	2.4643	2.33
ARHGEF3	5.3797	4.9086	4.73755	5.433	4.4887	4.4157	4.7626	4.89855	4.36225	5.18395	3.79095	4.4266	5.2755	4.5011	3.72655	4.99485	4.53355	4.66375	5.4468	5.81375	4.8621	5.0762	5.08345	4.68505	3.86825	4.18565	5.1066	3.46715	5.4542	4.98335	4.5126	5.13455	4.8331	4.79585	4.0911	5.3418	5.16945	5.60575	5.1795	4.7343	6.09005	4.90355	6.1486	5.1629	5.2809	5.29155	4.63405	4.2668	4.90285
ARHGEF33	2.6821	1.2982	3.978	3.1517	3.5335	2.2033	1.6268	1.3896	2.6578	1.9344	1.3536	2.2461	1.6693	2.0152	1.7841	1.4054	1.2226	1.6649	2.6063	2.0492	3.1583	1.5712	1.9609	3.1815	1.5386	1.8889	1.9782	2.4041	1.6184	1.7298	1.7865	1.7392	1.7392	2.1483	2.642	2.2348	1.6637	1.3957	1.5873	1.7984	1.6726	4.1187	1.8783	1.7278	1.8534	2.0609	1.4121	2.1938	1.5301
ARHGEF35	7.3439	8.4534	8.0141	7.7548	8.6925	8.5086	8.5954	6.7451	8.299	6.4252	5.0929	7.8823	7.7135	7.3996	7.46	8.6368	8.1003	8.6878	7.9693	7.5618	7.2384	7.7507	7.4595	7.6323	7.6059	4.4693	8.6412	8.4649	8.0771	8.8813	8.1436	9.3423	9.0683	8.4373	7.2411	7.677	8.1017	8.2115	8.6605	8.5597	8.1229	8.4817	8.0287	9.8849	7.7583	8.4471	6.8271	8.0841	8.4788
ARHGEF37	4.6184	3.05915	4.20195	4.29875	4.5677	3.5785	3.042	3.6344	3.73205	3.599	4.17755	3.8966	4.1547	3.71765	4.01395	5.1111	3.2218	3.18915	4.23605	3.42045	3.84775	3.9369	3.37105	4.03955	4.21545	4.47975	4.012	3.58225	3.43865	4.43385	3.1748	3.3939	4.66975	3.20415	3.8484	3.9159	3.858	3.96055	3.45845	3.1675	3.9925	4.1164	4.04705	4.5333	4.637	3.87375	3.5061	3.678	3.74255
ARHGEF38	1.8275	1.56385	1.6287	1.523	1.7215	1.7055	1.70895	1.8065	1.53185	1.6294	1.9187	1.7841	1.7223	1.779	1.7016	2.79155	1.8981	1.77755	1.54995	1.6375	1.66125	1.9353	1.8333	1.762	2.31795	2.0344	1.9244	1.88535	1.57175	1.72435	2.3642	1.6363	1.9199	1.65105	1.76275	1.777	1.61335	1.7371	1.8993	1.4329	1.6046	1.60245	1.7227	2.0297	2.00005	1.6826	1.9148	1.63255	1.972
ARHGEF4	4.4549	4.2335	4.4425	4.3188	4.1321	3.8715	3.8363	4.2469	4.0368	4.2953	4.6151	4.3133	4.1125	4.1547	4.3328	4.1776	4.2418	3.8147	3.7152	3.9826	4.102	4.0995	4.1874	4.4456	4.3941	4.6642	4.1561	4.0997	4.3947	4.4556	3.9701	4.5479	4.0251	4.0509	3.9846	4.4075	4.1104	4.2961	4.4351	3.9474	3.9737	4.0375	4.2336	4.0075	4.2029	4.2191	4.2153	4.17	4.2529
ARHGEF40	5.79075	5.99125	5.87105	5.3707	6.55835	6.0846	5.51135	6.40575	5.83135	6.8051	5.8104	6.3238	7.2956	6.13725	7.7802	6.22435	7.9503	7.53045	5.9465	6.3369	6.23575	5.979	6.4204	5.60835	6.11375	5.9275	6.39915	6.37945	6.22225	6.4193	5.50125	6.1648	5.7926	6.31425	5.75825	6.19765	6.19095	6.42505	6.45405	6.1834	6.1792	6.0153	5.79155	6.0923	5.5779	6.5539	6.51725	5.7704	6.00445
ARHGEF5	6.24695	6.674	6.03515	5.7259	6.39175	5.8876	6.92805	5.07265	6.1588	5.7375	5.8203	6.57285	7.2602	5.20075	6.1518	6.2747	6.14285	6.8897	5.973	6.39105	5.00445	5.52345	5.2642	5.8484	5.301	4.7712	6.2302	5.47625	6.17115	6.2392	7.094	7.9515	6.39065	5.8568	5.11385	7.2268	6.5689	6.8542	6.0988	5.58535	5.7831	6.0756	5.74745	6.01205	5.8904	5.45875	5.7494	5.75565	5.55135
ARHGEF6	5.1863	7.0865	4.3078	5.263	4.639	5.9677	5.2535	5.7569	6.2422	6.1147	4.7128	5.8159	4.305	7.1517	4.3725	4.7128	3.6644	5.7091	7.0338	4.7215	5.5457	6.2035	4.5994	6.4733	6.7667	6.7617	6.1023	4.4419	6.8403	5.0028	4.5791	5.9151	5.4272	6.5327	5.2933	5.3952	4.2575	5.1472	4.1566	5.2779	6.425	6.56	5.565	6.4686	5.0509	6.4411	5.3522	5.7145	6.3012
ARHGEF7	3.7991	4.2173	2.52325	4.65005	2.8759	3.4842	3.53185	3.6465	3.14705	3.41215	2.8944	2.78935	3.39925	2.61415	3.9868	2.41335	3.51515	3.4053	3.2557	3.27925	3.5096	2.41525	2.02825	2.9583	2.7165	2.5087	2.77445	2.37715	2.8338	3.48985	3.81175	3.03025	2.4924	3.83665	2.1975	2.5894	2.8297	3.07505	4.7634	3.4829	2.9328	3.1931	3.25665	2.1559	3.1264	3.0164	2.92305	3.21715	3.464
ARHGEF9	6.1901	6.46475	5.15755	6.9319	6.53035	6.7931	6.5577	5.98745	6.55345	6.2433	5.3423	6.29715	7.2926	6.7565	4.6078	6.49925	7.1908	6.88515	6.76175	6.43475	6.52355	6.537	5.8583	6.1672	5.4631	6.82695	5.41465	6.1949	6.37895	7.05595	6.698	6.55655	7.059	6.40915	4.8537	6.21715	6.52035	6.3783	6.602	6.8309	6.11815	6.87515	6.8291	6.07095	6.36175	6.1953	6.38225	5.84645	6.175
ARID1A	4.5965	4.4645	5.1516	4.6236	4.5726	4.618	4.5097	4.813	4.3282	4.6388	4.938	4.991	4.2949	4.9095	5.3945	4.3438	4.4299	5.1359	4.0522	4.6659	4.7821	5.0891	4.6433	5.1595	4.2492	4.9173	4.975	4.3449	4.4778	4.5807	4.609	4.3491	5.0549	5.2548	4.79	4.6957	5.1466	4.3377	5.142	4.6277	4.8674	4.6591	4.3125	5.03	4.938	4.859	4.9092	4.8669	5.0362
ARID1B	5.41945	5.05985	5.3139	5.26465	5.3188	5.1958	5.1269	5.5532	5.58185	5.40015	4.95495	5.3162	5.0988	5.41415	5.66085	5.39605	4.9689	5.2335	5.14955	5.6124	5.22305	4.93325	5.65035	5.0816	5.7444	4.62475	5.22275	5.47825	5.19395	5.6932	5.41045	5.6129	4.50875	5.527	4.7867	5.41955	5.67385	5.12035	5.8245	5.37675	5.26195	5.32625	5.52755	4.789	4.20565	5.6959	5.4791	5.1797	5.3193
ARID2	5.1593	4.7488	5.2106	4.84225	4.9817	5.3562	4.6169	4.8202	4.89185	4.69715	4.4156	3.97205	5.1218	5.1798	4.6287	5.46955	5.6608	4.8701	5.3547	5.35545	4.52285	5.1618	5.48635	4.9255	4.93335	4.0093	4.7361	5.23845	5.3076	6.34895	5.2722	5.37285	5.3422	5.1762	5.3957	5.08235	4.90835	4.7381	4.95765	4.8338	4.5742	4.7855	4.60195	4.87665	4.708	4.4319	5.0457	5.48205	5.3575
ARID3A	4.8795	5.7986	6.2014	6.66145	5.9703	5.4438	6.2904	6.372	5.9151	5.84505	5.8495	5.7115	5.22505	5.5318	6.857	5.4887	5.8743	5.9445	5.7082	5.7898	5.4486	5.99775	5.4763	5.9946	5.0819	5.2375	5.3849	5.3077	5.53955	6.5267	7.6751	5.93685	5.3488	6.12095	6.38605	5.5611	5.62785	5.35895	5.4117	5.84215	6.21585	5.995	5.4465	4.9491	5.44895	5.73275	5.67805	5.5029	6.2981
ARID3B	4.07705	4.13515	5.09875	4.58575	4.28295	5.3818	4.0676	5.0953	4.21075	4.3031	5.2807	4.43485	4.02905	4.325	5.79445	3.8472	4.5097	4.5824	4.2823	4.4162	4.14105	4.3712	4.45415	4.8612	4.8414	5.20385	4.7218	4.0899	4.8276	4.4108	5.30475	4.39845	3.945	4.47725	4.98545	5.3439	4.484	4.7267	4.867	4.8108	4.6897	4.28575	4.5872	4.5253	4.1187	4.42535	5.44385	4.5363	3.7217
ARID3C	4.73165	4.1751	4.41385	4.1914	4.2873	4.2186	4.0006	4.0036	4.3248	4.2063	4.7754	4.72105	4.35005	4.62565	4.24665	4.61695	3.9769	4.1885	4.1566	4.15025	4.15975	4.43855	4.6734	4.40165	4.54555	5.07775	4.23605	4.82575	4.23135	4.3256	3.7302	4.3296	4.374	3.9304	4.53985	4.31965	4.3377	4.5786	4.1154	4.2295	3.95425	4.01775	4.5819	4.6644	4.67845	4.4452	4.339	4.4901	4.5772
ARID4A	5.0231	4.4499	4.7797	4.4947	5.2275	4.4674	5.7983	5.5163	5.124	4.8916	3.4319	5.3874	5.0415	4.4516	4.2977	4.3267	5.9595	3.9651	5.0028	4.7513	4.5428	4.691	5.5559	4.5706	6.315	4.2125	4.23	5.5815	5.9889	4.597	5.0466	5.501	5.1351	4.6525	3.7228	4.894	5.1742	5.6616	4.6557	6.0272	5.2533	5.3874	4.5907	5.9814	3.3838	5.521	4.5734	5.0821	4.8623
ARID4B	4.3701	4.2378	4.5873	4.304	4.5252	4.538	4.3463	4.5341	4.5678	4.3424	4.7571	4.7082	4.4967	4.3199	4.8618	4.8993	4.7205	4.6266	4.4466	4.4847	4.4308	4.3537	4.462	4.3105	4.3553	4.9422	4.5184	4.8722	4.4388	4.3144	4.454	4.5051	4.3697	4.2558	4.3262	4.6184	4.6542	4.594	4.8662	4.1913	4.399	4.3463	4.3162	4.928	4.4738	4.4329	4.5897	4.5251	4.3454
ARID5A	4.5578	5.5986	4.68	4.8764	3.9812	4.085	3.3417	5.7566	4.68	4.8072	5.4533	4.7785	3.1279	5.1681	4.5418	3.5243	4.0302	5.7267	4.8545	5.4004	4.4375	4.3737	3.7733	5.217	5.2001	4.7767	7.9037	4.5883	5.2723	4.4447	4.7374	5.3987	4.745	6.981	4.2819	5.5051	4.1576	6.1131	4.6614	5.7065	4.6758	5.1651	4.3785	5.4481	4.2068	4.9495	5.935	5.4666	5.7979
ARID5B	4.693	5.25035	4.5667	6.10375	5.07975	5.0612	4.21545	4.5954	4.73755	5.1191	4.37925	4.61735	4.4001	4.49675	3.49265	4.45265	4.6553	5.11495	4.6162	4.54655	4.40015	5.0836	4.733	4.88315	4.4451	4.8752	5.1062	4.88445	4.08675	4.1165	3.9803	4.74295	4.36095	4.92195	4.69425	4.68425	4.43805	4.73445	4.4363	4.1263	4.48525	5.06395	4.50555	4.7713	4.1185	4.7029	4.6302	5.27535	5.21695
ARIH1	5.2893	6.1135	6.2389	6.6639	6.5297	5.8526	6.112	6.5433	5.8701	6.2465	4.9569	5.428	6.2576	6.935	4.6337	6.5643	6.2966	6.1023	6.2344	5.886	6.1778	6.178	6.1123	5.4426	5.4956	5.6556	5.5426	5.6749	5.7878	6.4434	5.9992	6.4209	5.4168	5.8293	5.3131	6.5376	5.5333	5.9127	5.8409	6.2908	5.7455	5.7718	5.6762	5.7269	6.1318	6.3199	5.2501	5.8771	5.4883
ARIH2	4.9471	4.4911	4.1504	4.92	6.1112	4.9478	5.7092	4.7625	4.5035	4.8754	5.6367	5.1927	5.0528	5.3617	5.6094	5.2654	4.9491	4.8293	5.9284	5.0564	5.0423	5.2801	5.3831	5.4077	5.1294	5.5971	5.0472	5.1477	5.2528	5.1129	6.4297	5.1889	4.8753	5.2181	5.3365	5.1319	5.0528	5.3038	4.7111	5.0058	6.2346	6.2174	5.2877	5.4977	5.3142	4.8833	5.0557	5.2247	5.3733
ARL1	6.0408	5.6534	6.3356	4.9486	6.2676	5.6226	6.8188	5.1747	6.3025	5.8469	4.2499	4.7009	5.8923	4.2268	5.049	5.6572	5.5263	6.2904	5.4248	5.4717	5.7116	6.0012	5.4062	5.4471	5.0712	3.6706	4.4931	5.3553	5.0297	6.8787	5.9645	5.4432	6.409	6.5456	5.5994	5.8866	5.5862	4.5435	5.7916	5.7522	6.5996	7.4062	6.1277	4.4507	5.4162	5.2345	5.1779	4.9224	4.49
ARL10	4.8946	4.14635	4.35445	4.90385	4.18625	4.79025	5.0013	4.9322	5.13005	4.706	4.45915	3.8844	4.32375	4.09675	5.168	3.91565	4.04735	3.71125	4.0939	5.6652	4.41225	4.22525	5.06715	4.80815	4.4705	4.3705	4.1147	5.231	4.10055	3.95495	4.24785	4.26005	4.73375	4.4843	4.8466	4.4976	4.5972	4.00945	4.01045	4.3068	4.6505	4.22405	3.94995	4.2587	4.33685	4.0533	4.36605	4.2285	5.28465
ARL11	4.242	6.3208	3.2683	4.2622	3.8109	4.277	2.7804	4.2613	3.5238	4.839	4.6362	4.3072	4.2608	6.8278	4.2278	4.8415	4.2739	3.7871	4.2978	4.3862	3.5545	3.8302	3.5265	4.8355	5.4852	5.2376	4.0886	4.4848	5.8235	4.4192	5.3945	3.8911	3.3441	6.2427	5.3518	4.1585	4.1455	3.5667	3.2275	3.347	4.0386	4.2623	3.9571	4.1502	4.5914	4.5184	5.3758	4.1606	4.4573
ARL13A	2.2781	1.8107	2.0326	1.6495	1.6156	1.855	1.5384	1.5196	1.778	2.2786	1.6483	1.9424	1.6859	1.8505	1.51	1.8123	1.9393	1.9241	1.4826	1.5461	2.5085	1.3095	1.8522	2.0341	1.7038	1.7447	1.6134	1.6977	1.9252	1.6355	1.0936	1.7036	1.8614	1.6382	1.8123	1.8132	1.7801	2.1469	1.3229	1.7909	1.9031	2.0422	1.5035	1.8481	1.9943	1.7909	2.3463	2.2208	1.9549
ARL13B	2.5619	2.5588	2.4462	2.4823	2.4627	2.819	2.7375	2.4928	3.3726	2.9182	2.498	2.649	2.5226	2.5628	2.7572	2.9006	2.8374	2.8024	2.4697	2.5924	2.8218	2.4129	2.7733	2.6925	2.7326	2.625	2.4932	2.7388	2.5585	2.3025	2.3689	3.8383	2.2483	2.593	3.1982	3.5723	3.0074	2.9265	2.5618	2.6101	2.4804	2.4331	2.3363	2.6966	3.2919	2.6197	3.0589	2.7026	2.5409
ARL14	2.8397	2.8572	3.0264	2.84135	2.7474	2.85175	2.8377	2.71775	2.8731	2.8028	3.9293	4.6923	2.8664	2.9248	2.91575	2.58115	2.9188	2.69015	2.6198	2.61825	2.6601	2.97955	3.054	3.12075	2.85445	3.01135	3.27815	3.0924	2.87705	2.7856	3.87135	2.86655	2.9087	2.75985	2.9604	3.18045	2.94765	3.09765	2.71415	2.5244	2.7379	3.0248	3.11055	3.2833	3.29795	2.6975	2.88705	2.9195	3.11895
ARL15	3.97815	5.1442	3.74825	4.6307	4.31065	4.1104	4.19745	4.41525	4.8563	4.3966	4.8884	4.4424	4.40575	4.0723	4.39	4.59885	4.21765	4.4429	4.6881	4.53825	4.4021	4.27365	4.07475	4.3574	4.7893	4.515	4.8858	4.1813	4.3732	4.8661	4.105	4.8288	3.9964	4.97005	4.274	3.95665	4.9753	4.75005	4.59435	4.9067	4.86915	4.0728	4.6399	4.6752	4.70535	5.0767	4.85175	5.0103	4.5596
ARL16	2.0767	1.4772	1.7625	1.8634	1.3909	1.4561	1.4676	1.8426	1.5737	1.6356	2.048	2.1554	1.7312	1.6851	1.7378	1.9293	2.1252	1.9415	1.7004	1.7768	1.4197	1.7985	2.1284	2.0476	1.7639	2.083	1.8145	1.9063	1.9468	1.5447	1.5949	2.2086	1.9254	1.586	1.9652	1.9243	1.8017	1.6544	1.8548	1.5782	1.501	1.4661	1.7143	2.273	1.8147	1.6798	1.8104	1.8585	1.8215
ARL17A	5.41075	5.3012	5.79205	5.87065	5.78785	6.17425	6.5799	6.13415	5.66495	6.755	5.31595	5.96985	6.0062	5.63985	6.7915	6.29745	6.0051	5.61755	5.74885	5.87115	5.64005	6.8252	5.9949	6.54575	6.04315	5.68825	5.6347	4.46995	6.5124	5.6495	5.81425	6.05865	5.5977	5.87595	5.40055	5.7928	6.19795	6.35905	6.35545	5.41765	6.01675	6.65335	6.07	5.8706	5.93545	5.6311	6.0302	5.5269	6.09155
ARL17B	8.64675	8.4822	8.92605	8.41225	8.39605	8.68105	8.77355	8.46525	8.701	9.15695	7.42165	8.9108	8.34195	7.9872	8.66275	9.0886	8.6611	8.79585	8.4312	8.9016	8.9114	8.80905	8.4884	9.2657	9.0728	9.19965	8.9002	8.13125	9.52625	8.48955	8.6193	8.9858	8.5661	8.8046	8.5969	8.8382	8.74175	9.0676	9.2384	8.7948	8.3456	8.94595	9.0478	8.763	8.4739	8.2737	8.7523	8.65635	8.92815
ARL2	9.47305	9.29435	9.40185	9.9729	9.27815	9.7494	9.2461	9.8113	9.44695	9.5544	9.4785	9.7793	9.53465	9.3961	9.4025	9.1738	9.22315	9.44015	9.48345	9.4858	9.14315	9.35065	9.5035	9.42635	9.5198	9.2812	9.8357	8.84245	9.51435	9.62985	9.541	9.22245	9.4779	9.41935	9.43715	9.8159	9.69695	9.66055	8.99725	9.53595	9.1924	9.4844	9.6753	9.381	9.268	9.01715	9.31595	9.53175	9.48765
ARL2BP	6.8846	7.7034	6.8099	7.7178	6.9832	7.346	8.0029	7.799	8.231	7.9556	6.4194	7.1136	7.5979	7.1407	7.2211	7.3336	7.4906	7.1665	7.8556	7.6242	7.5417	7.2655	7.5947	7.2066	7.1675	6.6421	6.7591	6.8004	7.4641	7.5653	7.6081	7.5834	7.1365	7.567	6.4002	7.4686	6.8514	7.2346	7.587	7.7838	7.6992	8.2754	6.8728	7.2492	7.4244	7.2693	6.495	7.2036	7.1383
ARL3	6.27	5.8907	6.3028	5.9322	6.0677	6.2243	5.6175	6.1302	5.9165	5.8209	6.534	6.6793	6.2473	6.5956	6.2807	6.24	5.965	6.1338	5.9151	5.9401	5.7684	6.1934	6.2914	6.2437	6.3647	6.8244	6.5249	6.6028	6.2757	6.1657	5.9362	6.3486	6.4055	5.9183	6.677	6.2439	6.3049	6.4062	6.2067	5.59	5.7387	5.9958	6.4819	6.7353	6.1967	6.2783	6.3825	5.9183	6.3572
ARL4A	6.7927	6.5579	5.9206	5.2227	6.1246	7.1622	6.876	6.102	6.7665	6.6962	6.0827	5.2068	6.816	5.9513	4.7088	7.3612	6.1888	5.827	6.6275	5.7292	5.8345	6.0145	6.4275	7.146	6.9649	5.0638	5.5331	7.8935	5.7614	6.894	6.9643	5.3704	6.7465	5.8721	4.1215	7.5299	5.6782	5.6218	6.7659	6.0984	6.4211	5.3274	5.3307	5.5676	5.6682	7.148	7.3195	6.269	6.801
ARL4C	7.7215	9.2494	8.0666	9.5863	7.5843	7.8112	8.6635	10.471	7.9729	8.5532	7.6452	8.2214	7.7637	7.9723	7.7862	6.9941	6.5631	7.6211	8.0884	7.8987	8.3403	7.3183	7.066	7.8787	7.5265	6.8072	7.6058	6.409	8.4453	7.6278	6.8057	8.5239	6.4741	7.3163	7.421	7.6059	8.9248	7.1451	8.0841	8.3841	7.9489	7.6446	7.6651	8.1669	7.9293	7.2879	7.0631	7.4724	7.4152
ARL4D	5.12385	5.22585	4.8849	5.1106	4.7804	4.18065	4.39565	4.23085	4.45595	4.76705	4.6263	4.8182	5.0439	4.6766	4.00205	4.1824	4.20425	6.0747	4.95305	4.4218	4.73095	4.6452	4.97125	4.76845	5.4974	4.46215	3.969	5.05605	4.81295	4.09095	4.26385	4.5569	5.50025	3.87435	5.50155	4.75615	4.65775	4.17575	4.052	4.53445	4.41405	4.59165	4.601	4.28525	4.77605	4.57025	4.5183	4.57255	5.2012
ARL5A	6.49315	6.60855	6.5092	5.7358	6.6022	5.21425	6.60785	6.20035	6.90145	5.57605	5.01145	4.91505	5.82575	6.61205	5.34175	5.0831	6.77915	6.26315	7.0536	5.94985	5.8666	6.19225	5.0759	5.2698	6.11475	5.97505	5.99555	6.1119	6.13235	5.8918	7.0796	6.57145	6.07235	6.0671	5.6671	6.1434	6.3701	5.49055	6.00685	7.0498	6.5454	7.06905	5.2617	5.7948	5.10535	6.55655	4.66485	5.11	5.19925
ARL5B	6.0226	5.7179	6.7658	6.0277	5.537	6.6513	6.946	6.848	6.9074	6.6578	4.8736	5.4974	5.7577	5.3098	6.1331	6.7756	7.1183	7.4621	5.8186	6.4485	6.4239	6.3745	6.9154	5.4266	5.4808	5.4615	5.8535	5.9153	6.4624	5.3537	7.0076	6.2523	6.7418	4.7899	5.6581	6.2391	5.7111	5.4854	6.2846	6.9497	6.2802	6.2739	6.5657	5.0341	6.1029	6.0224	6.414	6.1671	5.2917
ARL5C	5.0333	4.7602	5.1326	4.88325	4.85	4.66995	4.38585	4.70155	4.4552	4.79005	5.31145	5.2029	4.95725	4.8242	4.59855	5.00795	4.91715	4.74775	4.7739	4.911	4.5996	5.1512	5.02615	5.0746	5.044	5.1769	5.19215	5.68695	4.67225	4.7313	4.70585	4.7031	5.14335	4.65345	5.30215	4.5622	4.96085	4.9695	5.07155	4.436	4.5591	4.6499	5.04395	5.1945	5.15535	4.93605	5.0117	4.9307	5.2201
ARL6	3.24915	2.4635	3.1525	3.21205	4.2972	3.1013	4.735	2.8593	3.45605	2.3989	3.3843	2.58655	3.0184	2.73115	4.01675	3.2819	2.78525	3.3472	3.1848	2.7244	3.3077	2.84565	2.20945	2.53475	2.42095	3.51835	2.84705	3.135	2.4944	4.00895	2.83845	2.9409	3.2077	3.8111	3.77505	3.1541	3.08575	2.77435	2.78835	2.89715	2.1707	3.0937	2.2146	2.5985	3.4748	3.32605	2.45365	3.14115	2.8018
ARL6IP1	6.7614	6.3156	7.0511	6.258	6.9623	5.8579	7.5737	7.2054	7.4891	6.8532	5.7422	5.0087	6.0676	6.3782	6.6208	5.9495	6.3266	6.9027	7.1011	5.7979	5.5369	7.59	6.9832	6.6986	5.6898	6.1022	6.7044	6.1118	6.1559	7.4093	8.788	6.9331	8.3699	7.8999	5.8492	6.936	5.7366	7.2717	6.5435	6.6175	7.5894	6.8874	6.0379	6.4747	6.7246	7.0436	6.9072	5.7043	6.1559
ARL6IP4	6.78365	7.29925	7.4905	7.84575	7.41775	7.8295	7.05305	7.4274	7.43985	7.34555	7.60935	7.13845	7.7297	7.5469	8.42995	7.12105	6.6813	7.5523	7.2822	7.31435	7.7364	7.5164	6.75935	7.31305	7.0566	6.882	7.29885	6.55095	7.2904	7.9488	6.8569	7.834	7.39315	7.3827	6.89415	7.16875	7.28445	7.2787	7.18045	6.811	7.23555	7.57225	6.9251	7.68705	7.16015	7.20045	7.4186	7.7365	7.0726
ARL6IP5	10.1517	9.62755	7.4776	9.8428	10.1704	8.5757	10.3424	9.6634	9.8352	9.17285	8.2485	9.4862	9.8132	10.2018	8.05115	9.83455	10.1771	9.53985	10.4043	9.80235	8.5793	9.60645	9.81605	9.55175	9.23735	9.1549	9.59715	8.92605	10.1496	9.5895	8.47195	9.66625	10.0647	9.04405	8.37545	10.0701	9.72915	8.1337	10.5191	9.73445	10.6782	9.27085	9.32845	9.30155	8.78325	8.8422	8.3474	9.58295	10.0435
ARL6IP6	5.8644	5.3598	5.7987	5.4739	5.4981	5.5345	6.1754	5.4752	5.4256	5.0773	4.6968	4.7367	5.5397	5.5886	5.2966	5.7303	5.6045	5.6817	5.5261	5.8495	5.1492	6.713	6.0754	5.6415	6.144	5.0594	6.0174	5.8942	5.6562	5.4808	5.6914	5.094	6.3542	5.2169	5.572	5.8037	5.7058	5.6511	5.6491	5.1954	5.5255	5.1764	5.7597	6.6984	5.4029	5.4794	5.8773	5.6455	5.4462
ARL8A	3.4624	3.3455	3.803	3.4833	3.5975	3.6065	3.3259	3.4504	3.1509	3.502	3.7603	4.1858	3.4177	3.9289	3.5508	3.483	3.0904	3.42	3.2508	3.605	3.4022	2.961	3.9336	3.6545	3.7607	3.8153	4.7257	3.3857	3.1751	3.8889	3.1401	3.2789	4.0432	3.7529	3.6426	3.9035	3.6483	3.8177	3.4605	2.879	3.6286	3.0872	3.6065	3.5895	3.7705	3.6754	3.5923	3.7525	3.498
ARL8B	6.9916	7.051	5.3835	7.093	6.945	6.4975	7.5454	6.685	7.56	6.1563	5.8871	6.8075	6.2323	6.7928	6.4038	6.9713	7.5686	7.0317	7.3274	6.7318	6.3726	6.8446	7.5576	6.3867	6.9118	6.0484	7.2358	7.5497	6.3229	6.5594	6.7914	6.7235	6.5761	6.0987	6.861	7.6709	6.0463	6.2783	7.1424	6.574	6.333	6.9909	6.7049	6.8745	6.9649	6.3726	6.2867	6.634	6.957
ARL9	3.0394	3.606	3.9347	2.7365	2.3267	2.6822	3.2453	2.978	2.6767	2.9875	4.2281	3.3049	2.7917	3.1106	3.9947	2.5984	2.7493	3.227	2.9494	3.0245	3.0091	3.3093	3.4129	3.2092	3.4316	3.8404	3.3616	2.8983	3.0232	2.5369	3.1484	3.1059	3.2985	3.3191	2.8258	2.665	2.7464	3.1347	4.6167	2.9796	2.6194	5.8757	2.6618	2.925	2.8914	2.7296	3.8492	3.0959	3.1737
ARMC1	6.12865	6.12125	5.13655	6.33795	5.8148	5.68985	6.9542	6.20065	5.98675	5.5351	3.7867	4.9648	6.0252	5.5008	5.0256	5.9345	6.0948	5.2034	5.91465	5.3803	6.40755	5.8921	5.5414	5.68575	5.142	5.1446	5.6653	5.93055	5.9777	6.81125	6.4833	5.72085	6.22275	6.5389	5.54785	6.42025	5.87015	5.59025	5.8791	6.03575	6.0661	5.71495	5.7984	5.6651	6.04215	5.8822	5.2	5.4907	4.3343
ARMC10	3.7288	3.7923	4.1425	3.6473	3.446	3.8598	3.4999	3.0908	4.0051	3.2875	3.8491	3.5812	3.699	3.6288	3.6401	4.2517	4.4648	3.6234	3.7553	3.6945	3.5229	4.5426	3.5354	4.0011	3.4888	3.5709	3.9789	4.0256	3.6992	4.2484	3.5725	4.2113	4.2705	3.147	3.6437	3.7378	3.9232	3.6401	3.8944	3.4304	3.9039	3.864	3.4308	4.0194	3.6798	3.7063	3.7013	3.43	4.1814
ARMC2	2.9905	2.7785	2.4664	2.6991	2.5994	2.6231	3.0926	2.7481	2.7337	2.7284	2.4811	3.2089	2.7041	2.6124	2.6009	2.5689	2.3638	2.2228	2.3665	3.541	2.8952	2.5865	2.5209	3.5992	2.915	2.8658	2.5938	2.9953	3.718	2.7599	3.1117	2.4119	2.9969	2.4474	3.0326	3.8082	2.7296	2.7785	2.9459	3.3738	2.6596	2.7741	2.9464	2.7599	3.8932	3.3289	2.8489	3.0766	2.8918
ARMC3	4.0898	4.3469	3.68825	3.24305	5.8765	4.45835	5.5558	3.0797	5.00605	3.5317	3.96475	3.8445	4.2821	3.52145	3.9152	4.10185	3.7066	3.40345	5.1383	5.3328	4.2245	3.7783	3.76045	4.65775	3.59435	3.6173	3.5721	5.2317	3.8304	3.02125	3.10125	4.99915	3.9648	3.31225	3.81985	5.0888	4.2083	4.07075	4.4671	4.3211	3.27455	3.5041	3.2682	3.5054	5.5683	5.10295	3.92125	3.70335	3.6202
ARMC4	3.7134	3.1245	3.3427	3.4933	3.5605	3.4631	4.3993	3.0167	3.871	3.0318	3.7963	3.7153	3.8334	2.9259	3.143	3.7527	2.9221	3.3639	3.2312	3.8573	3.6037	3.5016	3.512	3.4924	3.8499	4.1434	3.6236	4.0039	3.2941	3.2608	3.3267	3.2312	3.7907	3.5648	3.4565	3.3783	3.8279	4.1206	3.7134	4.2363	3.5791	3.0774	3.6068	3.0198	5.1087	3.0182	3.9927	3.7335	3.6697
ARMC5	4.7334	5.8201	6.5623	4.6794	5.5565	3.219	5.5191	6.6998	6.1438	6.1324	5.7391	6.374	6.3881	4.9798	7.7394	3.2695	3.2634	6.6702	3.2612	7.166	5.7228	5.2646	5.9584	5.6998	3.2782	3.5873	5.8925	4.302	4.432	6.8056	7.1763	6.067	5.1345	7.1621	3.664	5.132	5.4937	5.6507	5.9587	6.7839	5.4388	6.1552	3.4803	2.5537	7.0765	3.0509	5.1649	2.0134	6.3454
ARMC6	4.086	3.88435	4.1486	4.0083	4.06745	4.17165	4.20155	3.9077	3.9562	4.0839	4.48105	4.3482	4.50375	4.30815	4.3287	4.3629	4.3013	4.2155	4.07555	4.39525	4.1944	4.0532	4.28625	4.4654	4.2948	4.5613	4.41935	4.5706	4.0078	4.11305	3.9266	4.6064	4.42205	3.9129	4.3758	4.42585	4.55485	4.33985	4.11025	4.05145	4.1048	4.05015	5.01405	4.4154	4.2797	4.4959	4.45175	4.70045	4.26915
ARMC7	5.3429	6.1395	6.2641	5.1556	5.27	7.0859	7.0411	5.8772	7.2497	5.2461	6.0703	5.2356	6.2692	5.4393	5.8104	5.4176	6.2402	5.5609	7.1007	6.3571	4.9474	5.2357	5.7386	6.0518	5.5398	5.9676	5.4158	5.5626	6.1477	5.572	5.4019	5.4407	5.3711	5.494	5.8178	5.4407	5.3874	6.055	5.4332	5.2092	5.5035	5.4334	7.0724	5.4067	5.808	5.5419	5.5058	7.5469	5.6613
ARMC8	5.3957	5.3899	5.5905	5.11425	4.96845	5.65735	6.0562	4.0572	5.371	5.7328	2.9896	4.87195	4.9489	4.48205	4.7737	5.1154	5.18875	5.5497	5.4011	5.211	4.95265	4.87645	4.76575	4.9135	4.85455	3.6805	4.7214	4.4411	4.57585	4.3774	6.0754	4.91185	4.50355	5.8806	4.96485	5.37405	5.3661	5.3555	5.2219	5.5788	4.1214	6.02765	4.59835	5.0702	4.36345	4.99035	4.99055	5.26865	4.1388
ARMC9	2.7194	2.8483	2.9049	3.1453	3.1453	4.0747	2.7342	4.1072	3.197	3.3701	3.1401	3.0513	2.457	3.6707	2.5079	2.8843	3.1571	2.9562	2.8683	2.4314	2.4377	2.83	2.4852	2.4834	2.3759	3.2203	4.4769	2.4257	3.2701	2.7351	2.3883	2.9014	2.7643	2.5754	2.8806	2.8003	2.7945	3.3549	2.9927	4.3524	3.7099	3.5594	2.8349	3.5615	3.6115	3.1816	2.5908	2.2601	2.5165
ARMCX1	6.0631	7.1113	6.0065	5.9458	4.9576	6.6429	7.0718	5.0899	6.2828	6.2422	4.4751	4.7086	5.8462	5.7526	6.7605	5.9826	6.1687	6.3109	5.8647	6.4124	6.8529	6.2896	6.4831	5.615	7.1369	5.4209	6.4118	8.3807	5.7058	4.6934	5.8257	6.4356	5.8677	6.2167	5.3708	6.596	6.4078	6.0761	6.6564	7.2285	5.3711	6.8752	6.5715	8.2419	5.1637	5.8273	7.9409	6.6168	5.4573
ARMCX2	7.59565	7.64485	6.57665	6.2239	4.37295	6.4214	6.9606	5.8699	6.8291	5.60685	6.1896	5.99365	5.98025	5.846	1.85385	7.06845	6.9822	7.2537	7.006	6.18325	7.7882	6.0225	5.9213	5.3016	5.95525	5.4522	5.691	5.88505	5.57415	4.51565	5.06425	6.70995	6.68705	6.34725	4.11605	6.08835	6.42795	6.04465	6.5327	7.50955	6.7314	6.4413	5.7583	5.8829	5.54305	5.19845	6.49975	5.55695	5.5677
ARMCX3	7.48885	7.16725	6.21305	6.8235	5.6902	6.6852	6.8271	6.85955	7.368	6.40245	6.56675	7.02785	7.14855	5.74745	7.43885	7.60345	6.77295	7.14595	6.63245	6.68225	7.0746	7.27805	6.2994	6.6631	6.06465	6.32585	6.5718	5.7832	6.34195	7.7429	6.60195	6.37835	5.52965	6.9477	5.8558	6.48565	6.07885	6.8296	6.37665	6.8236	7.1643	7.1125	6.57565	6.7109	6.23435	6.42185	6.8024	7.3973	7.20525
ARMCX4	3.0855	3.0928	3.1576	3.6322	2.8005	3.4516	2.9328	2.6334	3.3062	2.8489	2.9052	3.1048	2.4773	3.0495	4.1813	3.0161	3.2016	3.1568	3.5851	3.0609	2.8957	2.7268	3.4894	3.0372	2.9029	2.6109	2.7289	2.8372	2.6421	2.3811	2.7108	3.001	2.8176	3.2043	3.3362	2.6813	3.3103	2.4788	2.8446	2.8957	2.8437	3.2729	2.584	3.4092	3.156	2.5764	3.7554	2.9368	2.7475
ARMCX5	4.0765	4.03165	3.4929	3.14245	4.06785	3.2211	5.26865	4.3086	4.6484	4.7132	3.77665	2.81575	5.1629	4.2889	4.2716	4.82025	4.6446	3.8072	3.90475	3.8622	3.91385	4.4403	4.45895	2.9611	3.74155	3.89575	3.6126	4.2021	4.09265	3.43165	4.8392	4.81825	3.8464	3.13925	3.08055	4.50625	3.87795	3.3283	3.99845	4.6191	4.29435	3.8809	3.25665	4.26455	3.53595	2.6233	4.69645	3.45945	3.77395
ARMCX6	6.4252	7.681	5.167	5.5921	6.9766	5.5606	6.4592	5.7884	6.5206	6.8433	5.5415	6.3468	5.5573	5.3874	8.2128	6.7943	6.3899	7.8201	5.7283	6.0618	6.7278	5.5289	5.2202	6.0152	4.5855	4.6811	4.9884	4.4912	5.3348	6.8264	5.9941	6.8923	5.5596	7.8271	5.086	6.3514	6.7598	4.9124	7.2307	6.8631	6.6299	6.9135	4.7406	5.7296	5.3818	4.9326	6.3726	6.0524	5.3731
ARNT	6.83755	5.22465	6.1269	4.93865	4.2185	4.75015	5.226	4.2382	5.1028	4.8808	5.64815	5.13045	4.44785	4.6808	3.57845	4.4789	5.4163	5.1297	4.713	4.9122	4.9231	4.16295	4.84805	4.2072	5.0982	5.296	5.03535	5.14365	4.0382	5.2591	4.6957	4.7818	4.7854	5.54275	4.9153	5.32	4.51815	4.98135	4.6919	5.36715	4.8885	4.5903	4.76275	4.73545	3.7404	4.30525	4.13225	5.47065	5.17185
ARNT2	3.4637	4.4026	5.3056	5.0118	3.8856	5.9308	3.9145	5.4206	4.9839	5.9246	4.724	3.0834	4.0449	4.3507	4.4087	3.7943	3.4959	4.4996	4.6338	5.0168	5.2294	4.128	5.0011	5.5276	4.364	4.0546	3.9083	4.6525	3.3726	3.7411	4.3073	5.5045	4.5316	4.9042	3.6921	4.8865	4.8176	3.9136	4.1125	4.9154	4.647	5.043	4.3025	4.1872	3.2455	4.0874	3.7012	5.2752	3.6833
ARNTL	3.52105	4.6128	2.6941	3.6289	2.66855	2.75375	2.5778	2.98475	3.12185	3.77015	2.26585	2.7217	2.8923	2.65495	2.9047	3.4576	2.56015	3.50895	3.69985	2.4599	3.5829	3.0009	2.55115	4.0219	2.6467	3.3186	3.6212	2.44545	3.2078	4.04955	2.97095	3.9108	3.0216	4.12715	2.6213	2.8252	2.78285	3.26095	2.98965	3.36795	3.82845	3.9079	2.8508	3.2114	3.0488	4.03785	2.95295	4.2308	3.4992
ARPC1A	7.0462	6.944	6.9877	6.9989	6.9616	7.0442	6.6925	6.8034	6.7679	6.6867	7.3542	7.3606	6.9957	6.5527	7.2737	7.1163	7.1771	7.0956	6.9899	6.9093	6.8656	7.1077	5.4198	6.6796	6.7555	6.8207	6.9572	5.0152	7.2127	7.0171	6.4452	6.988	7.094	6.9873	6.8809	6.9413	7.1123	6.3551	6.8448	6.9597	6.632	6.7925	5.1572	6.5551	6.6097	6.6307	6.126	6.8305	7.102
ARPC1B	7.17655	7.4751	7.0832	7.55775	7.0794	7.34895	6.9622	6.96155	7.3726	6.98075	7.45945	7.57725	7.18805	6.9107	7.4852	7.58105	7.5232	7.88345	7.5194	6.9377	7.04545	7.1761	6.34095	6.86735	6.99835	7.0851	7.1063	5.4069	7.25115	7.71555	6.89595	7.4109	7.4234	7.37555	6.99365	7.04235	7.11495	6.74155	6.9455	7.04155	7.20585	7.6735	6.22675	6.88165	6.933	6.7379	6.4301	7.5526	7.21475
ARPC2	6.7191	6.71275	6.3072	6.5223	6.5924	6.25915	6.5065	6.3272	6.8437	6.3703	6.34075	6.39925	6.4015	6.73635	6.0219	6.0857	6.5237	6.43245	6.20425	6.1238	6.32205	6.88245	6.5005	6.18025	6.46325	6.97615	6.7705	7.11375	6.7087	6.47835	6.59225	6.87325	6.9709	6.91005	6.6662	6.4307	6.2805	6.5346	6.63145	6.569	6.314	6.40625	6.2173	6.5676	6.4993	6.4283	6.4148	6.48695	6.31955
ARPC3	4.9641	5.976	5.6577	5.27645	5.6718	6.1652	5.6059	5.34945	5.93145	5.5755	6.078	5.4938	5.55145	5.3077	5.2732	5.48475	5.89175	5.95815	5.4536	5.4784	5.80565	5.3669	5.88345	4.92305	4.8243	5.5644	5.19015	5.6692	5.6198	5.90705	5.3624	5.67955	5.23935	5.9006	5.04895	5.3311	6.34315	6.764	5.95045	5.39745	5.69835	5.7843	5.45075	5.3987	5.2488	5.5457	5.3204	6.1167	5.82815
ARPC4	7.17565	6.9153	6.13205	7.21485	6.8507	6.66035	6.7364	7.00815	7.0679	6.7879	6.8855	7.00955	6.85135	6.80485	7.56595	6.7265	7.18065	7.28345	7.37215	6.9101	6.6044	6.00535	5.97995	7.1635	5.9395	6.09075	6.7895	5.53545	6.6223	6.98275	8.06945	6.78625	6.7961	7.71875	6.146	7.11445	6.7816	6.52435	6.72555	6.62775	6.9254	7.31595	6.17805	6.4077	7.09235	6.45865	6.7297	6.2159	6.81195
ARPC5	8.0454	9.0081	7.8901	8.6201	8.2146	8.1722	8.5889	8.6054	8.736	8.3452	7.5701	7.7764	7.584	8.072	8.5937	8.7055	8.6132	9.0735	8.863	8.6017	8.2229	8.2847	7.3877	7.8784	7.399	6.7756	7.6695	6.418	9.0246	8.681	8.5071	8.86	9.3758	8.5213	7.6727	8.5001	8.0768	8.2455	9.0019	8.8447	9.177	8.8228	7.6916	7.9022	8.344	7.7498	7.4211	8.2565	7.7397
ARPC5L	7.1253	7.5044	7.4879	7.7084	7.8676	7.1536	7.3146	7.5478	7.2008	7.4307	6.6152	6.4337	7.0881	6.7173	8.2993	7.6428	7.6977	7.7369	7.9923	7.2012	7.7446	7.4267	6.5335	6.6917	6.1952	6.6436	6.6958	6.0484	7.2799	7.6197	8.5385	7.713	6.8741	8.0925	6.5981	6.3891	7.0747	6.5637	7.3328	7.968	8.4213	8.1379	6.768	6.4239	7.5613	7.3121	7.5444	6.7189	6.9251
ARPP19	6.27605	6.03295	6.5076	7.14095	6.2379	6.21355	6.96655	7.04395	6.94285	6.63095	5.9998	6.32075	6.4384	6.52755	5.7968	6.65035	6.96775	6.1791	6.57375	6.27375	6.23845	7.18475	6.87265	6.12535	6.4683	6.6593	6.41095	6.118	6.5952	6.5659	7.05725	6.41245	5.7755	6.288	6.1667	6.6209	6.0683	6.2572	6.16095	6.5477	6.4784	6.32535	6.37305	6.3052	6.2169	6.1746	5.8694	6.612	6.5075
ARPP21	1.2034	1.2034	1.23	1.0634	1.2621	1.2786	1.0407	1.0125	1.2851	0.9747	1.2597	1.251	0.9913	1.2299	1.234	1.3163	1.4136	1.2439	1.4289	1.2364	1.2511	1.0785	1.477	1.4614	1.0668	1.3075	1.2482	1.2815	1.1149	0.9599	1.1043	1.2895	1.5436	1.0014	1.4001	1.2791	0.9957	1.2269	1.4329	1.2439	1.3485	1.045	1.2771	1.3177	1.1344	1.0965	0.8771	1.4329	1.2933
ARR3	4.3283	3.4373	4.4014	3.9275	4.1096	4.1939	3.5899	3.4907	3.4388	4.0825	3.9399	4.1945	4.0032	4.3909	4.6046	4.0359	3.48	4.0583	4.1702	4.0577	3.6763	3.6224	4.314	3.8978	3.8626	4.1769	4.1096	4.7245	4.1166	3.7657	3.6698	3.9336	3.6142	4.0821	4.1407	3.8837	4.2011	3.7408	3.9355	3.6482	3.5562	3.4599	3.9538	4.8715	3.8282	4.1526	4.137	3.8282	3.8332
ARRB1	5.9469	5.4566	4.9506	5.0853	5.6288	5.7058	4.2344	5.8352	5.1339	6.0631	6.0987	5.6397	4.885	4.8386	4.8729	4.9294	4.9794	4.7247	5.3163	4.916	5.3092	4.8925	5.0779	5.1864	6.0903	5.2699	6.051	5.4003	4.8253	4.9811	5.4784	5.4586	4.6577	6.034	4.6846	4.9111	4.9747	5.5502	4.411	4.8682	5.3339	4.9221	4.8171	5.0938	5.7854	5.6494	5.4712	5.0033	4.8413
ARRB2	7.5473	7.2069	6.7387	7.044	6.7859	6.6931	7.146	7.0969	6.8581	7.4837	7.3797	6.7745	6.3746	7.3353	6.932	6.5942	6.8204	8.0634	7.0407	6.8375	6.677	7.044	6.789	6.554	6.9909	7.6674	7.2081	6.7417	6.8857	6.6043	7.9392	6.9201	6.8287	7.549	6.8877	7.0116	5.3058	7.2422	6.4704	7.2971	7.1908	7.8855	6.6666	6.9065	6.2731	6.8581	6.6794	7.3887	6.3733
ARRDC1	6.682	5.6641	6.0764	6.5157	6.6942	6.3098	5.3384	5.566	5.1672	4.9404	5.9238	7.4803	4.9659	5.04	6.4791	5.5504	6.0507	5.6195	5.9892	5.5502	5.5941	5.2711	4.9565	5.8046	5.2052	5.3604	5.8496	5.6084	5.5997	5.9039	5.1017	5.5371	6.7079	5.9267	4.9678	6.1526	5.7509	6.1166	5.3094	5.2401	5.3757	5.4615	5.9424	5.6062	5.728	5.9404	5.2549	5.1552	6.6511
ARRDC2	3.892	4.3983	4.2405	4.017	4.7393	4.7702	3.8537	3.6864	4.2168	3.8665	4.3144	5.0186	4.1349	3.9033	4.2082	4.293	4.2018	4.2298	3.972	4.4521	4.3969	3.8858	4.0136	5.0095	3.7825	4.2168	4.4168	3.9518	3.8588	3.5109	3.4594	3.9088	4.1858	4.028	5.3598	4.8945	4.0612	3.8621	3.7011	4.0225	4.3474	4.1539	4.0056	4.318	4.7137	4.216	4.2514	4.2529	4.4237
ARRDC3	7.54725	8.4091	8.25515	9.15505	8.9214	8.58715	9.5988	8.567	8.8504	8.39	8.4648	8.83675	8.81655	8.44485	9.03835	7.618	7.7431	8.44515	8.45135	8.68565	8.58765	9.41735	8.27015	8.90935	8.9221	8.0616	8.60435	8.24155	8.6069	8.0815	9.07905	7.9833	8.17125	8.80785	8.33425	7.7423	8.4932	8.56855	8.46285	8.8138	8.36745	8.60985	8.72465	7.66515	8.6331	8.51635	8.07525	9.1687	8.59095
ARRDC4	2.96255	4.95775	2.0399	4.4759	2.9608	2.90825	3.77905	3.47815	3.4968	3.13185	2.707	4.1884	3.46975	4.46925	3.5985	4.879	6.3133	3.2508	3.7441	2.4502	3.81445	2.95445	3.35245	5.07655	4.68295	3.43455	3.21165	3.4283	3.15635	3.5193	4.39715	3.8797	3.8762	3.5862	2.5326	2.59965	2.36755	3.1054	3.16305	5.33805	3.9939	3.57215	2.6504	3.45955	2.80915	2.33755	3.14805	3.266	4.648
ARRDC5	2.59235	2.36555	2.2679	2.2977	2.3036	2.4373	2.3131	2.4058	2.35295	2.10875	2.73925	2.67565	2.48675	2.63925	2.2963	2.3057	2.38225	2.4341	2.2641	2.3899	2.23405	2.59325	2.47	2.511	2.57055	2.77535	2.6299	2.47565	2.60725	2.2298	2.1464	2.4119	2.49425	2.71665	2.9345	2.51335	2.12425	2.4655	2.08235	2.3569	2.10375	2.26235	2.7818	2.60155	2.3668	2.36045	2.844	2.50445	2.54395
ARSA	11.7424	11.6016	11.7924	11.7833	11.5706	11.8858	11.5999	11.7265	11.9371	11.9011	12.1133	12.0326	11.2102	11.5003	11.4329	11.9041	11.6143	11.9361	11.4596	11.9974	11.5397	11.8801	11.8386	11.7212	11.734	11.8661	11.8448	11.0154	11.9198	12.0768	11.3353	11.5439	11.7797	12.0787	11.8855	12.0744	11.5237	12.0582	11.4956	11.7677	11.6651	11.9545	11.6915	11.8828	11.6133	11.8003	12.018	12.0447	11.9515
ARSB	2.3941	2.56135	2.6268	3.6102	2.4949	2.89105	2.68815	2.9582	2.3396	3.1142	3.2834	2.5354	3.00405	2.273	2.9902	2.3883	2.89965	2.4076	3.0434	2.4884	2.4151	2.96625	2.664	2.9499	2.96965	2.7215	2.8608	2.6863	2.65515	3.30825	3.6678	2.43105	2.58235	2.66215	2.7917	2.67785	2.699	2.56635	2.6012	3.16915	2.9217	3.21925	2.5561	3.1429	3.00745	2.84455	2.6388	2.30045	3.19125
ARSD	5.3105	5.1284	4.8424	5.7296	5.7776	5.1516	5.0205	4.9718	5.54	5.1234	5.4564	5.1928	5.4291	5.2735	5.402	5.288	5.1516	5.1858	5.1828	5.9602	4.9657	5.2379	5.1996	5.1828	4.4979	4.9921	4.989	4.5868	5.0538	5.3114	5.0083	5.7122	5.2968	5.1202	5.3254	5.1458	5.2298	4.369	5.1516	4.7309	6.3444	6.549	5.1437	5.2139	5.3094	5.0528	4.9937	4.8532	5.4693
ARSE	1.828	1.2708	1.6411	1.233	1.2918	1.2351	1.1456	1.3584	1.5921	1.4457	2.0061	1.8811	1.4149	1.2028	1.2185	1.4389	1.4217	1.2738	1.6908	1.6139	1.3774	1.6908	1.4749	1.4285	1.6615	2.0267	1.4039	1.8644	1.2969	1.4289	3.4511	1.523	1.9921	1.5275	1.6371	1.894	1.1136	1.5825	1.3053	1.3154	1.1949	1.3874	1.2192	1.5879	1.4514	1.2039	1.4635	1.3264	1.1131
ARSF	4.1169	3.9051	4.0546	3.6097	3.6399	4.0189	3.577	3.818	3.6298	3.7723	4.2629	4.1779	3.7366	4.3489	3.7157	3.8136	3.866	3.5167	3.8721	4.0136	3.4934	3.7851	3.6699	3.9404	3.8146	3.8582	4.3665	3.8459	3.9187	3.8509	3.5968	3.3592	3.3177	3.5789	4.1723	3.8134	3.4449	3.9051	3.7896	3.9639	3.3332	3.3842	3.8109	3.9245	4.3181	3.7415	4.174	4.0086	4.3955
ARSG	4.0486	3.262	3.8203	3.3743	3.1889	4.0919	3.9887	4.3902	4.2356	4.8567	3.2715	4.0547	4.3231	3.9153	5.0943	3.7982	3.6953	3.3412	3.346	3.1894	4.1702	3.6697	3.2695	4.5481	3.1513	4.0718	4.1732	4.5699	3.398	3.2552	2.911	4.1516	3.3776	4.7725	3.2764	3.3285	3.4832	4.4545	4.5669	3.5892	4.4476	3.5576	3.0602	3.4534	4.1294	3.0058	2.9314	3.9437	4.6651
ARSH	1.8632	1.563	2.1272	1.88565	1.79955	1.6927	1.33745	1.69765	1.5296	1.61025	2.4629	2.30465	1.42055	2.0134	1.61395	1.79025	1.8444	1.29435	1.7338	1.43945	1.42025	1.6068	2.1638	1.65215	1.8504	2.4302	1.8429	2.08885	1.65015	1.77295	1.5176	1.6672	1.6849	1.61225	1.9723	1.5098	1.9255	1.8193	1.64095	1.47175	1.45265	1.42805	1.9941	1.73055	2.25035	1.76505	1.92405	2.03925	2.4349
ARSI	2.625	3.2833	2.6334	3.7293	3.3069	2.5985	3.1648	4.1015	3.254	2.9687	4.7576	4.0385	2.6637	2.763	3.1409	2.6794	2.693	2.7417	2.5095	3.9396	2.2592	4.2841	2.6676	3.784	3.444	4.8248	5.3231	3.879	2.651	2.6215	2.679	2.6442	2.8878	3.1711	3.4014	3.4286	2.5293	3.131	2.4703	2.8726	2.3767	4.0196	3.9987	2.565	2.9424	2.2053	3.3807	3.4848	3.9078
ARSJ	1.3134	1.7895	2.24335	1.90195	1.3687	1.0712	1.8341	3.2091	3.3671	2.53795	1.2986	1.54435	1.9058	1.2126	1.4676	2.69965	1.4168	1.2779	1.95035	2.1694	1.2882	2.67415	1.2591	1.65085	1.6482	2.00505	2.7497	1.36555	1.41015	2.0306	0.9161	1.1321	1.4194	1.6407	0.9322	2.80195	1.65885	2.29495	1.89645	1.6465	2.1125	2.9184	1.6828	2.66355	2.24845	2.36205	1.6934	1.59555	1.9281
ARSK	5.2539	3.9857	3.8747	4.9163	4.5384	2.9008	6.3994	4.3827	5.4603	4.1312	2.9512	3.0378	5.1904	4.4021	4.6521	2.1764	3.7173	5.0268	6.6424	4.3861	5.381	4.6951	3.4737	2.9741	4.1861	5.0797	3.1667	6.7828	4.8343	4.8061	4.3231	3.1726	4.4743	3.0895	4.8135	3.4932	5.6526	3.52	5.0375	5.5191	4.0599	5.3132	5.353	3.3409	3.0734	4.6138	4.2257	4.4693	3.4039
ART1	2.97715	2.5841	2.43115	2.78765	2.66485	2.6776	2.3485	2.4896	2.45905	2.4252	2.68785	2.8297	2.986	2.66825	2.4279	2.6104	2.56225	2.4248	2.6412	2.38595	2.4638	2.6426	2.89045	2.58545	2.3695	2.56925	2.87415	3.11265	2.52535	2.6892	2.6978	2.6913	2.73945	2.4153	2.6603	2.611	2.55705	3.05315	2.4732	2.4373	2.57365	2.45775	2.491	2.4946	2.7126	2.5254	2.87965	2.644	2.92055
ART3	3.6054	3.5662	2.1695	2.1358	3.748	4.0283	3.972	2.5648	3.809	2.6903	2.2054	2.3069	1.7299	4.3433	2.3315	2.6486	2.6853	3.0059	3.8559	2.2197	2.6756	2.5127	1.909	3.4872	2.4384	2.0286	4.1512	1.8047	6.0991	3.0841	2.268	3.2045	4.5973	5.1193	5.4283	2.3088	1.617	2.038	2.5669	2.6327	4.2237	2.933	3.1801	5.0814	2.5527	4.2529	2.2513	3.1083	2.4821
ART4	2.5309	2.1824	2.2218	2.5351	2.0969	1.8378	1.9872	2.3126	1.9167	1.8611	2.9056	2.1156	2.5552	2.1749	2.1504	2.4874	1.8546	2.3921	2.3239	2.1629	2.1979	2.2422	2.9171	2.267	2.5373	2.8983	1.9666	2.505	2.122	1.9827	4.1136	2.1824	2.7081	2.1244	2.0166	2.189	2.551	2.0674	2.4507	2.3353	1.9855	2.3011	2.102	2.5653	2.2057	2.3428	2.3531	2.4138	2.0126
ART5	5.0647	5.4873	6.1231	6.0262	6.1969	6.5109	6.4986	6.3108	5.6166	6.4642	6.4891	5.3798	5.7776	4.3924	6.8656	5.3985	4.7183	6.8296	4.543	9.0348	5.9088	6.7284	6.1308	6.745	5.844	6.1163	7.1968	6.1944	5.5138	5.5075	10.7455	6.0348	5.3945	5.8462	5.8552	5.7735	6.0491	6.6919	6.3155	5.0636	8.1376	5.0956	6.5797	5.7388	6.2701	6.4141	6.3216	5.0912	5.432
ARTN	6.04535	4.80465	5.63325	5.0435	5.95205	5.37295	5.1376	5.0058	5.23735	5.0977	5.82525	5.43855	5.45155	5.0144	5.3302	5.7667	5.59685	5.27055	5.33355	5.4626	4.98215	5.0139	5.4267	5.2549	4.7905	5.0351	5.20225	5.1816	5.6111	6.03745	4.53785	5.5073	5.17255	5.4195	4.9664	5.28725	5.1719	5.98775	5.53215	5.65595	5.70535	5.7529	5.63255	5.9103	5.54625	4.40965	5.8645	4.5345	6.40515
ARV1	4.03185	3.8366	3.44725	4.3423	3.36375	4.524	4.8024	3.97815	3.94755	4.04495	3.38375	3.09445	4.00115	3.4834	4.14565	4.0778	4.575	4.46325	4.25755	3.8445	4.53135	3.90965	4.76245	3.649	3.50685	3.17495	3.75395	3.49045	3.50025	4.2077	4.1621	4.5267	4.00005	4.2719	4.21665	4.011	3.7426	4.309	3.84655	3.97555	4.5802	5.0182	4.1787	3.1119	3.4193	3.0957	3.3426	3.9149	4.0608
ARVCF	5.38165	4.3529	4.78775	5.11035	4.5672	4.82575	4.7134	5.34765	4.42655	4.6707	5.35565	4.69055	4.87035	5.1765	5.24695	4.53445	4.7651	4.41565	4.56255	5.06865	4.75635	4.71755	5.24675	5.32745	4.7003	4.98365	4.9727	4.67665	4.97415	4.74995	4.80865	4.85065	4.93635	4.5815	4.86455	5.45785	5.13425	4.66305	5.0579	4.26625	4.9103	4.51095	4.7281	4.2824	4.794	4.3974	4.7852	4.5353	4.97465
ARX	4.8614	3.509	4.9776	3.8595	5.8746	6.4354	5.7165	3.6637	4.3887	7.3826	4.6904	5.4796	4.505	3.7641	4.6492	4.4026	4.1449	4.4026	4.6395	4.2483	6.3849	4.729	6.4218	5.7971	3.7464	4.4557	4.3656	6.2117	5.1372	6.1647	5.503	5.783	5.4662	3.5246	5.0179	4.322	4.0021	3.7981	6.0195	4.7941	5.2133	4.3709	4.3924	4.1849	6.691	5.7861	3.8659	4.532	4.3481
AS3MT	3.019	3.0851	4.01225	3.29945	2.96345	2.9646	3.3545	2.87865	2.5214	3.6911	2.324	2.2931	2.74725	2.71275	3.3475	2.9246	2.4503	3.19505	3.1733	3.2335	2.7918	3.8052	3.067	2.2016	2.47975	2.62325	2.6512	3.46875	2.3467	1.8268	4.0445	2.9225	2.6663	2.76485	2.25825	2.9183	2.37265	3.40255	3.0535	3.2343	2.4892	3.87635	2.60615	2.3264	2.8434	2.79875	3.1164	2.6088	2.3966
ASAH1	6.9998	8.1114	6.7868	8.0348	7.0006	7.3372	8.8171	6.657	6.7404	6.2808	5.6678	6.315	8.2454	6.1988	6.4567	6.8799	7.783	8.1001	6.6916	6.9582	6.1038	7.4009	8.709	7.8908	7.332	7.4097	6.3097	7.5646	6.6126	9.9626	7.1874	6.7261	8.7663	6.8334	6.5728	6.4094	8.432	7.1618	8.1019	7.8144	6.4816	9.449	8.5766	6.7854	6.6867	6.8392	7.2792	7.5598	7.1748
ASAH2B	7.42185	8.00525	7.8134	7.8083	7.814	7.76575	8.0886	7.4973	7.96585	8.4395	6.93905	6.66435	8.10045	8.1358	7.984	7.46375	8.4635	7.55115	8.55405	7.8672	8.35875	7.49335	8.2423	6.9122	7.3147	6.027	6.92985	8.75355	6.94975	6.2319	9.0992	6.51045	7.2306	7.9135	8.0752	7.27615	7.14355	7.27345	7.5137	7.7768	7.82335	8.03475	6.8108	7.0429	6.61515	6.96515	8.01215	7.95675	7.40255
ASAP1	5.7861	6.6428	5.8022	6.1469	6.5623	6.2734	4.8265	6.284	6.4565	6.4544	6.4284	5.6985	5.0353	6.1955	5.853	6.0778	6.0832	5.7949	5.5853	5.4191	6.4289	5.646	4.7299	5.6159	5.6298	5.6913	5.9536	5.4847	5.3983	5.9683	5.8659	5.935	5.6866	6.1622	5.1246	6.8753	5.9567	6.0809	6.0833	5.4323	6.6176	6.2001	5.2262	6.2425	5.3263	5.7641	6.76	5.9396	6.084
ASAP2	3.35775	4.7554	5.7233	5.4967	4.88365	4.18575	2.9658	4.8075	4.93305	4.0641	3.3373	4.9647	3.99565	2.9331	3.22795	3.89475	4.86125	3.1368	3.4108	4.45225	4.6168	5.8379	4.1478	5.1661	3.87615	4.5845	3.6838	3.71945	2.8497	3.5276	5.7194	5.7461	4.4184	3.37175	3.5271	3.3972	4.8456	5.00065	5.1742	5.01205	5.6487	5.52985	4.8402	4.9322	4.40235	4.56565	2.8949	5.078	4.612
ASAP3	5.18815	4.4268	4.86555	4.171	3.43305	4.7525	4.34185	4.90065	3.9668	4.702	4.40645	4.10165	4.08945	4.3497	3.7603	5.1415	4.92445	4.48175	3.666	4.4938	5.16	4.7487	4.03195	4.7993	6.00715	5.2239	4.1262	4.3101	4.04175	4.32095	4.3273	3.91505	4.45625	4.7745	4.18475	5.0252	3.96045	4.63005	4.4599	4.10365	4.0343	4.3919	4.25265	4.62295	3.5196	3.7809	4.79235	4.58055	4.4384
ASB1	5.2043	5.30185	5.40055	5.3731	5.8989	5.01855	4.7855	5.70595	5.0371	5.5109	5.1379	5.06245	5.2286	5.37945	5.43975	4.983	5.6404	5.0504	4.8147	5.29555	5.04085	5.2499	5.04985	5.5658	5.14175	5.04365	5.54815	4.35575	5.0546	5.73965	5.9248	5.5	4.9756	5.357	5.00465	5.4201	5.57095	5.1565	5.1596	6.31	5.25545	5.6962	5.3979	4.73385	5.1957	5.4015	5.35775	4.82965	5.20325
ASB10	4.4729	3.8965	4.571	4.27	4.0598	3.9954	3.6704	4.2783	4.1795	4.1253	4.8404	4.6853	4.4674	4.6175	3.9702	4.5404	4.752	4.2255	4.1352	4.5987	3.7859	4.4163	5.2072	4.3163	4.6975	4.8674	4.4968	5.3169	4.2481	4.032	4.0439	4.3143	4.5117	4.1018	4.5289	4.8529	4.5062	4.478	4.427	3.9492	3.772	4.0293	4.6236	4.819	4.5012	4.2722	4.794	4.211	4.7162
ASB11	5.7203	5.4302	5.64505	5.381	5.4695	5.4531	5.4157	5.37015	5.18535	5.1984	6.1198	5.9033	5.6563	5.84775	5.44455	5.58425	5.43345	5.5524	5.2928	5.36105	5.0465	5.7015	5.73425	5.6257	5.8881	6.1126	5.6874	5.6761	5.43445	5.57785	5.18125	5.34625	5.9159	5.2406	6.12955	5.3891	5.8182	5.59985	5.56775	5.13175	5.37765	5.2023	5.835	5.7783	6.01445	5.66105	5.73015	5.48545	5.8735
ASB12	2.3116	2.6762	2.3022	2.237	3.017	3.0605	2.3926	2.0654	2.2465	2.4232	2.4247	3.3997	2.2423	2.4851	1.7937	2.5561	1.9807	2.3423	2.7947	2.6403	2.2934	2.2587	2.8711	2.6174	2.7498	2.5038	2.3132	3.1026	2.4807	2.3756	2.4072	3.2293	2.7987	2.43	3.059	2.3682	1.845	2.7654	2.4449	2.3028	2.1302	2.5013	2.6602	2.2997	3.4241	2.2652	2.9877	2.9391	2.4096
ASB13	5.22655	5.14265	4.2734	4.97475	4.42335	4.973	5.46575	4.72545	5.7811	4.97585	4.86955	4.086	4.9254	4.6836	4.51915	4.3139	4.9914	5.2044	4.7593	5.1459	4.7315	4.03095	4.94575	5.1767	4.82595	4.7103	4.4073	4.5093	4.806	5.072	4.33075	4.7594	4.80295	4.96825	4.54025	4.7445	4.37355	4.1979	4.90525	5.04525	5.09755	4.4351	3.736	4.2639	4.60075	5.049	4.94495	4.07245	5.08695
ASB14	3.62965	3.342	3.55575	3.62245	3.80755	3.28915	4.61405	3.26595	2.97465	3.25965	3.2224	3.43945	3.08415	4.03295	3.93955	3.843	3.4741	3.17945	3.34545	3.176	3.6659	3.48085	4.1708	3.70985	3.1912	3.77415	3.97485	3.1666	2.78845	3.44965	4.127	3.5623	3.9677	3.3519	2.91885	3.3747	3.448	3.81325	3.7749	3.15465	3.7182	3.5071	3.64425	2.99555	3.5085	3.54225	3.19335	3.5167	2.8405
ASB15	1.33395	0.94075	1.18705	1.13935	1.24	1.42015	1.1616	1.3094	1.09505	1.17035	1.6115	1.631	1.38565	1.3007	1.31325	1.6767	1.3873	1.46545	1.176	1.3225	1.1064	1.3351	1.36955	1.22415	1.40485	1.616	1.5297	1.5259	1.33405	1.3769	1.28365	1.1747	1.6742	1.3465	1.5069	1.62795	1.4349	1.3134	1.4697	1.2602	1.16175	1.47095	1.6305	1.41865	1.3213	1.33395	1.4593	1.5371	1.65935
ASB16	6.3645	5.5157	5.98145	5.85455	5.42245	6.3319	5.64065	5.1642	4.9646	6.35005	5.3295	5.8927	5.31025	5.6283	6.079	5.77345	5.4873	5.4946	5.188	6.25415	5.73545	5.34155	5.83685	5.3961	5.63305	5.8987	5.9459	5.27705	5.5555	5.06895	5.31185	6.0916	5.2429	6.2452	4.85885	6.34825	5.88475	5.8151	5.71465	5.3837	5.42095	6.48575	6.0909	5.71005	5.63335	5.42065	5.39285	5.46145	6.5933
ASB17	1.1293	0.9783	1.1021	0.9561	1.2859	1.1198	1.3959	1.0947	1.104	1.2687	1.4331	1.4439	1.1066	1.1843	1.2081	1.3032	1.0557	1.1429	1.3054	1.2403	0.9326	1.0081	1.8654	1.2901	1.3252	1.6617	1.1764	1.3403	0.9147	1.3159	1.162	1.3216	1.0104	0.9647	1.5766	1.0665	1.5634	1.2231	0.9534	1.1031	1.0615	1.8077	1.1246	1.236	1.2403	1.0175	1.0979	1.1993	1.0796
ASB18	7.6913	8.3522	7.878	7.8772	8.2101	7.8185	7.1687	8.2343	8.1546	7.9393	8.9507	8.0037	8.0975	8.5037	8.3238	7.8998	7.8021	8.168	7.96	7.9554	8.3305	7.5415	6.8355	8.0118	8.0804	7.6029	7.5457	6.6777	8.4625	8.4614	8.0435	8.4437	8.0502	7.8452	7.7253	7.8314	8.5813	8.198	8.4091	7.8618	8.931	8.1213	7.9546	7.9962	8.4646	8.3649	8.202	7.6795	8.2143
ASB2	3.93005	3.80975	3.67715	3.43285	3.85065	3.4784	3.474	4.0607	3.60815	3.688	4.644	3.85555	3.4893	5.23315	4.3179	3.65365	3.4343	3.69885	3.2884	3.22085	3.7526	3.34405	3.531	4.72275	4.32675	3.9916	4.36305	3.81045	4.41515	3.96065	3.90675	3.75385	3.64655	4.20515	3.7898	3.7251	3.305	3.79865	4.1917	4.23185	3.9763	4.1939	3.7574	4.233	3.56195	3.8489	3.96375	3.9993	3.7747
ASB3	3.0727	3.9656	3.9047	4.0007	3.0554	4.4346	4.2341	3.8486	4.3042	3.9694	2.4706	3.2074	2.7884	3.4581	3.3153	3.4337	4.224	3.8191	3.6647	4.0152	3.87	4.3951	3.9624	3.5248	3.8302	3.3618	3.1142	2.8811	4.0582	3.1096	4.3998	3.2831	3.7313	4.5035	2.6389	4.0497	4.1055	3.2413	4.6952	4.7843	4.443	4.658	3.9565	3.0864	3.5127	3.8004	2.6998	4.9088	3.4932
ASB4	1.77795	1.3532	1.5553	1.6049	1.4548	1.4317	1.3306	1.47145	1.32865	1.46855	1.9457	1.5986	1.67155	1.3178	1.65785	1.5817	1.5409	1.46315	1.51205	1.45915	1.3848	1.7305	1.8289	1.5656	1.6914	1.9093	1.6997	1.88175	1.3629	1.43	1.5495	1.28425	1.59865	1.51505	1.8722	1.7959	1.6613	1.6538	1.36225	1.55885	1.6518	1.3478	1.48385	1.909	1.6392	1.6744	1.68855	1.5059	1.76525
ASB5	0.7636	1.0083	0.7658	1.0035	0.9837	1.2149	1.0086	1.0153	1.0261	1.1573	1.364	1.1718	1.0624	1.1303	1.2078	1.2649	0.9876	1.0379	1.0461	1.1798	0.8686	1.5617	1.1941	1.1403	1.1067	0.9245	1.17	1.3241	1.0094	0.8399	1.0444	0.7254	1.0076	1.1518	0.9771	1.5683	0.9813	0.9361	1.2151	1.0996	1.0032	1.0005	1.1331	1.4085	0.9226	1.2587	1.1753	0.7658	1.131
ASB7	3.8573	5.0314	3.8263	4.0847	4.8945	4.0341	4.0657	4.7458	3.7788	4.2995	3.53	4.2987	4.7452	4.7891	3.9689	4.1554	5.6096	4.2113	4.6395	4.1805	4.8599	3.0837	3.6073	5.1864	4.9092	4.3438	4.6775	4.0326	4.4252	4.9724	4.7299	3.5884	4.3337	5.053	3.1768	3.6662	4.8717	3.6867	3.4589	4.3752	5.1133	5.5807	4.1653	4.5262	3.2558	4.0181	5.1005	4.4921	4.75
ASB8	3.1875	2.9098	4.0299	3.586	3.3659	3.3065	3.0608	2.7663	2.9679	6.4153	3.0743	2.9131	3.62	3.5027	2.7816	6.5251	4.0918	4.25	3.7945	3.0713	3.443	2.9305	4.9711	3.5749	3.6389	3.2592	3.3073	3.9178	3.0831	2.8411	3.2348	3.7034	2.8757	4.2683	4.9849	3.4362	3.0897	2.968	3.9326	3.3425	3.0884	3.8495	3.1406	3.1695	3.6267	3.7841	3.8257	4.0012	4.243
ASB9	6.0095	5.5956	5.4087	5.6981	5.9814	5.8579	5.0403	5.5335	5.2804	5.3101	5.6611	5.3068	4.8845	5.2189	5.1443	6.2845	5.8965	6.7214	6.011	5.9787	5.4115	5.192	5.5956	4.6324	5.2555	5.2267	5.5381	5.2858	4.7979	5.0222	6.5613	6.8949	7.6351	6.3256	5.8527	5.4327	5.2311	6.2032	6.1915	6.7948	6.0264	6.8464	6.1671	5.7402	5.5443	5.5854	6.4487	4.9014	5.4714
ASB9P1	3.69	5.1972	3.80805	4.7099	4.78865	4.19865	4.24615	4.43935	4.85065	5.8461	3.7668	3.1441	4.54895	5.38955	3.6409	3.6352	4.01715	4.13285	4.38215	3.59105	4.78195	3.49385	6.2539	5.2797	4.4701	4.927	3.1349	4.1624	4.4536	4.5568	4.89025	6.0523	4.44365	5.3372	4.4081	4.3959	4.48815	4.6014	4.8273	4.13115	6.77985	5.76255	3.7565	4.7027	4.134	3.47265	4.86735	4.06905	5.3873
ASCC1	5.3587	5.6235	5.7612	6.4867	5.82665	5.03215	6.73695	5.11525	5.3041	5.7027	5.27685	5.1873	5.4405	4.6922	5.061	4.22765	5.81595	5.2176	4.2246	4.95375	5.4839	6.0415	5.2169	5.26025	4.62805	4.55055	5.18705	4.5804	4.4539	5.2153	5.3626	4.46545	5.88755	5.01045	4.96875	4.55025	5.18345	5.10445	5.13805	4.9361	5.0494	5.6628	5.269	5.15495	4.6118	4.7173	5.32455	5.4032	4.95265
ASCC2	5.8387	6.1228	5.5148	6.8313	5.5589	6.5895	4.4467	5.9496	5.2172	6.3762	6.6294	5.7006	6.3496	6.2547	6.3034	5.825	6.4352	5.9202	5.6981	6.6322	5.747	5.1735	4.566	6.6545	6.07	5.5117	6.1766	5.3165	6.5632	5.8449	5.8554	5.9673	5.0766	6.0291	5.88	6.3806	5.3545	7.0842	6.5348	5.074	5.4512	5.6389	6.1378	5.82	5.5559	5.5255	6.2125	6.3464	5.7986
ASCC3	3.901	5.6932	3.8981	4.5645	4.2672	4.4488	5.4603	4.4233	4.8003	5.2593	3.8216	5.0465	3.6242	4.2001	4.4648	5.3279	6.0745	5.4515	4.533	4.1866	5.2759	6.2731	3.5618	4.0228	3.6801	4.1538	3.8216	2.8033	5.3225	4.9686	6.0456	4.3978	5.2504	5.1916	5.653	5.5738	4.9389	4.6504	5.6366	5.2847	5.0382	6.5055	4.5916	4.559	4.7052	5.6261	4.714	4.6208	4.5707
ASCL1	2.0894	2.507	2.4404	1.996	2.3134	2.1765	2.5092	2.4066	2.1318	2.5199	2.3762	2.5902	2.3649	2.6437	2.7523	2.3297	2.2911	2.4713	2.0053	2.3399	2.1087	2.7089	2.3521	2.8526	2.3644	2.9773	2.4066	3.0265	2.3441	2.5436	2.3049	2.4444	2.7131	2.0553	2.5945	2.4562	2.0984	2.1842	2.269	2.3461	2.2386	2.1233	2.892	2.6451	2.8068	2.2229	2.9086	2.4721	2.457
ASCL2	5.9304	5.3962	6.5348	5.1623	5.109	6.0689	5.92545	5.21265	5.6882	5.17425	6.26135	6.57895	5.8707	5.863	6.01725	4.91655	4.9311	5.31935	5.3794	6.5424	5.8399	5.5591	5.3161	5.7887	5.66065	5.98815	5.7154	4.60315	5.4307	5.1931	5.4857	5.4836	5.42675	5.94215	5.7486	5.7688	5.93485	5.50415	6.00805	5.4236	5.22245	5.23885	5.66575	5.82355	5.1415	6.31105	7.1921	5.5199	5.9844
ASCL3	1.8426	1.6007	1.7033	2.0693	1.6807	1.9329	1.5296	1.7922	1.2033	1.4027	2.0741	1.4423	1.5906	1.6905	1.4263	1.7594	1.5682	1.946	1.3747	1.2471	1.518	1.8293	1.7276	1.6948	1.5257	2.3976	1.6889	2.0481	1.2961	1.7131	1.4802	1.4815	2.0873	1.2406	1.8666	1.588	1.5257	1.8769	1.2558	1.3144	1.5577	1.5838	1.6831	1.8712	1.8584	1.7273	1.5215	1.9087	1.8693
ASCL4	1.9025	1.1559	1.4876	1.5635	1.7356	1.5677	1.3874	1.3842	1.5636	1.3606	1.6466	2.1291	1.5059	1.5763	2.0052	1.3926	1.9778	1.4645	1.2751	1.5905	1.2979	1.2709	1.963	1.8998	1.785	1.5905	1.7551	1.7819	1.4754	1.6304	1.5948	1.6822	1.8303	1.4174	1.8687	1.5269	1.7703	1.8529	1.8295	1.6114	1.3793	1.3622	1.6909	2.0856	2.4303	1.7551	1.4976	1.6906	1.7572
ASF1A	2.9308	4.6873	4.6934	4.8291	3.4967	4.1499	4.4201	5.6445	4.0075	5.1374	3.1401	2.9917	3.9354	4.5306	3.6661	5.8498	5.9884	4.9216	4.4907	5.1104	4.217	4.5185	5.2522	4.424	4.2655	3.4884	3.9252	3.5981	5.6689	6.2452	4.939	4.7113	4.3685	3.4497	3.6276	4.9199	4.3685	4.5893	5.1607	5.8828	4.7069	6.4673	3.7318	4.6613	4.2572	5.0588	4.3267	2.8226	4.3502
ASF1B	2.8611	2.4686	2.9259	2.913	2.6701	3.5701	3.1762	2.5906	2.6999	2.717	3.1451	2.6152	2.4448	3.4173	5.1252	3.3435	3.4369	3.6972	2.6748	3.6384	2.8187	2.514	2.82	3.0871	2.7585	3.4388	2.9367	2.693	3.0952	4.9613	2.5043	3.1779	3.2257	2.5752	3.0172	2.6389	3.5652	3.9729	2.9188	2.8798	2.882	3.03	2.8758	2.5429	3.2833	2.9038	4.6782	3.9729	2.4059
ASGR1	6.2274	6.5716	6.3831	5.9785	6.1622	6.5044	6.1499	6.1894	6.1595	8.3389	6.6112	6.5294	6.2848	6.2726	6.1378	5.5763	6.7401	8.249	6.3799	7.5273	5.8406	6.6504	6.7986	6.7	6.5095	6.1622	6.2164	6.5631	6.2416	6.4863	11.7334	7.0967	7.0574	7.9672	6.0455	6.6987	6.7305	7.4066	6.048	7.7117	6.753	6.8311	5.9581	6.177	6.3499	7.2039	7.4574	7.2783	5.5959
ASGR2	4.41725	5.9255	4.43575	4.76615	4.5177	4.592	5.09725	5.0974	5.08165	5.5887	5.03345	5.09865	4.63785	4.4458	5.49835	4.52955	4.9736	5.28755	4.7803	5.07125	4.9864	4.9355	4.52445	4.82925	4.92565	4.68965	4.62835	4.251	5.3684	4.96505	8.86695	5.15135	5.2465	5.5456	4.73295	4.6228	4.72945	4.78585	4.86705	5.97935	5.2972	5.39255	4.1951	4.39135	5.40395	5.1342	4.86535	4.5549	4.3219
ASH1L	4.7621	5.0841	4.8524	4.8897	5.207	5.3261	4.6556	4.7817	5.7918	5.0407	4.5306	4.8404	4.8511	4.9811	4.4713	4.8589	5.5755	5.2612	4.8088	4.6297	5.6075	4.9605	5.1166	5.3483	5.1319	4.4322	4.8931	4.6803	4.9269	5.1413	4.9412	5.4302	4.9181	5.0208	4.9441	5.0981	4.9654	4.8799	5.5448	4.9539	5.2702	4.9265	5.1186	4.7149	4.8473	4.9898	4.8139	5.2503	4.7748
ASH2L	6.5236	6.4296	6.477	5.9372	6.4242	6.114	6.3351	6.6972	6.3955	6.2003	4.886	5.6507	5.3544	5.5296	5.7304	6.4401	6.5379	6.1906	6.0127	6.444	6.2632	5.0705	6.5855	6.2641	6.2229	4.6024	7.1743	6.2562	6.1043	6.5401	5.9406	5.8519	7.1741	4.8171	5.6576	6.113	6.6467	6.5386	6.5574	6.4223	5.9273	6.3837	6.4676	6.0589	5.6375	6.374	6.8863	5.0313	5.3822
ASIP	6.8306	7.9183	8.4093	6.6892	7.3782	8.4236	7.4438	6.8344	6.2087	6.5892	6.8885	6.2936	8.007	7.3391	9.7298	7.7058	6.717	6.6867	7.0843	6.7926	7.9311	5.3633	6.013	7.2816	7.1551	6.1264	6.2721	5.6257	6.3025	6.5693	9.0541	7.2082	7.765	6.5818	6.8408	8.3947	6.6726	5.805	7.6757	7.7157	6.9213	7.1643	6.6259	6.1962	7.2766	9.0344	7.8124	6.6971	6.0264
ASL	6.3631	5.6804	5.6981	6.96	5.9722	6.6485	5.8675	5.9909	5.9833	5.9337	8.1956	7.0302	6.4067	6.1937	6.1671	7.1879	5.7058	6.7441	5.7433	5.0623	6.2084	6.1613	5.4939	6.8426	6.8585	8.2823	5.3667	6.0164	6.951	7.2526	7.8779	6.0588	6.3698	6.0085	5.473	6.4734	6.4565	6.1275	6.0735	7.0624	6.2005	6.6309	6.1492	5.9626	6.9448	5.1271	5.2491	6.3872	8.493
ASMT	2.3278	2.1901	2.2464	2.4795	2.5787	2.2933	2.3976	2.0922	2.2916	2.2133	2.7531	2.8078	2.4504	2.414	2.5639	2.9786	2.9875	2.4395	2.1069	2.387	2.4135	2.5617	2.6083	2.7662	2.6788	2.7032	2.726	2.6943	2.5854	2.9444	1.8899	2.4639	2.387	3.5786	2.5985	2.5041	2.5662	2.1923	2.271	2.3217	2.3866	3.0146	2.7399	3.2053	3.2167	2.1185	2.9708	2.3698	3.1091
ASMTL	7.32665	7.1456	6.93485	7.62655	7.1652	6.02495	5.9809	5.3271	7.44465	6.23575	7.052	5.8903	6.6004	6.3772	5.81225	6.91945	7.36975	6.72465	7.9422	6.82735	6.30315	7.30615	6.61635	6.55405	6.39925	6.60245	6.9261	6.51665	6.2274	6.22465	5.55785	7.24815	7.8395	6.6769	5.47755	5.77125	6.2146	6.8984	4.99425	7.16715	8.22635	7.0533	6.1022	7.0295	7.31915	6.8716	6.63355	6.84015	7.5185
ASMTLAS	6.1235	4.5842	5.1041	5.3396	5.8338	6.1192	4.7815	4.8984	4.8915	5.1499	6.8331	5.5479	5.7511	5.5614	5.5899	5.9536	5.5619	5.4237	5.1808	6.0386	4.9969	5.7763	5.5204	5.5998	5.3726	5.6166	5.0471	5.278	5.1553	5.0341	5.3052	5.6746	6.078	5.3854	5.6081	4.7756	5.2127	5.2813	4.8318	5.9717	6.4049	5.0619	5.1016	5.9313	5.8188	5.2652	5.1978	5.1995	5.381
ASNA1	6.35445	5.9763	5.8595	6.3254	5.56815	5.97675	6.7082	6.20235	6.17735	5.6697	6.9303	6.8909	7.093	6.2489	7.1685	5.9999	6.2797	6.40665	6.2783	6.7827	6.44485	6.31225	6.1442	6.1081	5.9949	6.2282	6.5672	5.9264	6.28235	7.1137	6.12425	6.4488	6.2238	6.2298	6.38365	6.58545	6.88855	5.8485	6.02505	7.83705	6.3319	6.11295	6.26995	6.246	6.91165	6.16035	6.5774	6.7012	6.3288
ASNS	5.06895	5.2877	6.0146	6.7126	5.334	5.0707	5.00875	5.19395	6.20415	5.70115	5.55755	4.9391	4.4688	4.7539	6.3578	6.051	6.19705	6.20675	5.63055	6.06875	5.1414	6.07515	5.5254	5.2276	5.05935	3.5653	5.46335	5.2447	5.5251	6.0209	5.5661	5.65475	7.11105	5.531	4.21535	4.61835	5.4203	5.0155	4.92905	5.61555	5.98705	5.7981	5.61575	5.65395	4.83775	5.0139	6.2645	4.7491	3.3742
ASNSD1	4.2155	5.7772	4.9187	5.622	4.8491	5.1168	5.4258	5.2441	5.4018	5.8489	5.3363	5.1862	5.6247	5.063	5.7869	4.9332	5.8226	5.806	5.1665	5.6824	5.2619	5.7334	5.1495	4.2527	5.1057	5.0065	5.425	5.6105	5.4896	5.6469	5.7468	6.102	5.8944	5.5483	5.0334	5.9814	4.6446	5.0723	4.9315	5.6374	5.3305	5.4784	5.9218	4.8356	5.2409	5.3575	5.3286	4.4026	5.0896
ASPA	1.75485	2.3513	2.0077	1.74825	1.8442	1.8398	1.64045	1.82325	1.6305	2.55265	2.28105	1.9314	2.2087	2.51265	1.90015	1.56895	2.0123	1.9471	2.0004	2.0242	1.8447	1.97195	2.1666	2.28815	2.88295	2.56895	2.53765	2.16725	2.38075	1.7744	1.93575	1.86925	1.8691	1.7674	1.8827	2.1149	1.8135	2.2001	1.5944	2.1034	1.7621	1.7763	1.66665	1.82955	1.8332	1.7447	2.17245	2.0379	2.1179
[truncated: 19,048 more rows]
[truncated: 66 more columns]
